# Supplementary material for: A cell type-aware framework for nominating non-coding variants in Mendelian regulatory disorders
Source: Nat Commun. 2024 Sep 27;15:8268. doi: 10.1038/s41467-024-52463-7 (PMC11436875; doi:10.1038/s41467-024-52463-7)
Supplement: Supplementary file 4 — Supplementary Data 1-11 [file 41467_2024_52463_MOESM4_ESM.xlsx]

## Sheet: Key
Supplementary Data 1. Samples and IDs
Supplementary Data 2. Per-cluster quality metrics and biological annotations.
Supplementary Data 3. Target gene predictions for the cranial motor neuron enhancers from the VISTA enhancer database.
Supplementary Data 4. Activity-by-Contact enhancer and target predictions for the cranial motor neurons.
Supplementary Data 5. CCDD WGS cohort composition.
Supplementary Data 6. Dominant multi-hit genes.
Supplementary Data 7. Phenotypic overlap of EBF3 coding/non-coding variant cases with HADDS.
Supplementary Data 8. Multi-hit peaks.
Supplementary Data 9. Neural net predicted significant variants.
Supplementary Data 10. Screened elements for in vivo variant testing.
Supplementary Data 11. xTEA de novo transposable element insertions in affected individuals.

## Sheet: Supplementary Data 1
Supplementary Data 1. Samples and IDs
Sample	ID	nFrags	FRIP	nCounts	TSSEnrichment	ReadsInTSS	PromoterRatio	nDiFrags	NucleosomeRatio	BlacklistRatio	ReadsInPromoter	nMultiFrags	ReadsInPeaks	ReadsInBlacklist	nMonoFrags
cranial motor neuron 3/4 GFP-positive rep1 e10.5	cMN3/4.R1.e10.5	41491.1	0.532592	869	11.1922	3187.68	0.163694	19821.9	1.70424	0.0171675	13578	6186.91	43196.7	1423	15482.3
cranial motor neuron 3/4 GFP-positive rep2 e10.5	cMN3/4.R2.e10.5	54804.5	0.555564	767	12.6242	4597.45	0.171752	24900.7	1.45738	0.0173278	18720.2	7403.09	59355.9	1896.86	22500.8
cranial motor neuron 3/4 GFP-positive rep1 e11.5	cMN3/4.R1.e11.5	22105.8	0.648616	974	18.3112	2775.05	0.227421	5405.05	0.437928	0.0164656	10050.1	968.192	28087.9	730.682	15732.6
cranial motor neuron 3/4 GFP-positive rep2 e11.5	cMN3/4.R2.e11.5	44111.9	0.623151	1138	16.8101	5131.97	0.225132	17057.7	1.18095	0.0175505	19558.9	6740.91	53526.2	1541.67	20313.2
cranial motor neuron 6 GFP-positive rep1 e10.5	cMN6.R1.e10.5	55265	0.600067	92	16.6358	6063.01	0.204178	20565.4	1.00474	0.0183779	22448.7	6681.54	65033.3	2035.58	28018.1
cranial motor neuron 6 GFP-positive rep2 e10.5	cMN6.R2.e10.5	56179.4	0.605297	1208	16.2401	5980.1	0.200081	21009.4	0.907783	0.018006	22286.1	5625.7	66452.6	2015.06	29544.3
cranial motor neuron 6 GFP-positive rep1 e11.5	cMN6.R1.e11.5	36026.6	0.627211	2528	16.9822	3987.85	0.208018	14031	0.938293	0.0175464	14886.3	3332.21	44348.3	1254.39	18663.3
cranial motor neuron 6 GFP-positive rep2 e11.5	cMN6.R2.e11.5	56530	0.588522	1096	14.9119	5513.5	0.19028	19888.2	0.7759	0.0172944	21302.9	4812.06	65023.3	1946.24	31829.7
cranial motor neuron 7 GFP-positive rep1 e10.5	cMN7.R1.e10.5	36218	0.560299	2951	12.7222	3178.09	0.180728	16550.1	1.73748	0.0176227	13024.2	6228.82	39691.1	1263.46	13439
cranial motor neuron 7 GFP-positive rep1 technical e10.5	cMN7.R1T.e10.5	22473.3	0.563219	2871	12.9072	1991.67	0.18168	10326.7	1.67187	0.0175742	8124.45	3626.24	24749	783.455	8520.27
cranial motor neuron 7 GFP-positive rep2 e10.5	cMN7.R2.e10.5	61000	0.589939	1787	13.3283	5858.42	0.193141	28311.3	1.53993	0.0180769	23331.2	8647.12	70336.6	2196.81	24041.5
cranial motor neuron 7 GFP-positive rep3 e10.5	cMN7.R3.e10.5	64258	0.583428	2828	15.8543	6664.12	0.19446	24650.6	0.92419	0.0184699	24866.8	6255.42	73182.5	2359.15	33351.9
cranial motor neuron 7 GFP-positive rep1 e11.5	cMN7.R1.e11.5	19728.2	0.658428	877	19.7045	2630.84	0.237324	5084	0.448357	0.0169845	9297.64	674.84	25423.5	662.759	13969.4
cranial motor neuron 7 GFP-positive rep2 e11.5	cMN7.R2.e11.5	15465	0.644054	3606	18.2379	1905.07	0.221146	4081.33	0.455744	0.0163992	6840.09	493.212	19591.5	505.459	10890.5
cranial motor neuron 12 GFP-positive rep1 e10.5	cMN12.R1.e10.5	67988.2	0.606308	483	15.8311	7152.57	0.20051	26597.6	1.25753	0.0181688	27199.9	10850.9	80575	2466.02	30539.7
cranial motor neuron 12 GFP-positive rep1 e11.5	cMN12.R1.e11.5	12842.2	0.645234	8440	17.7587	1396.8	0.205214	4713.52	0.819638	0.0169355	5188.83	1074.2	16150.1	433.074	7054.5
cranial motor neuron 12 GFP-positive rep2 e11.5	cMN12.R2.e11.5	41205.6	0.587579	1879	14.3639	3605.45	0.173779	14307.3	0.766208	0.016886	14113	3495.37	47287.8	1376.12	23402.9
spinal motor neuron GFP-positive rep1 e10.5	sMN.R1.e10.5	17969.9	0.602001	2987	14.2461	1638.84	0.180791	7465.87	1.14354	0.0174369	6452.04	2081.97	21106.4	623.938	8422.09
spinal motor neuron GFP-positive rep2 e10.5	sMN.R2.e10.5	13111.1	0.607501	5190	14.914	1247.81	0.187145	5653.29	1.20429	0.0168639	4865.06	1483.62	15525.5	441.361	5974.16
spinal motor neuron GFP-positive rep1 e11.5	sMN.R1.e11.5	13279.4	0.633417	3988	18.7889	1542.94	0.206843	2307.68	0.23577	0.0159397	5493.23	124.779	16468.7	422.7	10847
spinal motor neuron GFP-positive rep2 e11.5	sMN.R2.e11.5	11633.8	0.63558	2823	19.353	1352.26	0.208577	1822.8	0.203331	0.0157975	4793.57	109.777	14280.6	371.948	9701.18
cranial motor neuron 3/4 GFP-negative rep1 e10.5	cMN3/4neg.R1.e10.5	19723.7	0.526176	3105	13.9257	1759.62	0.186414	8170.56	1.16686	0.0181389	7058.55	2252.33	19628	701.037	9300.77
cranial motor neuron 3/4 GFP-negative rep1 e11.5	cMN3/4neg.R1.e11.5	6668.25	0.645577	622	19.9629	882.248	0.238908	1355.25	0.309688	0.0166487	3165.83	209.228	8373.36	221.568	5103.77
cranial motor neuron 6 GFP-negative rep1 e10.5	cMN6neg.R1.e10.5	18191.5	0.595062	5329	18.3011	2113.59	0.219292	5733.55	0.634595	0.0183415	7726.5	1210.96	20601.5	655.962	11247
cranial motor neuron 6 GFP-negative rep1 e11.5	cMN6neg.R1.e11.5	20899.7	0.610982	4364	18.5148	2544.93	0.226741	7657.68	0.860846	0.0187325	9312.17	1979.76	24756.1	777.491	11262.3
cranial motor neuron 7 GFP-negative rep1 e10.5	cMN7neg.R1.e10.5	28216.4	0.516369	3000	12.0164	2194.37	0.171651	12271.4	1.4261	0.019	9272.06	3895.63	27427.1	1042.68	12049.4
cranial motor neuron 7 GFP-negative rep1 technical e10.5	cMN7neg.R1T.e10.5	20637.8	0.518308	2939	12.16	1623.48	0.172633	8949.72	1.38453	0.0189272	6827.12	2751.86	20155.4	762.097	8936.2
cranial motor neuron 7 GFP-negative rep1 e11.5	cMN7neg.R1.e11.5	10541.6	0.643345	4301	19.101	1335.78	0.228977	2196.49	0.304259	0.0165957	4823.91	207.486	13215.2	350.804	8137.63
cranial motor neuron 12 GFP-negative rep1 e10.5	cMN12neg.R1.e10.5	55963.8	0.594474	494	17.3009	6432.68	0.216605	20098.7	1.0408	0.0189144	24172	8161.84	64930	2089.5	27703.2
cranial motor neuron 12 GFP-negative rep1 e11.5	cMN12neg.R1.e11.5	19408.6	0.621585	7476	19.4207	2380.84	0.229033	6675.6	0.731735	0.0177149	8702.35	1521.07	23217.3	683.228	11211.9
spinal motor neuron GFP-negative rep1 e10.5	sMNneg.R1.e10.5	38132.3	0.54663	1489	14.6857	3534.46	0.190373	14214.7	0.927261	0.0187325	13856	3600.14	39158.7	1374.54	20317.5
spinal motor neuron GFP-negative rep1 e11.5	sMNneg.R1.e11.5	15218.8	0.585291	3154	18.9448	1767.28	0.214161	3337.14	0.30546	0.0169094	6413.44	194.109	17181.4	511.736	11687.6

## Sheet: Supplementary Data 2
Supplementary Data 2. Per-cluster quality metrics and biological annotations.
Cluster number	Cluster name	cell number	number of subclusters	number of pure (> 90%) GFP-positive subclusters	max sample ID1	cluster purity (embryonic age + cell type)	mean coverage per cell	mean peaks per cell	mean FRiP per cell	Putative annotation	Evidence2
19	cMN3/4.19	318	2	2	CN34_10.5	0.5755	97396	24700	0.6375	cranial motor neurons (oculomotor, trochlear)	anatomy
10	cMN3/4.10	2088	5	5	CN3_CN4_11.5	0.5086	81682	21798	0.6586	cranial motor neurons (oculomotor, trochlear)	gene scores (Otx1, Irx6, En2, Eya1, Eya2, Vip)
13	cMN5.13	1591	8	1	CN6_10.5	0.2225	73732	18931	0.6438	cranial neurons (trigeminal sensory/motor?)	GO, gene scores (Prrxl1, Pou4f3)
6	cMN6.6	3330	5	5	CN6_11.5	0.5544	100832	25479	0.6648	maturing cranial motor neurons (abducens)	anatomy, gene scores (Mnx1, Isl2, Ecel1, Lhx3, Slit2, Stc2, Mafb)
12	R5/R6.12	1738	6	6	CN6_11.5	0.6881	90629	23333	0.6688	R5-R6 neurons (glossopharyngeal, otic vescicle?)	anatomy, gene scores (Hoxa3, Hoxb3, Hoxd3, Olfm1, Gbx2, Hmx2, Pax2), accessible genes (Tlx1, Tlx2, Tlx3, Fbxo3, Sall1, Sall3, Sox10, Jag1, Oc90, Gata3, Six1, Pax2, Gprin1, Otog); https://pubmed.ncbi.nlm.nih.gov/7747804/; https://doi.org/10.1016/s0925-4773(00)00552-9; https://doi.org/10.3389/fncel.2015.00079; https://doi.org/10.1242/dev.00943; https://doi.org/10.1002/dvdy.21686; https://doi.org/10…
2	cMN7.2	10213	6	4	CN7_10.5	0.6508	68194	17989	0.6493	cranial motor neurons (facial) + IEEs	anatomy, gene scores (Hoxb1, Phox2a, Phox2b, Tbx20, Cbln2, Ecel1, Hoxb2, Pou4f1, Plxna4, Nrp2, Gata2, Gata3), GO
8	cMN7.8	2551	7	4	CN7_10.5	0.5276	65928	17441	0.6618	cranial motor neurons (facial)	anatomy
11	cMN7.11	1865	5	5	CN7_10.5	0.807	86688	22066	0.6456	cranial motor neurons (facial)	anatomy
18	WBC.18	336	5	1	CN7_10.5	0.2083	51413	12023	0.555	lymphoid lineage	MOCA, GO
3	cMN12.3	10216	6	6	CN12_11.5	0.9664	36697	11202	0.6904	cranial motor neurons (hypoglossal)	anatomy
4	sMN.4	7625	3	3	SMN_10.5	0.9805	29870	9492	0.6669	developing SMNs	anatomy
17	enteric.17	342	1	1	SMN_10.5	0.9649	30679	9629	0.6525	pre enteric neural crest-derived cells	anatomy, gene scores (Phox2b, Gdnf), GO, https://www.nature.com/articles/20700
5	sMN.5	3455	6	6	SMN_11.5	0.9919	24122	8017	0.7373	developing SMNs	anatomy
9	OPC.9	2204	8	3	SMN_11.5	0.5994	37751	10852	0.6726	developing glial cells (OPCs)	MOCA, gene accessibility (Sox10, Mbp, Mog, Cnp, Cspb4)
15	sMN.15	837	5	5	SMN_11.5	0.8602	28675	9203	0.7056	developing SMNs	cell composition, GO
7	MHB.7	3293	11	1	CN3_CN4-neg_10.5	0.5035	44645	12002	0.64	MHB/isthmic organiser	anatomy, MOCA, GO, DA (Otx2), gene scores (Wnt1, Otx2, Fgf8, En2, Shh, Lmx1b)
20	RBC.20	283	2	0	CN3_CN4-neg_10.5	0.265	33619	7455	0.5631	Primitive erythroid lineage	MOCA, GO, gene scores
14	GABAinh.14	1126	6	0	CN6-neg_11.5	0.3499	31243	9558	0.7031	hindbrain GABAergic interneurons	MOCA, GO, gene scores (Hoxd3, Gata3, Slc32a1, Slc6a1, Gad1)
21	glial.21	253	3	0	CN7-neg_10.5	0.5375	42381	11355	0.6077	developing glial cells (microglia)	gene scores (Adgre1, Alf1, Cd68, Cd14, Cx3cr1, Fcer1g), GO
22	telen.22	177	4	0	CN7-neg_10.5	0.3898	34446	10540	0.6779	developing telencephalon	GO, gene scores (Fgf15, Lhx2, Lhx9, Dmrta2, Prdm8, Bhlhe22, Emx1, Emx2), accessible genes (Pax3, Bmpr1b, Nhlh2, Neurod6, Cckar)
0	NT.0	19980	14	0	CN12-neg_11.5	0.2235	38430	10939	0.6723	developing CNS (notochord, neural tube, ectoderm)
1	meso.1	11868	10	0	CN12-neg_11.5	0.1904	45087	11957	0.6242	developing mesoderm/somites, EMT
16	pMN.16	400	4	0	SMN-neg_10.5	0.7375	69710	16825	0.6107	neural tube (pMN -> MN transition)	cell composition, MOCA, GO, gene scores (Wnt, Pax6, Neurog2, Sox21; https://doi.org/10.1242/dev.173807)
1most common dissection ID in each cluster
2MOCA == mouse organogenesis cell atlas (https://doi.org/10.1038/s41586-019-0969-x)

## Sheet: Supplementary Data 3
Supplementary Data 3. Target gene predictions for the cranial motor neuron enhancers from the VISTA enhancer database.
ID	chr	start	end	cMN territory*	Flanking genes	Target Genes (peak-to-gene)
hs1	chr8	121002895	121003512	cMN7	Irf8-1110050K14Rik	-
hs1022	chr11	44656476	44657870	cMN3, 7, 12	Ebf1(intragenic)	Rnf145, Ebf1
hs1039	chr13	79276256	79278385	-	A830082K12Rik-Arrdc3	-
hs1052	chr13	47310584	47312217	cMN12	Rnf144b-G630093K05Rik	Dek
hs1078	chr19	14565296	14568169	cMN 3, 7, 12	Tle4(intragenic)	Tle4, Tle4
hs1123	chr11	44625595	44626698	cMN7	Ebf1(intragenic)	Ebf1
hs1147	chr1	41558535	41559896	cMN3, 7, 12	4930448I06Rik-2610017I09Rik	-
hs1163	chr19	14239311	14242198	cMN7	Olfr1505-Tle4	Tle4
hs1168	chr12	49991792	49994219	cMN7, 12	1810007C17Rik-Prkd1	-
hs1226	chr12	118650489	118651733	cMN7, 12	D230030E09Rik-Sp8	Dnah11, Sp4, Sp8
hs1300	chr8	90243821	90246886	cMN7, 12	Sall1-Tox3	Tox3, Tox3, Tox3
hs1305	chr3	8865055	8867293	-	Mrps28(intragenic)	Hey1, Mrps28
hs1315	chr13	39523268	39524849	cMN3, 7, 12	Slc35b3-Ofcc1	-
hs1321	chr13	116514003	116515995	cMN3,4,7,12	Isl1-Parp8	Isl1
hs1362	chr18	79047867	79051719	cMN3, 7, 12	Setbp1(intragenic)	Setbp1, Setbp1
hs138	chr14	98154698	98157214	cMN7	Dach1(intragenic)	Dach1, Dach1
hs1419	chr13	116086722	116088319	cMN3,4,7,12	Pelo-Isl1	Isl1
hs1585	chr19	15800832	15804668	cMN7,12	Tle4-Psat1	Cep78, Cep78, Gnaq, Gnaq, E030024N20Rik
hs1589	chr18	9027135	9028620	cMN7,12	Wac-Fzd8	-
hs1634	chr18	16709806	16715755	cMN7,12	Cdh2(intragenic)	Cdh2, Cdh2, Gm15328
hs1645	chr5	111054483	111055797	cMN7,12	Mir701-Pitpnb	Gm15559, Ulk1
hs1651	chr5	76662343	76666797	cMN12	Cep135-C530008M17Rik	Clock, Clock, Exoc1, Exoc1, C530008M17Rik, C530008M17Rik
hs1715	chr8	30647940	30649075	cMN7,12	4933433F19Rik-Dusp26	Rnf122
hs1743	chr19	26844389	26847098	cMN7	4931403E22Rik-Gm815	-
hs1745	chrX	42342577	42344283	cMN3,7,12	Stag2-Sh2d1a	-
hs1800	chr15	40911362	40915891	cMN7,12	Zfpm2(intragenic)	Zfpm2
hs2081	chr12	31309963	31311477	cMN3,7,12	Lamb1(intragenic)	Acp1, Dld, Bcap29, Dus4l, Cog5
hs2101	chr2	153853644	153854369	cMN7,12	Efcab8-Sun5	Bpifb4
hs2137	chr13	12131485	12133920	cMN7	Ryr2-Gm10336	Ryr2, Ryr2, Actn2, Heatr1
hs215	chr13	116632749	116634333	cMN7	Isl1-Parp8	Isl1
hs2216	chr3	108409603	108412500	cMN7,12	Celsr2(intragenic)	Gstm7, Amigo1, Amigo1, Cyb561d1, Cyb561d1, Atxn7l2, Atxn7l2, Sypl2, Sort1, Sort1, Celsr2, Celsr2, Sars, Sars, 5330417C22Rik, 5330417C22Rik, Taf13, Taf13, Wdr47, Wdr47
hs241	chr4	148708125	148709197	cMN7	Gm572-Casz1	Mtor, Casz1, Dffa
hs268	chr13	84059504	84060616	cMN7, 12	2810049E08Rik-Tmem161b	C130071C03Rik, 2810049E08Rik, Gm17750, Tmem161b, A230107N01Rik
hs309	chr4	91027482	91028588	-	Gm12633-Elavl2	Elavl2
hs492	chr15	79218952	79220098	-	Gm10863-Pick1	Card10, Gga1, Sh3bp1, Pick1, Pla2g6, Csnk1e, Fam227a
hs513	chr19	45746901	45747683	cMN7	Fgf8-Npm3	Fbxw4, Fgf8, Npm3, Nolc1
hs553	chr2	71516484	71518219	-	Metap1d(intragenic)	Dcaf17, Dcaf17, Hat1, Hat1, Pdk1
hs576	chr10	51257067	51258555	cMN3, 7	Sim1-Gp49a	-
hs631	chr8	26384788	26385647	cMN12	Thap1-2310008N11Rik	-
hs649	chr2	46666275	46667373	-	1700019E08Rik-Acvr2a	-
hs667	chrX	60719307	60720575	cMN12	Gm7073-Sox3	-
hs680	chr5	101496956	101497906	cMN3,4,7	Agpat9-Nkx6-1	Nkx6-1
hs717	chr7	115824529	115825832	cMN7	Sox6(intragenic)	Sox6, 1700003G18Rik, Plekha7
hs809	chr3	144203014	144204546	-	Lmo4-Hs2st1	Selenof
hs971	chr13	79344818	79346718	cMN7	A830082K12Rik-Arrdc3	-
mm1095	chr16	26025189	26026474	cMN7	Leprel1(intragenic)	Trp63, P3h2
mm111	chr1	187907550	187909057	cMN3,7,12	Esrrg(intragenic)	-
mm1333	chr1	39945610	39950472	cMN7,12	Map4k4(intragenic)	Tbc1d8, Cnot11, Cnot11, 1700066B17Rik, 1700066B17Rik, Gm16894
mm1445	chr1	134060645	134066172	cMN3,7,12	Fmod-Btg2	Snrpe, Snrpe, Prelp, Prelp, Btg2, Btg2
mm1451	chr5	112236676	112240567	cMN3,4,7	Miat-Cryba4	E130006D01Rik, Miat, Miat, Miat, Srrd, Srrd, Srrd, Asphd2
mm1457	chr18	38379995	38381638	cMN7,12	Gnpda1-Ndfip1	Rell2, Rell2, Rnf14
mm1483	chr8	90861337	90863490	cMN3	Chd9(intragenic)	-
mm1503	chr14	40955282	40959325	-	Tspan14(intragenic)	Tspan14, Fam213a
mm1532	chr4	148859471	148860956	cMN7	Casz1(intragenic)	Ubiad1, Mtor, Tardbp, Casz1, Cenps
mm1542	chr14	63585939	63587085	cMN3,4,12	Mtmr9-Xkr6	Fam167a, Pinx1
mm1546	chr1	9648549	9650965	cMN7	3110035E14Rik-Mybl1	Rrs1, Adhfe1, 2610203C22Rik, Mybl1, Mcmdc2, Snhg6, Cspp1
mm1660	chr13	84058231	84061074	cMN7	2810049E08Rik-Tmem161b	C130071C03Rik, 2810049E08Rik, Gm17750, Tmem161b, A230107N01Rik
mm1677	chr1	172015769	172018782	cMN7	Vangl2(intragenic)	Vangl2, Pea15a, Igsf8, Kcnj10
mm1725	chr5	64876777	64878411	-	Klf3-Tlr1	Gm3716, Klf3, Tlr6, Fam114a1, Klhl5, Wdr19, Rfc1
mm1897	chr13	15422671	15427627	-	AW209491-Gli3	-
mm652	chr13	15664354	15665305	-	Gli3(intragenic)	Gli3, Inhba
mm702	chr13	63626231	63628451	cMN3	Ptch1-0610007P08Rik	Hsd17b3
mm720	chr4	32301903	32305410	cMN7,12	Map3k7-Bach2	Casp8ap2
mm876	chr11	96883318	96887498	cMN3,4,7,12	Mir152-Cdk5rap3	Snx11, Nfe2l1, Cdk5rap3, Sp2, Tbx21, Npepps, Socs7
mm879	chr18	60904549	60906671	cMN7,12	Tcof1-Arsi	Smim3, Rbm22, Rps14, Tcof1
mm933	chr13	115686619	115688024	cMN3,4,7,12	Pelo-Isl1	-
mm999	chr11	96885235	96887498	cMN3,4,7	Mir152-Cdk5rap3	Snx11, Nfe2l1, Cdk5rap3, Sp2, Tbx21, Npepps, Socs7
* cMN3,4,7,12 only

## Sheet: Supplementary Data 4
Supplementary Data 4. Activity-by-Contact enhancer and target predictions for the cranial motor neurons.
enhancer coordinates (mm10)	Target Gene	cMN cell type	ABC powerlaw score
chr1_10039456_10040365	Cops5	cMN7.e11.5, cMN7.e10.5, cMN6.e11.5, cMN3/4.e11.5	cMN7.e11.5 0.339012; cMN7.e10.5 0.376097; cMN6.e11.5 0.32674; cMN3/4.e11.5 0.335561
chr1_10039456_10040365	Snhg6	cMN7.e10.5	cMN7.e10.5 0.045271
chr1_105664588_105664789	Relch	cMN3/4.e11.5	cMN3/4.e11.5 0.048456
chr1_118434608_118435762	Tsn	cMN7.e11.5, cMN7.e10.5, cMN6.e11.5, cMN3/4.e11.5	cMN7.e11.5 0.037153; cMN7.e10.5 0.023884; cMN6.e11.5 0.04592; cMN3/4.e11.5 0.03/4595
chr1_120586458_120587069	En1	cMN3/4.e11.5	cMN3/4.e11.5 0.02567
chr1_120594584_120595068	En1	cMN3/4.e11.5	cMN3/4.e11.5 0.040141
chr1_120596430_120596706	En1	cMN3/4.e11.5	cMN3/4.e11.5 0.030802
chr1_120596774_120596974	En1	cMN3/4.e11.5	cMN3/4.e11.5 0.020741
chr1_120599929_120600358	En1	cMN3/4.e11.5	cMN3/4.e11.5 0.069807
chr1_120604881_120605253	En1	cMN3/4.e11.5	cMN3/4.e11.5 0.083126
chr1_120605514_120605714	En1	cMN3/4.e11.5	cMN3/4.e11.5 0.037925
chr1_120608049_120608374	En1	cMN3/4.e11.5	cMN3/4.e11.5 0.059104
chr1_120609724_120610168	En1	cMN3/4.e11.5	cMN3/4.e11.5 0.047829
chr1_120614048_120614807	En1	cMN3/4.e11.5	cMN3/4.e11.5 0.037951
chr1_120615927_120616293	En1	cMN3/4.e11.5	cMN3/4.e11.5 0.029829
chr1_120621236_120621831	En1	cMN3/4.e11.5	cMN3/4.e11.5 0.045894
chr1_120643867_120645015	En1	cMN3/4.e11.5	cMN3/4.e11.5 0.036548
chr1_125434737_125435013	Actr3	cMN7.e11.5, cMN3/4.e11.5	cMN7.e11.5 0.05769; cMN3/4.e11.5 0.068298
chr1_128399812_128400610	Dars	cMN3/4.e11.5	cMN3/4.e11.5 0.03/4759
chr1_128404942_128405572	Dars	cMN3/4.e11.5	cMN3/4.e11.5 0.02433
chr1_128471961_128473067	Dars	cMN3/4.e11.5	cMN3/4.e11.5 0.047811
chr1_132525672_132526575	Cntn2	cMN7.e11.5, cMN6.e11.5	cMN7.e11.5 0.037781; cMN6.e11.5 0.033023
chr1_132530476_132531426	Cntn2	cMN7.e11.5, cMN7.e10.5, cMN6.e11.5	cMN7.e11.5 0.093236; cMN7.e10.5 0.110035; cMN6.e11.5 0.073204
chr1_132533683_132534227	Cntn2	cMN7.e11.5, cMN6.e11.5	cMN7.e11.5 0.023394; cMN6.e11.5 0.033291
chr1_132541176_132541641	Cntn2	cMN7.e10.5	cMN7.e10.5 0.024419
chr1_132545555_132545926	Cntn2	cMN7.e10.5	cMN7.e10.5 0.02393
chr1_132557876_132558698	Cntn2	cMN7.e11.5, cMN7.e10.5, cMN6.e11.5	cMN7.e11.5 0.067848; cMN7.e10.5 0.077228; cMN6.e11.5 0.049967
chr1_132558807_132559639	Cntn2	cMN7.e11.5, cMN7.e10.5, cMN6.e11.5	cMN7.e11.5 0.022255; cMN7.e10.5 0.072701; cMN6.e11.5 0.041308
chr1_132562189_132563107	Cntn2	cMN7.e11.5, cMN7.e10.5, cMN6.e11.5	cMN7.e11.5 0.08544; cMN7.e10.5 0.064013; cMN6.e11.5 0.061005
chr1_133181004_133183402	Snrpe	cMN7.e10.5	cMN7.e10.5 0.029969
chr1_133491771_133493967	Snrpe	cMN7.e11.5, cMN7.e10.5, cMN6.e11.5, cMN3/4.e11.5	cMN7.e11.5 0.024632; cMN7.e10.5 0.027725; cMN6.e11.5 0.025429; cMN3/4.e11.5 0.036386
chr1_133596287_133597086	Snrpe	cMN3/4.e11.5	cMN3/4.e11.5 0.025303
chr1_134060684_134061563	Btg2	cMN7.e11.5, cMN7.e10.5, cMN3/4.e11.5	cMN7.e11.5 0.04933; cMN7.e10.5 0.040388; cMN3/4.e11.5 0.05364
chr1_134062748_134064128	Btg2	cMN7.e11.5, cMN7.e10.5, cMN3/4.e11.5	cMN7.e11.5 0.061387; cMN7.e10.5 0.057142; cMN3/4.e11.5 0.087316
chr1_134070758_134072108	Btg2	cMN7.e10.5	cMN7.e10.5 0.073609
chr1_134077354_134077904	Btg2	cMN7.e11.5, cMN7.e10.5, cMN3/4.e11.5	cMN7.e11.5 0.029089; cMN7.e10.5 0.055499; cMN3/4.e11.5 0.037631
chr1_134085935_134087571	Btg2	cMN7.e10.5, cMN3/4.e11.5	cMN7.e10.5 0.036058; cMN3/4.e11.5 0.026397
chr1_134092553_134093876	Btg2	cMN7.e11.5, cMN7.e10.5, cMN3/4.e11.5	cMN7.e11.5 0.114936; cMN7.e10.5 0.077988; cMN3/4.e11.5 0.111472
chr1_134098841_134099787	Btg2	cMN7.e11.5, cMN7.e10.5, cMN3/4.e11.5	cMN7.e11.5 0.051968; cMN7.e10.5 0.026364; cMN3/4.e11.5 0.040541
chr1_134344078_134345183	Tmem183a	cMN7.e11.5, cMN7.e10.5, cMN6.e11.5, cMN3/4.e11.5	cMN7.e11.5 0.078608; cMN7.e10.5 0.055743; cMN6.e11.5 0.06852; cMN3/4.e11.5 0.059776
chr1_134347772_134348196	Tmem183a	cMN7.e10.5	cMN7.e10.5 0.023736
chr1_134362568_134362768	Tmem183a	cMN6.e11.5	cMN6.e11.5 0.021653
chr1_134556216_134557345	Kdm5b	cMN7.e11.5, cMN7.e10.5, cMN6.e11.5, cMN3/4.e11.5	cMN7.e11.5 0.376076; cMN7.e10.5 0.3/49833; cMN6.e11.5 0.381241; cMN3/4.e11.5 0.396575
chr1_134556216_134557345	Tmem183a	cMN6.e11.5	cMN6.e11.5 0.020003
chr1_134560829_134561308	Kdm5b	cMN7.e11.5, cMN7.e10.5, cMN6.e11.5	cMN7.e11.5 0.024112; cMN7.e10.5 0.03959; cMN6.e11.5 0.033277
chr1_134567354_134568035	Kdm5b	cMN6.e11.5	cMN6.e11.5 0.021263
chr1_135136507_135137106	Arl8a	cMN7.e11.5, cMN6.e11.5, cMN3/4.e11.5	cMN7.e11.5 0.036761; cMN6.e11.5 0.029614; cMN3/4.e11.5 0.024383
chr1_135153958_135155001	Arl8a	cMN7.e11.5, cMN6.e11.5, cMN3/4.e11.5	cMN7.e11.5 0.124072; cMN6.e11.5 0.117027; cMN3/4.e11.5 0.15589
chr1_135368071_135369445	Shisa4	cMN7.e11.5, cMN3/4.e11.5	cMN7.e11.5 0.227158; cMN3/4.e11.5 0.176892
chr1_135368071_135369445	Timm17a	cMN7.e11.5, cMN7.e10.5, cMN3/4.e11.5	cMN7.e11.5 0.044976; cMN7.e10.5 0.039538; cMN3/4.e11.5 0.03085
chr1_135698360_135699886	Csrp1	cMN7.e11.5, cMN7.e10.5	cMN7.e11.5 0.030076; cMN7.e10.5 0.023/405
chr1_135728364_135728652	Csrp1	cMN7.e11.5	cMN7.e11.5 0.027952
chr1_135731854_135732606	Csrp1	cMN7.e11.5, cMN7.e10.5	cMN7.e11.5 0.144877; cMN7.e10.5 0.086127
chr1_135735264_135735840	Csrp1	cMN7.e10.5	cMN7.e10.5 0.040971
chr1_135740632_135741717	Csrp1	cMN7.e11.5, cMN7.e10.5	cMN7.e11.5 0.080884; cMN7.e10.5 0.109741
chr1_135752637_135753306	Csrp1	cMN7.e11.5, cMN7.e10.5	cMN7.e11.5 0.04628; cMN7.e10.5 0.031905
chr1_136017720_136018746	Tmem9	cMN7.e11.5, cMN6.e11.5	cMN7.e11.5 0.225683; cMN6.e11.5 0.198217
chr1_136141611_136143060	Inava	cMN7.e10.5, cMN3/4.e11.5	cMN7.e10.5 0.026548; cMN3/4.e11.5 0.026954
chr1_136170019_136170534	Inava	cMN7.e11.5	cMN7.e11.5 0.021778
chr1_136212727_136213176	Inava	cMN7.e11.5	cMN7.e11.5 0.020626
chr1_136228240_136229431	Inava	cMN7.e11.5, cMN7.e11.5, cMN7.e10.5, cMN6.e11.5, cMN6.e11.5, cMN3/4.e11.5	cMN7.e11.5 0.042437; cMN7.e11.5 0.036842; cMN7.e10.5 0.143062; cMN6.e11.5 0.06049; cMN6.e11.5 0.044704; cMN3/4.e11.5 0.082615
chr1_136232556_136232756	Inava	cMN7.e11.5	cMN7.e11.5 0.026111
chr1_136233229_136233714	Inava	cMN7.e10.5	cMN7.e10.5 0.036446
chr1_152089133_152089385	1700025G04Rik	cMN7.e11.5	cMN7.e11.5 0.074517
chr1_152164658_152166005	1700025G04Rik	cMN7.e11.5	cMN7.e11.5 0.053624
chr1_152687133_152688331	Arpc5	cMN7.e10.5	cMN7.e10.5 0.020852
chr1_152746430_152746964	Arpc5	cMN6.e11.5	cMN6.e11.5 0.021826
chr1_152768104_152768492	Arpc5	cMN7.e11.5, cMN7.e10.5, cMN6.e11.5, cMN3/4.e11.5	cMN7.e11.5 0.123/491; cMN7.e10.5 0.084359; cMN6.e11.5 0.124814; cMN3/4.e11.5 0.153169
chr1_152790162_152790664	Arpc5	cMN6.e11.5	cMN6.e11.5 0.021808
chr1_152815161_152815776	Arpc5	cMN7.e11.5, cMN7.e10.5	cMN7.e11.5 0.023083; cMN7.e10.5 0.021394
chr1_153894965_153895263	Glul	cMN7.e11.5, cMN7.e10.5, cMN3/4.e11.5	cMN7.e11.5 0.045673; cMN7.e10.5 0.03066; cMN3/4.e11.5 0.025432
chr1_153901143_153901540	Glul	cMN7.e11.5, cMN3/4.e11.5	cMN7.e11.5 0.039667; cMN3/4.e11.5 0.062707
chr1_155605358_155606403	Acbd6	cMN3/4.e11.5	cMN3/4.e11.5 0.043659
chr1_155718629_155720096	Lhx4	cMN7.e10.5	cMN7.e10.5 0.020169
chr1_155728799_155730279	Lhx4	cMN7.e11.5, cMN7.e10.5, cMN6.e11.5, cMN3/4.e11.5	cMN7.e11.5 0.033972; cMN7.e10.5 0.031003; cMN6.e11.5 0.033851; cMN3/4.e11.5 0.028297
chr1_155736875_155737942	Lhx4	cMN7.e10.5, cMN6.e11.5	cMN7.e10.5 0.037693; cMN6.e11.5 0.031068
chr1_155741019_155741331	Lhx4	cMN3/4.e11.5	cMN3/4.e11.5 0.027305
chr1_155746927_155747409	Lhx4	cMN7.e11.5, cMN7.e10.5, cMN6.e11.5	cMN7.e11.5 0.056837; cMN7.e10.5 0.050049; cMN6.e11.5 0.082906
chr1_155750111_155750389	Lhx4	cMN7.e11.5, cMN7.e10.5, cMN6.e11.5	cMN7.e11.5 0.025126; cMN7.e10.5 0.02209; cMN6.e11.5 0.027019
chr1_155750451_155752199	Lhx4	cMN7.e11.5, cMN7.e11.5, cMN7.e10.5, cMN6.e11.5, cMN6.e11.5, cMN3/4.e11.5, cMN3/4.e11.5	cMN7.e11.5 0.086286; cMN7.e11.5 0.108107; cMN7.e10.5 0.253991; cMN6.e11.5 0.09731; cMN6.e11.5 0.065995; cMN3/4.e11.5 0.064128; cMN3/4.e11.5 0.114546
chr1_155789797_155791076	Lhx4	cMN7.e11.5, cMN7.e10.5, cMN6.e11.5	cMN7.e11.5 0.02662; cMN7.e10.5 0.027106; cMN6.e11.5 0.04667
chr1_157439450_157440787	Cryzl2	cMN7.e11.5, cMN7.e10.5, cMN6.e11.5, cMN3/4.e11.5	cMN7.e11.5 0.036748; cMN7.e10.5 0.045682; cMN6.e11.5 0.050868; cMN3/4.e11.5 0.045223
chr1_157442957_157443843	Cryzl2	cMN7.e10.5	cMN7.e10.5 0.021778
chr1_157447000_157447515	Cryzl2	cMN3/4.e11.5	cMN3/4.e11.5 0.020045
chr1_157449477_157450837	Cryzl2	cMN7.e11.5, cMN7.e10.5, cMN6.e11.5, cMN3/4.e11.5	cMN7.e11.5 0.05773/4; cMN7.e10.5 0.079403; cMN6.e11.5 0.06076; cMN3/4.e11.5 0.052231
chr1_157452841_157453566	Cryzl2	cMN3/4.e11.5	cMN3/4.e11.5 0.038841
chr1_157454961_157455250	Cryzl2	cMN7.e10.5, cMN6.e11.5	cMN7.e10.5 0.020412; cMN6.e11.5 0.020509
chr1_157465261_157465530	Cryzl2	cMN7.e11.5	cMN7.e11.5 0.020898
chr1_160214193_160214476	Cacybp	cMN7.e11.5, cMN7.e10.5	cMN7.e11.5 0.022298; cMN7.e10.5 0.031183
chr1_160350995_160352651	Cacybp	cMN6.e11.5, cMN3/4.e11.5	cMN6.e11.5 0.021941; cMN3/4.e11.5 0.024604
chr1_160350995_160352651	Mrps14	cMN3/4.e11.5	cMN3/4.e11.5 0.024821
chr1_16095214_16096156	Rpl7	cMN7.e10.5, cMN6.e11.5	cMN7.e10.5 0.044143; cMN6.e11.5 0.029941
chr1_161039720_161040660	Gas5	cMN7.e10.5, cMN6.e11.5, cMN3/4.e11.5	cMN7.e10.5 0.050139; cMN6.e11.5 0.030409; cMN3/4.e11.5 0.03/4722
chr1_161195385_161196551	Prdx6	cMN7.e11.5, cMN7.e10.5, cMN6.e11.5, cMN3/4.e11.5	cMN7.e11.5 0.064866; cMN7.e10.5 0.042903; cMN6.e11.5 0.035998; cMN3/4.e11.5 0.063/402
chr1_161249843_161250444	Prdx6	cMN7.e11.5, cMN7.e10.5, cMN6.e11.5, cMN3/4.e11.5	cMN7.e11.5 0.188047; cMN7.e10.5 0.174965; cMN6.e11.5 0.176102; cMN3/4.e11.5 0.135325
chr1_162664921_162666108	Prrc2c	cMN7.e10.5	cMN7.e10.5 0.021738
chr1_164392157_164392788	Atp1b1	cMN3/4.e11.5	cMN3/4.e11.5 0.025892
chr1_164441431_164442229	Atp1b1	cMN3/4.e11.5	cMN3/4.e11.5 0.020338
chr1_164454774_164455050	Atp1b1	cMN3/4.e11.5	cMN3/4.e11.5 0.079578
chr1_165281168_165282980	Tiprl	cMN3/4.e11.5	cMN3/4.e11.5 0.04585
chr1_165459598_165459837	Mpc2	cMN7.e10.5	cMN7.e10.5 0.027543
chr1_167369911_167370305	Mgst3	cMN7.e11.5	cMN7.e11.5 0.031836
chr1_167565551_167566992	Rxrg	cMN6.e11.5	cMN6.e11.5 0.02638
chr1_167583791_167584603	Rxrg	cMN6.e11.5	cMN6.e11.5 0.057466
chr1_167599354_167599833	Rxrg	cMN6.e11.5	cMN6.e11.5 0.029692
chr1_167599839_167600488	Rxrg	cMN6.e11.5	cMN6.e11.5 0.067552
chr1_168356798_168358651	Pbx1	cMN7.e11.5, cMN7.e10.5, cMN6.e11.5, cMN3/4.e11.5	cMN7.e11.5 0.022501; cMN7.e10.5 0.026304; cMN6.e11.5 0.037888; cMN3/4.e11.5 0.038066
chr1_168416750_168418101	Pbx1	cMN7.e11.5, cMN7.e10.5, cMN3/4.e11.5	cMN7.e11.5 0.026618; cMN7.e10.5 0.042188; cMN3/4.e11.5 0.023284
chr1_168426764_168427403	Pbx1	cMN7.e11.5, cMN7.e10.5	cMN7.e11.5 0.028303; cMN7.e10.5 0.04478
chr1_168431374_168431660	Pbx1	cMN6.e11.5	cMN6.e11.5 0.041836
chr1_168475406_168476681	Pbx1	cMN6.e11.5	cMN6.e11.5 0.027503
chr1_169746394_169746803	Rgs4	cMN7.e10.5	cMN7.e10.5 0.031392
chr1_169755765_169756436	Rgs4	cMN7.e10.5	cMN7.e10.5 0.021645
chr1_169763934_169764875	Rgs4	cMN7.e10.5	cMN7.e10.5 0.050719
chr1_169766689_169767244	Rgs4	cMN7.e10.5	cMN7.e10.5 0.022756
chr1_171101744_171103465	Sdhc	cMN7.e11.5, cMN7.e10.5, cMN6.e11.5, cMN3/4.e11.5	cMN7.e11.5 0.042894; cMN7.e10.5 0.036227; cMN6.e11.5 0.03/4331; cMN3/4.e11.5 0.036821
chr1_171110590_171112116	Sdhc	cMN7.e11.5, cMN7.e10.5, cMN6.e11.5, cMN3/4.e11.5	cMN7.e11.5 0.07326; cMN7.e10.5 0.052396; cMN6.e11.5 0.054313; cMN3/4.e11.5 0.067652
chr1_171192785_171193550	Sdhc	cMN3/4.e11.5	cMN3/4.e11.5 0.027055
chr1_171195528_171196465	Sdhc	cMN3/4.e11.5	cMN3/4.e11.5 0.021605
chr1_171262422_171263730	Ndufs2	cMN7.e11.5, cMN7.e10.5, cMN6.e11.5, cMN3/4.e11.5	cMN7.e11.5 0.026621; cMN7.e10.5 0.023722; cMN6.e11.5 0.02477; cMN3/4.e11.5 0.036368
chr1_171379781_171380744	Pfdn2	cMN7.e10.5, cMN6.e11.5	cMN7.e10.5 0.021848; cMN6.e11.5 0.035458
chr1_171970497_171971675	Vangl2	cMN7.e10.5	cMN7.e10.5 0.022165
chr1_172009752_172011010	Vangl2	cMN7.e11.5, cMN7.e10.5	cMN7.e11.5 0.055914; cMN7.e10.5 0.056688
chr1_172012067_172012363	Vangl2	cMN7.e11.5	cMN7.e11.5 0.021553
chr1_172016468_172017609	Vangl2	cMN7.e11.5, cMN7.e10.5	cMN7.e11.5 0.075552; cMN7.e10.5 0.073899
chr1_172046919_172047375	Vangl2	cMN7.e11.5	cMN7.e11.5 0.022725
chr1_172049244_172049919	Pex19	cMN6.e11.5	cMN6.e11.5 0.020544
chr1_172049244_172049919	Vangl2	cMN7.e10.5	cMN7.e10.5 0.022655
chr1_172060707_172061830	Pex19	cMN7.e10.5	cMN7.e10.5 0.030058
chr1_172060707_172061830	Vangl2	cMN7.e10.5	cMN7.e10.5 0.040096
chr1_172119351_172120230	Pex19	cMN7.e11.5, cMN7.e10.5, cMN6.e11.5	cMN7.e11.5 0.023525; cMN7.e10.5 0.0208; cMN6.e11.5 0.020822
chr1_172127502_172127890	Pex19	cMN6.e11.5	cMN6.e11.5 0.030563
chr1_172129135_172129436	Pex19	cMN7.e11.5, cMN7.e10.5, cMN3/4.e11.5	cMN7.e11.5 0.022357; cMN7.e10.5 0.024338; cMN3/4.e11.5 0.020246
chr1_172309657_172310009	Igsf8	cMN7.e11.5	cMN7.e11.5 0.022632
chr1_172310078_172310487	Igsf8	cMN7.e11.5	cMN7.e11.5 0.041291
chr1_172349759_172350854	Igsf8	cMN7.e11.5	cMN7.e11.5 0.032533
chr1_176835011_176835331	Hmga2-ps1	cMN3/4.e11.5	cMN3/4.e11.5 0.031071
chr1_178275645_178277057	Cox20	cMN7.e11.5, cMN7.e10.5, cMN6.e11.5, cMN3/4.e11.5	cMN7.e11.5 0.024812; cMN7.e10.5 0.021782; cMN6.e11.5 0.026389; cMN3/4.e11.5 0.024299
chr1_178275645_178277057	Hnrnpu	cMN7.e11.5, cMN6.e11.5	cMN7.e11.5 0.020142; cMN6.e11.5 0.022806
chr1_178336346_178337149	Cox20	cMN7.e11.5, cMN3/4.e11.5	cMN7.e11.5 0.05397; cMN3/4.e11.5 0.045037
chr1_178336346_178337149	Hnrnpu	cMN7.e11.5, cMN3/4.e11.5	cMN7.e11.5 0.179406; cMN3/4.e11.5 0.151215
chr1_178338285_178338571	Hnrnpu	cMN7.e10.5, cMN3/4.e11.5	cMN7.e10.5 0.03/4832; cMN3/4.e11.5 0.03/475
chr1_178368595_178369910	Cox20	cMN7.e11.5, cMN7.e10.5, cMN6.e11.5, cMN3/4.e11.5	cMN7.e11.5 0.022728; cMN7.e10.5 0.020922; cMN6.e11.5 0.020973; cMN3/4.e11.5 0.028533
chr1_178368595_178369910	Hnrnpu	cMN7.e11.5, cMN7.e10.5, cMN6.e11.5, cMN3/4.e11.5	cMN7.e11.5 0.037892; cMN7.e10.5 0.03593; cMN6.e11.5 0.037243; cMN3/4.e11.5 0.048114
chr1_179567357_179568003	Cnst	cMN6.e11.5	cMN6.e11.5 0.0253/43
chr1_179609597_179610788	Sccpdh	cMN6.e11.5	cMN6.e11.5 0.025839
chr1_179668874_179669235	Sccpdh	cMN6.e11.5	cMN6.e11.5 0.038194
chr1_180547341_180549079	Parp1	cMN7.e10.5	cMN7.e10.5 0.051035
chr1_180569719_180570438	Parp1	cMN7.e10.5	cMN7.e10.5 0.060155
chr1_180767553_180769176	H3f3a	cMN7.e11.5, cMN7.e10.5, cMN6.e11.5, cMN3/4.e11.5	cMN7.e11.5 0.035885; cMN7.e10.5 0.048445; cMN6.e11.5 0.045108; cMN3/4.e11.5 0.0388
chr1_180777356_180778736	H3f3a	cMN7.e11.5, cMN7.e10.5, cMN6.e11.5, cMN3/4.e11.5	cMN7.e11.5 0.047054; cMN7.e10.5 0.048164; cMN6.e11.5 0.039997; cMN3/4.e11.5 0.038163
chr1_180783120_180784151	H3f3a	cMN7.e11.5, cMN7.e10.5	cMN7.e11.5 0.029975; cMN7.e10.5 0.022687
chr1_180793452_180794787	H3f3a	cMN7.e11.5, cMN7.e10.5, cMN6.e11.5, cMN3/4.e11.5	cMN7.e11.5 0.029212; cMN7.e10.5 0.04993/4; cMN6.e11.5 0.04566; cMN3/4.e11.5 0.037925
chr1_180811690_180811960	H3f3a	cMN7.e10.5	cMN7.e10.5 0.029849
chr1_180812466_180812828	H3f3a	cMN7.e11.5, cMN7.e10.5, cMN6.e11.5, cMN3/4.e11.5	cMN7.e11.5 0.024798; cMN7.e10.5 0.029449; cMN6.e11.5 0.028512; cMN3/4.e11.5 0.026329
chr1_180848076_180848939	H3f3a	cMN7.e11.5, cMN7.e10.5	cMN7.e11.5 0.022087; cMN7.e10.5 0.022036
chr1_182018514_182019111	Enah	cMN3/4.e11.5	cMN3/4.e11.5 0.143238
chr1_182073668_182075002	Enah	cMN7.e10.5	cMN7.e10.5 0.02941
chr1_182073668_182075002	Srp9	cMN7.e11.5, cMN7.e10.5, cMN3/4.e11.5	cMN7.e11.5 0.028999; cMN7.e10.5 0.02659; cMN3/4.e11.5 0.020295
chr1_182113220_182114599	Srp9	cMN7.e11.5, cMN7.e10.5, cMN6.e11.5	cMN7.e11.5 0.028013; cMN7.e10.5 0.045315; cMN6.e11.5 0.027439
chr1_182121033_182121507	Srp9	cMN3/4.e11.5	cMN3/4.e11.5 0.035988
chr1_182137065_182138454	Srp9	cMN7.e11.5, cMN7.e10.5, cMN6.e11.5	cMN7.e11.5 0.052666; cMN7.e10.5 0.044041; cMN6.e11.5 0.067918
chr1_182140197_182140921	Srp9	cMN7.e11.5, cMN7.e10.5, cMN6.e11.5, cMN3/4.e11.5	cMN7.e11.5 0.023889; cMN7.e10.5 0.021564; cMN6.e11.5 0.022097; cMN3/4.e11.5 0.030722
chr1_190148169_190150092	LOC102632463	cMN7.e11.5, cMN7.e10.5, cMN6.e11.5, cMN3/4.e11.5	cMN7.e11.5 0.030386; cMN7.e10.5 0.03185; cMN6.e11.5 0.03757; cMN3/4.e11.5 0.023986
chr1_190153705_190155426	LOC102632463	cMN7.e10.5, cMN3/4.e11.5	cMN7.e10.5 0.066929; cMN3/4.e11.5 0.022271
chr1_190168693_190169620	LOC102632463	cMN7.e11.5, cMN7.e10.5, cMN6.e11.5, cMN3/4.e11.5	cMN7.e11.5 0.202322; cMN7.e10.5 0.195226; cMN6.e11.5 0.231066; cMN3/4.e11.5 0.209037
chr1_190173724_190173925	LOC102632463	cMN3/4.e11.5	cMN3/4.e11.5 0.031215
chr1_190174266_190174570	LOC102632463	cMN7.e10.5, cMN6.e11.5	cMN7.e10.5 0.023616; cMN6.e11.5 0.035144
chr1_190174840_190175667	LOC102632463	cMN7.e10.5, cMN6.e11.5, cMN3/4.e11.5	cMN7.e10.5 0.060725; cMN6.e11.5 0.051661; cMN3/4.e11.5 0.039499
chr1_190190256_190191015	LOC102632463	cMN6.e11.5	cMN6.e11.5 0.021659
chr1_190927905_190929577	Flvcr1	cMN7.e11.5, cMN7.e10.5, cMN6.e11.5, cMN3/4.e11.5	cMN7.e11.5 0.032233; cMN7.e10.5 0.027938; cMN6.e11.5 0.029697; cMN3/4.e11.5 0.03179
chr1_191241884_191242725	Nenf	cMN3/4.e11.5	cMN3/4.e11.5 0.020205
chr1_191312414_191313028	Nenf	cMN7.e11.5, cMN6.e11.5, cMN3/4.e11.5	cMN7.e11.5 0.118455; cMN6.e11.5 0.083/491; cMN3/4.e11.5 0.075168
chr1_23920352_23920652	Smap1	cMN7.e10.5	cMN7.e10.5 0.038869
chr1_23948376_23949080	Smap1	cMN7.e11.5	cMN7.e11.5 0.023336
chr1_30948427_30948876	Ptp4a1	cMN7.e11.5, cMN6.e11.5, cMN3/4.e11.5	cMN7.e11.5 0.092169; cMN6.e11.5 0.094773; cMN3/4.e11.5 0.081215
chr1_34434765_34435349	Ccdc115	cMN3/4.e11.5	cMN3/4.e11.5 0.149905
chr1_36683757_36684766	Actr1b	cMN6.e11.5	cMN6.e11.5 0.029892
chr1_36683757_36684766	Cox5b	cMN7.e11.5, cMN7.e10.5, cMN6.e11.5, cMN3/4.e11.5	cMN7.e11.5 0.055181; cMN7.e10.5 0.061787; cMN6.e11.5 0.094993; cMN3/4.e11.5 0.06004
chr1_36697145_36697873	Cox5b	cMN7.e10.5	cMN7.e10.5 0.022639
chr1_36784443_36785881	Actr1b	cMN6.e11.5	cMN6.e11.5 0.024152
chr1_36784443_36785881	Cox5b	cMN7.e11.5, cMN6.e11.5, cMN3/4.e11.5	cMN7.e11.5 0.021146; cMN6.e11.5 0.021057; cMN3/4.e11.5 0.029483
chr1_37891483_37891683	Mrpl30	cMN6.e11.5	cMN6.e11.5 0.021015
chr1_37903193_37903555	Mrpl30	cMN7.e11.5	cMN7.e11.5 0.021841
chr1_39001051_39001553	Pdcl3	cMN7.e11.5, cMN3/4.e11.5	cMN7.e11.5 0.02104; cMN3/4.e11.5 0.032159
chr1_39007103_39008117	Pdcl3	cMN7.e11.5, cMN7.e10.5, cMN3/4.e11.5	cMN7.e11.5 0.037799; cMN7.e10.5 0.022128; cMN3/4.e11.5 0.036982
chr1_39361533_39362491	Rpl31	cMN7.e11.5, cMN7.e10.5, cMN6.e11.5, cMN3/4.e11.5	cMN7.e11.5 0.075821; cMN7.e10.5 0.042157; cMN6.e11.5 0.070817; cMN3/4.e11.5 0.036918
chr1_39901876_39902461	Map4k4	cMN7.e11.5, cMN6.e11.5, cMN3/4.e11.5	cMN7.e11.5 0.093833; cMN6.e11.5 0.109429; cMN3/4.e11.5 0.140866
chr1_39902592_39902979	Map4k4	cMN7.e10.5, cMN3/4.e11.5	cMN7.e10.5 0.03/4177; cMN3/4.e11.5 0.06916
chr1_39936209_39936909	Map4k4	cMN7.e11.5, cMN7.e10.5, cMN3/4.e11.5	cMN7.e11.5 0.0259; cMN7.e10.5 0.028461; cMN3/4.e11.5 0.03756
chr1_42684112_42685166	2900092D14Rik	cMN7.e11.5, cMN7.e11.5, cMN6.e11.5, cMN3/4.e11.5	cMN7.e11.5 0.03/4904; cMN7.e11.5 0.029212; cMN6.e11.5 0.069114; cMN3/4.e11.5 0.060856
chr1_42684112_42685166	Pantr1	cMN7.e11.5, cMN7.e11.5, cMN7.e10.5, cMN6.e11.5, cMN3/4.e11.5	cMN7.e11.5 0.045644; cMN7.e11.5 0.038778; cMN7.e10.5 0.080073; cMN6.e11.5 0.0927; cMN3/4.e11.5 0.082767
chr1_42685914_42687251	2900092D14Rik	cMN7.e11.5, cMN6.e11.5, cMN3/4.e11.5	cMN7.e11.5 0.102575; cMN6.e11.5 0.116222; cMN3/4.e11.5 0.090331
chr1_42685914_42687251	Pantr1	cMN7.e11.5, cMN7.e10.5, cMN6.e11.5, cMN3/4.e11.5	cMN7.e11.5 0.144224; cMN7.e10.5 0.14831; cMN6.e11.5 0.166713; cMN3/4.e11.5 0.131391
chr1_42691592_42691901	2900092D14Rik	cMN7.e11.5, cMN6.e11.5, cMN3/4.e11.5	cMN7.e11.5 0.029843; cMN6.e11.5 0.027238; cMN3/4.e11.5 0.041547
chr1_42691592_42691901	Pantr1	cMN7.e11.5, cMN7.e10.5, cMN6.e11.5, cMN3/4.e11.5	cMN7.e11.5 0.043216; cMN7.e10.5 0.031542; cMN6.e11.5 0.039941; cMN3/4.e11.5 0.06211
chr1_42692132_42692496	2900092D14Rik	cMN7.e11.5	cMN7.e11.5 0.044524
chr1_42692132_42692496	Pantr1	cMN7.e11.5, cMN7.e10.5	cMN7.e11.5 0.060519; cMN7.e10.5 0.050701
chr1_42693166_42693371	2900092D14Rik	cMN3/4.e11.5	cMN3/4.e11.5 0.02281
chr1_42693166_42693371	Pantr1	cMN3/4.e11.5	cMN3/4.e11.5 0.028772
chr1_42695414_42696087	2900092D14Rik	cMN7.e11.5, cMN6.e11.5, cMN3/4.e11.5	cMN7.e11.5 0.239164; cMN6.e11.5 0.204853; cMN3/4.e11.5 0.221352
chr1_42695414_42696087	Pantr1	cMN7.e11.5, cMN6.e11.5, cMN3/4.e11.5	cMN7.e11.5 0.215723; cMN6.e11.5 0.188604; cMN3/4.e11.5 0.206622
chr1_42703497_42704712	2900092D14Rik	cMN7.e11.5, cMN7.e11.5, cMN6.e11.5, cMN3/4.e11.5	cMN7.e11.5 0.023981; cMN7.e11.5 0.04375; cMN6.e11.5 0.067815; cMN3/4.e11.5 0.118458
chr1_42703497_42704712	Pantr1	cMN7.e11.5, cMN7.e10.5, cMN6.e11.5, cMN3/4.e11.5	cMN7.e11.5 0.022229; cMN7.e10.5 0.042122; cMN6.e11.5 0.036091; cMN3/4.e11.5 0.064476
chr1_42714205_42714879	2900092D14Rik	cMN7.e11.5, cMN6.e11.5, cMN3/4.e11.5	cMN7.e11.5 0.024971; cMN6.e11.5 0.022587; cMN3/4.e11.5 0.023503
chr1_4571233_4572414	Mrpl15	cMN7.e11.5, cMN3/4.e11.5	cMN7.e11.5 0.0304; cMN3/4.e11.5 0.0231
chr1_4780084_4780431	Mrpl15	cMN7.e11.5, cMN7.e10.5, cMN3/4.e11.5	cMN7.e11.5 0.021194; cMN7.e10.5 0.02921; cMN3/4.e11.5 0.024249
chr1_4801568_4802988	Mrpl15	cMN7.e11.5, cMN7.e10.5, cMN3/4.e11.5	cMN7.e11.5 0.043923; cMN7.e10.5 0.100774; cMN3/4.e11.5 0.068596
chr1_5017884_5021101	Mrpl15	cMN7.e10.5	cMN7.e10.5 0.026001
chr1_50897710_50898331	Tmeff2	cMN3/4.e11.5	cMN3/4.e11.5 0.033858
chr1_50926372_50928137	Cavin2	cMN7.e11.5, cMN3/4.e11.5	cMN7.e11.5 0.04113; cMN3/4.e11.5 0.033525
chr1_50926372_50928137	Tmeff2	cMN3/4.e11.5, cMN3/4.e11.5	cMN3/4.e11.5 0.038353; cMN3/4.e11.5 0.459609
chr1_51216092_51217377	Cavin2	cMN7.e11.5, cMN3/4.e11.5	cMN7.e11.5 0.103748; cMN3/4.e11.5 0.09116
chr1_51216092_51217377	Tmeff2	cMN3/4.e11.5	cMN3/4.e11.5 0.025481
chr1_51240839_51241725	Cavin2	cMN3/4.e11.5	cMN3/4.e11.5 0.022768
chr1_51267157_51267743	Cavin2	cMN7.e11.5	cMN7.e11.5 0.035638
chr1_51272345_51272975	Cavin2	cMN3/4.e11.5	cMN3/4.e11.5 0.028648
chr1_51315245_51316000	Cavin2	cMN3/4.e11.5	cMN3/4.e11.5 0.023352
chr1_51330747_51331980	Cavin2	cMN7.e11.5, cMN3/4.e11.5	cMN7.e11.5 0.066373; cMN3/4.e11.5 0.038458
chr1_51349280_51350014	Cavin2	cMN3/4.e11.5	cMN3/4.e11.5 0.049874
chr1_51650016_51651058	Cavin2	cMN7.e11.5, cMN3/4.e11.5	cMN7.e11.5 0.020154; cMN3/4.e11.5 0.026564
chr1_51888033_51889038	Myo1b	cMN3/4.e11.5	cMN3/4.e11.5 0.046063
chr1_51922844_51923224	Myo1b	cMN3/4.e11.5	cMN3/4.e11.5 0.023729
chr1_51934921_51935641	Myo1b	cMN3/4.e11.5	cMN3/4.e11.5 0.032283
chr1_55025710_55025963	Sf3b1	cMN7.e10.5	cMN7.e10.5 0.0283/48
chr1_55026134_55026631	Sf3b1	cMN7.e11.5, cMN7.e10.5	cMN7.e11.5 0.030136; cMN7.e10.5 0.062045
chr1_57387713_57388279	Maip1	cMN3/4.e11.5	cMN3/4.e11.5 0.022565
chr1_57428681_57429479	Maip1	cMN7.e11.5, cMN7.e10.5, cMN6.e11.5, cMN3/4.e11.5	cMN7.e11.5 0.042617; cMN7.e10.5 0.033593; cMN6.e11.5 0.054565; cMN3/4.e11.5 0.056265
chr1_57429682_57430409	Maip1	cMN3/4.e11.5	cMN3/4.e11.5 0.037657
chr1_58400292_58401079	Bzw1	cMN7.e10.5	cMN7.e10.5 0.024941
chr1_58408241_58410155	Bzw1	cMN7.e10.5	cMN7.e10.5 0.029474
chr1_58408241_58410155	Clk1	cMN7.e10.5	cMN7.e10.5 0.038588
chr1_58422959_58423261	Clk1	cMN7.e11.5, cMN6.e11.5, cMN3/4.e11.5	cMN7.e11.5 0.065489; cMN6.e11.5 0.050096; cMN3/4.e11.5 0.086143
chr1_60565225_60565638	Raph1	cMN6.e11.5	cMN6.e11.5 0.107931
chr1_60627288_60628721	Raph1	cMN6.e11.5	cMN6.e11.5 0.03212
chr1_62696454_62697333	Nrp2	cMN7.e11.5, cMN7.e10.5, cMN3/4.e11.5	cMN7.e11.5 0.021579; cMN7.e10.5 0.029714; cMN3/4.e11.5 0.068633
chr1_62701060_62701492	Nrp2	cMN7.e11.5, cMN7.e10.5, cMN3/4.e11.5	cMN7.e11.5 0.10703/4; cMN7.e10.5 0.084805; cMN3/4.e11.5 0.098572
chr1_62706084_62707929	4930487H11Rik	cMN7.e10.5, cMN6.e11.5	cMN7.e10.5 0.039545; cMN6.e11.5 0.027282
chr1_62706084_62707929	Nrp2	cMN7.e11.5, cMN7.e11.5, cMN7.e10.5, cMN3/4.e11.5, cMN3/4.e11.5	cMN7.e11.5 0.03822; cMN7.e11.5 0.112638; cMN7.e10.5 0.265051; cMN3/4.e11.5 0.077225; cMN3/4.e11.5 0.04141
chr1_62717018_62718283	Nrp2	cMN7.e11.5, cMN7.e10.5, cMN3/4.e11.5	cMN7.e11.5 0.028202; cMN7.e10.5 0.021006; cMN3/4.e11.5 0.032817
chr1_62753905_62754806	4930487H11Rik	cMN7.e11.5, cMN7.e10.5, cMN3/4.e11.5	cMN7.e11.5 0.029472; cMN7.e10.5 0.028662; cMN3/4.e11.5 0.05163
chr1_62753905_62754806	Nrp2	cMN3/4.e11.5	cMN3/4.e11.5 0.0273/49
chr1_62764452_62765652	4930487H11Rik	cMN3/4.e11.5	cMN3/4.e11.5 0.048831
chr1_62779913_62780622	4930487H11Rik	cMN7.e11.5, cMN7.e10.5, cMN6.e11.5, cMN3/4.e11.5	cMN7.e11.5 0.043507; cMN7.e10.5 0.021676; cMN6.e11.5 0.02111; cMN3/4.e11.5 0.020598
chr1_62783282_62784391	4930487H11Rik	cMN7.e11.5, cMN7.e10.5, cMN6.e11.5, cMN3/4.e11.5	cMN7.e11.5 0.063361; cMN7.e10.5 0.069141; cMN6.e11.5 0.107903; cMN3/4.e11.5 0.062005
chr1_62786308_62786826	4930487H11Rik	cMN7.e11.5, cMN6.e11.5	cMN7.e11.5 0.026069; cMN6.e11.5 0.031706
chr1_62795371_62796186	4930487H11Rik	cMN7.e11.5, cMN7.e10.5, cMN6.e11.5, cMN3/4.e11.5	cMN7.e11.5 0.069922; cMN7.e10.5 0.081471; cMN6.e11.5 0.111186; cMN3/4.e11.5 0.038783
chr1_62821456_62822374	4930487H11Rik	cMN7.e10.5	cMN7.e10.5 0.02129
chr1_63180998_63181420	Eef1b2	cMN7.e11.5, cMN7.e10.5, cMN6.e11.5, cMN3/4.e11.5	cMN7.e11.5 0.23/4037; cMN7.e10.5 0.188392; cMN6.e11.5 0.181188; cMN3/4.e11.5 0.197041
chr1_63203593_63205026	Eef1b2	cMN7.e11.5, cMN7.e10.5, cMN6.e11.5, cMN3/4.e11.5	cMN7.e11.5 0.057139; cMN7.e10.5 0.078326; cMN6.e11.5 0.108753; cMN3/4.e11.5 0.081532
chr1_63246888_63247627	Eef1b2	cMN7.e11.5, cMN7.e10.5, cMN6.e11.5, cMN3/4.e11.5	cMN7.e11.5 0.021832; cMN7.e10.5 0.020561; cMN6.e11.5 0.021559; cMN3/4.e11.5 0.028361
chr1_63252380_63253526	Eef1b2	cMN7.e10.5	cMN7.e10.5 0.023/436
chr1_6382499_6383687	Alkal1	cMN7.e11.5, cMN7.e10.5, cMN6.e11.5, cMN3/4.e11.5, cMN3/4.e11.5	cMN7.e11.5 0.160937; cMN7.e10.5 0.166549; cMN6.e11.5 0.159252; cMN3/4.e11.5 0.130847; cMN3/4.e11.5 0.022071
chr1_6382499_6383687	St18	cMN3/4.e11.5	cMN3/4.e11.5 0.048293
chr1_64066364_64067347	Klf7	cMN7.e11.5, cMN7.e10.5, cMN6.e11.5, cMN3/4.e11.5	cMN7.e11.5 0.022945; cMN7.e10.5 0.030293; cMN6.e11.5 0.03375; cMN3/4.e11.5 0.042569
chr1_64078376_64079517	Klf7	cMN7.e10.5	cMN7.e10.5 0.03315
chr1_64091435_64092302	Klf7	cMN7.e11.5, cMN7.e10.5	cMN7.e11.5 0.021337; cMN7.e10.5 0.024483
chr1_64115837_64116688	Klf7	cMN7.e11.5, cMN7.e10.5, cMN6.e11.5	cMN7.e11.5 0.043/497; cMN7.e10.5 0.039394; cMN6.e11.5 0.0415
chr1_64118030_64118508	Klf7	cMN7.e10.5	cMN7.e10.5 0.063196
chr1_6440765_6441971	Alkal1	cMN7.e11.5, cMN7.e10.5, cMN6.e11.5, cMN3/4.e11.5	cMN7.e11.5 0.055478; cMN7.e10.5 0.045478; cMN6.e11.5 0.061646; cMN3/4.e11.5 0.03843/4
chr1_6440765_6441971	St18	cMN3/4.e11.5	cMN3/4.e11.5 0.085177
chr1_6448081_6448460	St18	cMN3/4.e11.5	cMN3/4.e11.5 0.0332
chr1_65178059_65179549	Idh1	cMN7.e11.5, cMN7.e11.5, cMN7.e10.5, cMN6.e11.5, cMN3/4.e11.5	cMN7.e11.5 0.16204; cMN7.e11.5 0.216264; cMN7.e10.5 0.3803/44; cMN6.e11.5 0.358853; cMN3/4.e11.5 0.37798
chr1_65179926_65180195	Idh1	cMN6.e11.5, cMN3/4.e11.5	cMN6.e11.5 0.031207; cMN3/4.e11.5 0.022446
chr1_66175924_66176586	Map2	cMN7.e11.5, cMN6.e11.5, cMN3/4.e11.5	cMN7.e11.5 0.108269; cMN6.e11.5 0.2368; cMN3/4.e11.5 0.192128
chr1_66176745_66177009	Map2	cMN7.e11.5, cMN6.e11.5, cMN3/4.e11.5	cMN7.e11.5 0.080116; cMN6.e11.5 0.039516; cMN3/4.e11.5 0.051965
chr1_66321516_66322585	Map2	cMN7.e11.5, cMN6.e11.5, cMN3/4.e11.5	cMN7.e11.5 0.023527; cMN6.e11.5 0.024873; cMN3/4.e11.5 0.022549
chr1_66386560_66387371	Map2	cMN3/4.e11.5	cMN3/4.e11.5 0.020563
chr1_6729173_6730241	Alkal1	cMN7.e10.5, cMN6.e11.5, cMN3/4.e11.5	cMN7.e10.5 0.021953; cMN6.e11.5 0.020135; cMN3/4.e11.5 0.036251
chr1_6729173_6730241	St18	cMN3/4.e11.5	cMN3/4.e11.5 0.07026
chr1_6733610_6734381	Alkal1	cMN3/4.e11.5	cMN3/4.e11.5 0.022603
chr1_6733610_6734381	St18	cMN3/4.e11.5	cMN3/4.e11.5 0.043576
chr1_6734513_6735694	Alkal1	cMN7.e10.5, cMN6.e11.5, cMN3/4.e11.5	cMN7.e10.5 0.02531; cMN6.e11.5 0.024894; cMN3/4.e11.5 0.026586
chr1_6734513_6735694	St18	cMN3/4.e11.5	cMN3/4.e11.5 0.051201
chr1_6760219_6761714	Alkal1	cMN7.e10.5	cMN7.e10.5 0.026047
chr1_6760219_6761714	St18	cMN3/4.e11.5	cMN3/4.e11.5 0.035554
chr1_6767082_6768310	St18	cMN3/4.e11.5	cMN3/4.e11.5 0.027936
chr1_72577243_72578664	Igfbp2	cMN7.e10.5	cMN7.e10.5 0.020543
chr1_72577243_72578664	Rpl37a	cMN7.e10.5, cMN3/4.e11.5	cMN7.e10.5 0.03/4126; cMN3/4.e11.5 0.027538
chr1_72716990_72717366	Rpl37a	cMN7.e11.5, cMN7.e10.5, cMN6.e11.5, cMN3/4.e11.5	cMN7.e11.5 0.046623; cMN7.e10.5 0.042182; cMN6.e11.5 0.031118; cMN3/4.e11.5 0.028446
chr1_72718850_72719372	Rpl37a	cMN7.e11.5, cMN7.e10.5, cMN6.e11.5, cMN3/4.e11.5	cMN7.e11.5 0.045143; cMN7.e10.5 0.032384; cMN6.e11.5 0.028394; cMN3/4.e11.5 0.026013
chr1_72720190_72720836	Rpl37a	cMN7.e11.5, cMN7.e10.5, cMN6.e11.5	cMN7.e11.5 0.058147; cMN7.e10.5 0.043029; cMN6.e11.5 0.061822
chr1_72804904_72806741	Igfbp2	cMN7.e10.5, cMN3/4.e11.5	cMN7.e10.5 0.032878; cMN3/4.e11.5 0.025403
chr1_72813217_72814723	Igfbp2	cMN7.e11.5, cMN7.e10.5, cMN6.e11.5, cMN3/4.e11.5	cMN7.e11.5 0.0386; cMN7.e10.5 0.023308; cMN6.e11.5 0.027304; cMN3/4.e11.5 0.04909
chr1_72822884_72823217	Igfbp2	cMN6.e11.5	cMN6.e11.5 0.025761
chr1_72825335_72825694	Igfbp2	cMN7.e11.5, cMN7.e10.5, cMN6.e11.5	cMN7.e11.5 0.054301; cMN7.e10.5 0.038468; cMN6.e11.5 0.032303
chr1_72826446_72827181	Igfbp2	cMN7.e11.5, cMN7.e10.5, cMN3/4.e11.5, cMN3/4.e11.5	cMN7.e11.5 0.054495; cMN7.e10.5 0.052986; cMN3/4.e11.5 0.065276; cMN3/4.e11.5 0.046919
chr1_72854755_72855277	Igfbp2	cMN7.e11.5	cMN7.e11.5 0.022496
chr1_72858614_72859462	Igfbp2	cMN7.e10.5, cMN6.e11.5, cMN3/4.e11.5	cMN7.e10.5 0.03795; cMN6.e11.5 0.032117; cMN3/4.e11.5 0.036391
chr1_72858614_72859462	Igfbp5	cMN3/4.e11.5	cMN3/4.e11.5 0.05585
chr1_72865856_72866190	Igfbp5	cMN3/4.e11.5	cMN3/4.e11.5 0.021613
chr1_72867543_72867743	Igfbp5	cMN3/4.e11.5	cMN3/4.e11.5 0.021236
chr1_72870234_72870598	Igfbp5	cMN3/4.e11.5	cMN3/4.e11.5 0.069718
chr1_72871023_72871364	Igfbp5	cMN3/4.e11.5	cMN3/4.e11.5 0.079413
chr1_72871691_72872028	Igfbp5	cMN3/4.e11.5	cMN3/4.e11.5 0.055932
chr1_72872147_72872396	Igfbp5	cMN3/4.e11.5	cMN3/4.e11.5 0.035164
chr1_72872520_72872857	Igfbp5	cMN3/4.e11.5	cMN3/4.e11.5 0.077538
chr1_72873573_72874224	Igfbp5	cMN3/4.e11.5	cMN3/4.e11.5 0.110617
chr1_72877920_72878227	Igfbp5	cMN3/4.e11.5	cMN3/4.e11.5 0.048381
chr1_7397316_7398680	Alkal1	cMN7.e11.5, cMN6.e11.5, cMN3/4.e11.5	cMN7.e11.5 0.026647; cMN6.e11.5 0.023007; cMN3/4.e11.5 0.022229
chr1_7397316_7398680	St18	cMN3/4.e11.5	cMN3/4.e11.5 0.033/41
chr1_74103361_74104825	Arpc2	cMN7.e10.5	cMN7.e10.5 0.024329
chr1_74295164_74296416	Aamp	cMN7.e11.5, cMN7.e10.5, cMN6.e11.5, cMN3/4.e11.5	cMN7.e11.5 0.077062; cMN7.e10.5 0.089963; cMN6.e11.5 0.045419; cMN3/4.e11.5 0.071549
chr1_74295164_74296416	Arpc2	cMN7.e11.5, cMN7.e10.5, cMN3/4.e11.5	cMN7.e11.5 0.0263/41; cMN7.e10.5 0.030958; cMN3/4.e11.5 0.022471
chr1_74332048_74333395	Aamp	cMN7.e11.5, cMN7.e10.5, cMN6.e11.5, cMN3/4.e11.5	cMN7.e11.5 0.045746; cMN7.e10.5 0.029774; cMN6.e11.5 0.03/4148; cMN3/4.e11.5 0.046814
chr1_74332048_74333395	Arpc2	cMN7.e11.5, cMN7.e10.5, cMN6.e11.5, cMN3/4.e11.5	cMN7.e11.5 0.036551; cMN7.e10.5 0.024115; cMN6.e11.5 0.027771; cMN3/4.e11.5 0.03/4555
chr1_74386620_74387371	Arpc2	cMN7.e11.5	cMN7.e11.5 0.020154
chr1_75140935_75142074	Retreg2	cMN7.e11.5, cMN7.e10.5, cMN6.e11.5, cMN3/4.e11.5	cMN7.e11.5 0.162077; cMN7.e10.5 0.178398; cMN6.e11.5 0.195968; cMN3/4.e11.5 0.162529
chr1_75289147_75290412	Dnpep	cMN7.e11.5, cMN7.e10.5, cMN6.e11.5, cMN3/4.e11.5	cMN7.e11.5 0.025437; cMN7.e10.5 0.039422; cMN6.e11.5 0.0393/42; cMN3/4.e11.5 0.040908
chr1_75289147_75290412	Resp18	cMN7.e11.5, cMN7.e11.5, cMN6.e11.5, cMN3/4.e11.5, cMN3/4.e11.5	cMN7.e11.5 0.089579; cMN7.e11.5 0.021676; cMN6.e11.5 0.12558; cMN3/4.e11.5 0.126283; cMN3/4.e11.5 0.023028
chr1_75290639_75290968	Resp18	cMN7.e11.5, cMN3/4.e11.5	cMN7.e11.5 0.029158; cMN3/4.e11.5 0.03155
chr1_77502491_77503194	Epha4	cMN6.e11.5	cMN6.e11.5 0.079569
chr1_77505818_77506581	Epha4	cMN6.e11.5	cMN6.e11.5 0.042476
chr1_77513372_77513862	Epha4	cMN6.e11.5	cMN6.e11.5 0.085988
chr1_77515845_77516608	Epha4	cMN6.e11.5	cMN6.e11.5 0.16131
chr1_77521227_77522754	Epha4	cMN6.e11.5	cMN6.e11.5 0.069594
chr1_77539686_77540469	Epha4	cMN6.e11.5	cMN6.e11.5 0.020525
chr1_79438648_79438965	Scg2	cMN7.e11.5	cMN7.e11.5 0.020475
chr1_79449899_79451368	Scg2	cMN7.e11.5, cMN7.e10.5, cMN6.e11.5, cMN3/4.e11.5	cMN7.e11.5 0.211026; cMN7.e10.5 0.168351; cMN6.e11.5 0.30024; cMN3/4.e11.5 0.195893
chr1_79452344_79452764	Scg2	cMN7.e11.5, cMN7.e10.5, cMN6.e11.5	cMN7.e11.5 0.068278; cMN7.e10.5 0.023696; cMN6.e11.5 0.035686
chr1_79458478_79459314	Scg2	cMN7.e11.5, cMN7.e10.5	cMN7.e11.5 0.02002; cMN7.e10.5 0.025298
chr1_79466323_79467404	Scg2	cMN7.e11.5, cMN7.e10.5, cMN6.e11.5	cMN7.e11.5 0.048808; cMN7.e10.5 0.052737; cMN6.e11.5 0.059202
chr1_79580773_79582016	Scg2	cMN7.e11.5, cMN6.e11.5, cMN3/4.e11.5	cMN7.e11.5 0.024008; cMN6.e11.5 0.026589; cMN3/4.e11.5 0.035256
chr1_82746001_82746857	Mff	cMN7.e10.5, cMN3/4.e11.5	cMN7.e10.5 0.021921; cMN3/4.e11.5 0.021499
chr1_82787364_82787741	Mff	cMN7.e11.5	cMN7.e11.5 0.023164
chr1_82813919_82814770	Mff	cMN7.e10.5	cMN7.e10.5 0.029441
chr1_82815672_82816573	Mff	cMN7.e10.5, cMN3/4.e11.5	cMN7.e10.5 0.027161; cMN3/4.e11.5 0.020898
chr1_82966204_82967191	Mff	cMN7.e10.5	cMN7.e10.5 0.024377
chr1_86058990_86059806	Psmd1	cMN7.e11.5, cMN7.e10.5, cMN6.e11.5, cMN3/4.e11.5	cMN7.e11.5 0.169524; cMN7.e10.5 0.115327; cMN6.e11.5 0.156276; cMN3/4.e11.5 0.151715
chr1_86363756_86364066	Ncl	cMN7.e10.5	cMN7.e10.5 0.020845
chr1_86434041_86435194	Ncl	cMN7.e11.5, cMN7.e10.5, cMN6.e11.5, cMN3/4.e11.5	cMN7.e11.5 0.044359; cMN7.e10.5 0.03/4222; cMN6.e11.5 0.036623; cMN3/4.e11.5 0.043208
chr1_86434041_86435194	Pde6d	cMN3/4.e11.5	cMN3/4.e11.5 0.026
chr1_86439927_86441250	Ncl	cMN7.e11.5, cMN7.e10.5, cMN6.e11.5, cMN3/4.e11.5	cMN7.e11.5 0.029028; cMN7.e10.5 0.023364; cMN6.e11.5 0.023363; cMN3/4.e11.5 0.026008
chr1_86441405_86443259	Ncl	cMN7.e11.5, cMN7.e10.5, cMN6.e11.5, cMN3/4.e11.5	cMN7.e11.5 0.024872; cMN7.e10.5 0.030432; cMN6.e11.5 0.028385; cMN3/4.e11.5 0.027566
chr1_86487036_86488259	Ncl	cMN7.e11.5, cMN7.e10.5, cMN6.e11.5, cMN3/4.e11.5	cMN7.e11.5 0.035022; cMN7.e10.5 0.023646; cMN6.e11.5 0.028262; cMN3/4.e11.5 0.029096
chr1_86487036_86488259	Pde6d	cMN3/4.e11.5	cMN3/4.e11.5 0.040963
chr1_86487036_86488259	Ptma	cMN7.e11.5, cMN7.e10.5, cMN6.e11.5, cMN3/4.e11.5	cMN7.e11.5 0.045779; cMN7.e10.5 0.032772; cMN6.e11.5 0.040572; cMN3/4.e11.5 0.03864
chr1_86503458_86504717	Pde6d	cMN3/4.e11.5	cMN3/4.e11.5 0.03/4012
chr1_86503458_86504717	Ptma	cMN7.e11.5, cMN7.e10.5, cMN6.e11.5, cMN3/4.e11.5	cMN7.e11.5 0.0463; cMN7.e10.5 0.048613; cMN6.e11.5 0.050724; cMN3/4.e11.5 0.043846
chr1_86509363_86510037	Ptma	cMN7.e11.5, cMN7.e10.5, cMN6.e11.5, cMN3/4.e11.5	cMN7.e11.5 0.021499; cMN7.e10.5 0.043308; cMN6.e11.5 0.032571; cMN3/4.e11.5 0.025337
chr1_86510737_86511527	Ptma	cMN7.e10.5	cMN7.e10.5 0.035797
chr1_86524779_86525920	Ncl	cMN7.e11.5, cMN3/4.e11.5	cMN7.e11.5 0.023017; cMN3/4.e11.5 0.024104
chr1_86524779_86525920	Pde6d	cMN3/4.e11.5	cMN3/4.e11.5 0.066035
chr1_86524779_86525920	Ptma	cMN7.e11.5, cMN3/4.e11.5	cMN7.e11.5 0.225579; cMN3/4.e11.5 0.239972
chr1_86527992_86528518	Ptma	cMN7.e11.5, cMN7.e10.5, cMN6.e11.5, cMN3/4.e11.5	cMN7.e11.5 0.068208; cMN7.e10.5 0.064786; cMN6.e11.5 0.070583; cMN3/4.e11.5 0.06396
chr1_86531633_86532910	Pde6d	cMN3/4.e11.5	cMN3/4.e11.5 0.02989
chr1_86531633_86532910	Ptma	cMN7.e11.5, cMN7.e10.5, cMN6.e11.5, cMN3/4.e11.5	cMN7.e11.5 0.069324; cMN7.e10.5 0.085739; cMN6.e11.5 0.062143; cMN3/4.e11.5 0.086686
chr1_87141820_87143993	Ecel1	cMN7.e11.5, cMN7.e10.5, cMN6.e11.5, cMN3/4.e11.5	cMN7.e11.5 0.079409; cMN7.e10.5 0.063011; cMN6.e11.5 0.079021; cMN3/4.e11.5 0.071033
chr1_87149446_87149875	Ecel1	cMN6.e11.5	cMN6.e11.5 0.023/476
chr1_87153736_87155136	Ecel1	cMN7.e11.5, cMN7.e11.5, cMN6.e11.5, cMN3/4.e11.5, cMN3/4.e11.5	cMN7.e11.5 0.032785; cMN7.e11.5 0.03505; cMN6.e11.5 0.118039; cMN3/4.e11.5 0.049018; cMN3/4.e11.5 0.03/441
chr1_87158430_87158845	Ecel1	cMN7.e11.5, cMN7.e10.5, cMN6.e11.5, cMN3/4.e11.5	cMN7.e11.5 0.057414; cMN7.e10.5 0.054002; cMN6.e11.5 0.030874; cMN3/4.e11.5 0.043838
chr1_87163798_87165196	Ecel1	cMN7.e11.5, cMN7.e10.5, cMN6.e11.5, cMN3/4.e11.5	cMN7.e11.5 0.051802; cMN7.e10.5 0.060472; cMN6.e11.5 0.085561; cMN3/4.e11.5 0.0863/47
chr1_87170207_87171034	Ecel1	cMN7.e11.5, cMN7.e10.5, cMN6.e11.5, cMN3/4.e11.5	cMN7.e11.5 0.043789; cMN7.e10.5 0.0563/42; cMN6.e11.5 0.061173; cMN3/4.e11.5 0.032866
chr1_87170207_87171034	Eif4e2	cMN7.e10.5	cMN7.e10.5 0.027215
chr1_87171403_87171610	Ecel1	cMN3/4.e11.5	cMN3/4.e11.5 0.020707
chr1_87172068_87173010	Ecel1	cMN7.e11.5, cMN7.e10.5, cMN6.e11.5, cMN3/4.e11.5	cMN7.e11.5 0.062172; cMN7.e10.5 0.064952; cMN6.e11.5 0.047768; cMN3/4.e11.5 0.035032
chr1_87172068_87173010	Eif4e2	cMN7.e11.5, cMN7.e10.5	cMN7.e11.5 0.026858; cMN7.e10.5 0.036513
chr1_87174328_87174869	Ecel1	cMN7.e11.5, cMN7.e10.5, cMN3/4.e11.5	cMN7.e11.5 0.023594; cMN7.e10.5 0.024367; cMN3/4.e11.5 0.030704
chr1_87175773_87176288	Ecel1	cMN7.e11.5, cMN7.e10.5, cMN6.e11.5, cMN3/4.e11.5	cMN7.e11.5 0.045893; cMN7.e10.5 0.024768; cMN6.e11.5 0.039597; cMN3/4.e11.5 0.024003
chr1_87175773_87176288	Eif4e2	cMN7.e11.5	cMN7.e11.5 0.025382
chr1_87186341_87187377	Eif4e2	cMN7.e10.5	cMN7.e10.5 0.021531
chr1_90543882_90544736	Cops8	cMN7.e11.5, cMN7.e10.5, cMN6.e11.5	cMN7.e11.5 0.029379; cMN7.e10.5 0.024232; cMN6.e11.5 0.044576
chr1_90588187_90588725	Cops8	cMN7.e11.5, cMN7.e10.5, cMN6.e11.5, cMN3/4.e11.5	cMN7.e11.5 0.029738; cMN7.e10.5 0.02607; cMN6.e11.5 0.027064; cMN3/4.e11.5 0.044793
chr1_90590839_90591176	Cops8	cMN7.e11.5, cMN7.e10.5, cMN6.e11.5, cMN3/4.e11.5	cMN7.e11.5 0.024647; cMN7.e10.5 0.026097; cMN6.e11.5 0.020002; cMN3/4.e11.5 0.020004
chr1_90592691_90593195	Cops8	cMN7.e11.5, cMN7.e10.5, cMN3/4.e11.5	cMN7.e11.5 0.028204; cMN7.e10.5 0.020302; cMN3/4.e11.5 0.031354
chr1_90743806_90744550	Cops8	cMN7.e11.5, cMN6.e11.5	cMN7.e11.5 0.024512; cMN6.e11.5 0.0253/48
chr1_91344577_91345966	Erfe	cMN7.e10.5	cMN7.e10.5 0.028163
chr1_91346610_91347295	Erfe	cMN7.e11.5, cMN7.e10.5, cMN6.e11.5, cMN3/4.e11.5	cMN7.e11.5 0.036444; cMN7.e10.5 0.024832; cMN6.e11.5 0.02388; cMN3/4.e11.5 0.02093/4
chr1_91380302_91381029	Erfe	cMN7.e11.5, cMN7.e10.5, cMN6.e11.5, cMN3/4.e11.5	cMN7.e11.5 0.048943; cMN7.e10.5 0.040732; cMN6.e11.5 0.026858; cMN3/4.e11.5 0.065745
chr1_91413880_91414596	Erfe	cMN7.e11.5, cMN6.e11.5, cMN3/4.e11.5	cMN7.e11.5 0.030422; cMN6.e11.5 0.03256; cMN3/4.e11.5 0.041099
chr1_91413880_91414596	Hes6	cMN7.e11.5, cMN6.e11.5, cMN3/4.e11.5	cMN7.e11.5 0.116784; cMN6.e11.5 0.119907; cMN3/4.e11.5 0.146038
chr1_91419862_91420852	Hes6	cMN7.e10.5, cMN6.e11.5	cMN7.e10.5 0.02658; cMN6.e11.5 0.024146
chr1_92366018_92366881	Ndufa10	cMN7.e10.5	cMN7.e10.5 0.020291
chr1_92472925_92473229	Ndufa10	cMN3/4.e11.5	cMN3/4.e11.5 0.045088
chr1_92521943_92522944	Ndufa10	cMN6.e11.5	cMN6.e11.5 0.026008
chr1_92617191_92618408	Cops9	cMN7.e10.5	cMN7.e10.5 0.022542
chr1_92634960_92635452	Cops9	cMN7.e11.5	cMN7.e11.5 0.026842
chr1_92647638_92648318	Cops9	cMN7.e11.5, cMN6.e11.5, cMN3/4.e11.5	cMN7.e11.5 0.054999; cMN6.e11.5 0.083603; cMN3/4.e11.5 0.129165
chr1_92698844_92699956	Cops9	cMN7.e10.5	cMN7.e10.5 0.020957
chr1_93114796_93115831	Kif1a	cMN7.e11.5, cMN6.e11.5	cMN7.e11.5 0.07803; cMN6.e11.5 0.100083
chr1_93444703_93446224	2022-09-02	cMN7.e10.5	cMN7.e10.5 0.021809
chr1_93480477_93480850	2022-09-02	cMN7.e10.5	cMN7.e10.5 0.036726
chr1_93634505_93634847	Stk25	cMN7.e11.5, cMN6.e11.5	cMN7.e11.5 0.03/4681; cMN6.e11.5 0.044596
chr1_93636288_93636489	Stk25	cMN6.e11.5	cMN6.e11.5 0.033644
chr1_93668586_93669697	Stk25	cMN7.e11.5, cMN7.e10.5, cMN6.e11.5, cMN3/4.e11.5	cMN7.e11.5 0.030366; cMN7.e10.5 0.029422; cMN6.e11.5 0.033354; cMN3/4.e11.5 0.03019
chr1_93686182_93687048	Stk25	cMN7.e11.5, cMN6.e11.5, cMN3/4.e11.5	cMN7.e11.5 0.024696; cMN6.e11.5 0.021263; cMN3/4.e11.5 0.022586
chr1_9578312_9579614	Vxn	cMN7.e11.5, cMN7.e10.5, cMN6.e11.5, cMN3/4.e11.5	cMN7.e11.5 0.126136; cMN7.e10.5 0.15895; cMN6.e11.5 0.087968; cMN3/4.e11.5 0.069055
chr1_9583392_9584408	Vxn	cMN7.e11.5, cMN7.e10.5, cMN3/4.e11.5	cMN7.e11.5 0.028498; cMN7.e10.5 0.042742; cMN3/4.e11.5 0.029154
chr1_9592052_9592480	Vxn	cMN3/4.e11.5	cMN3/4.e11.5 0.027125
chr1_9607645_9608418	Vxn	cMN7.e11.5, cMN7.e10.5	cMN7.e11.5 0.104812; cMN7.e10.5 0.093163
chr1_9648536_9649778	Vxn	cMN7.e10.5, cMN6.e11.5, cMN3/4.e11.5	cMN7.e10.5 0.03/4922; cMN6.e11.5 0.031985; cMN3/4.e11.5 0.027502
chr1_9658342_9659663	Vxn	cMN6.e11.5, cMN3/4.e11.5	cMN6.e11.5 0.020589; cMN3/4.e11.5 0.033208
chr10_110454777_110456361	9230102K24Rik	cMN6.e11.5	cMN6.e11.5 0.041548
chr10_110542484_110543151	9230102K24Rik	cMN6.e11.5	cMN6.e11.5 0.026965
chr10_110596537_110597302	9230102K24Rik	cMN6.e11.5	cMN6.e11.5 0.130582
chr10_110610223_110611024	9230102K24Rik	cMN6.e11.5	cMN6.e11.5 0.043523
chr10_110918452_110918708	Csrp2	cMN7.e10.5	cMN7.e10.5 0.029226
chr10_110918872_110919465	Csrp2	cMN7.e11.5, cMN6.e11.5, cMN3/4.e11.5	cMN7.e11.5 0.03/4115; cMN6.e11.5 0.038777; cMN3/4.e11.5 0.053267
chr10_110930801_110932362	Csrp2	cMN7.e11.5, cMN7.e10.5, cMN6.e11.5, cMN3/4.e11.5, cMN3/4.e11.5	cMN7.e11.5 0.066305; cMN7.e10.5 0.054103; cMN6.e11.5 0.089637; cMN3/4.e11.5 0.042072; cMN3/4.e11.5 0.03635
chr10_111025814_111027004	Csrp2	cMN7.e10.5	cMN7.e10.5 0.033617
chr10_111465248_111465933	Nap1l1	cMN7.e10.5, cMN6.e11.5	cMN7.e10.5 0.030747; cMN6.e11.5 0.022741
chr10_111503136_111503421	Phlda1	cMN7.e10.5, cMN6.e11.5	cMN7.e10.5 0.027245; cMN6.e11.5 0.03/44
chr10_111507451_111508103	Nap1l1	cMN7.e11.5, cMN7.e10.5, cMN6.e11.5	cMN7.e11.5 0.020423; cMN7.e10.5 0.023797; cMN6.e11.5 0.020192
chr10_111507451_111508103	Phlda1	cMN7.e10.5, cMN6.e11.5	cMN7.e10.5 0.132786; cMN6.e11.5 0.111679
chr10_111519585_111520330	Phlda1	cMN6.e11.5	cMN6.e11.5 0.028936
chr10_116827724_116828804	4933412E12Rik	cMN7.e10.5	cMN7.e10.5 0.025476
chr10_116945041_116945387	4933412E12Rik	cMN7.e10.5	cMN7.e10.5 0.020432
chr10_117004194_117005256	4933412E12Rik	cMN7.e11.5, cMN6.e11.5, cMN3/4.e11.5	cMN7.e11.5 0.026621; cMN6.e11.5 0.029592; cMN3/4.e11.5 0.031592
chr10_117004194_117005256	Cct2	cMN7.e11.5, cMN6.e11.5, cMN3/4.e11.5	cMN7.e11.5 0.02084; cMN6.e11.5 0.021054; cMN3/4.e11.5 0.020438
chr10_117004194_117005256	Rab3ip	cMN6.e11.5, cMN3/4.e11.5	cMN6.e11.5 0.029494; cMN3/4.e11.5 0.031512
chr10_117013717_117014479	4933412E12Rik	cMN6.e11.5	cMN6.e11.5 0.025392
chr10_117013717_117014479	Cct2	cMN7.e10.5, cMN6.e11.5	cMN7.e10.5 0.020447; cMN6.e11.5 0.024105
chr10_117013717_117014479	Rab3ip	cMN6.e11.5	cMN6.e11.5 0.025319
chr10_117026569_117027561	Cct2	cMN7.e10.5, cMN3/4.e11.5	cMN7.e10.5 0.028656; cMN3/4.e11.5 0.021081
chr10_117094424_117095427	Cct2	cMN7.e11.5, cMN7.e10.5, cMN3/4.e11.5	cMN7.e11.5 0.028095; cMN7.e10.5 0.021888; cMN3/4.e11.5 0.036371
chr10_117199521_117200420	Yeats4	cMN7.e11.5, cMN3/4.e11.5	cMN7.e11.5 0.022071; cMN3/4.e11.5 0.02903/4
chr10_117209246_117209972	Yeats4	cMN7.e11.5, cMN7.e10.5, cMN3/4.e11.5	cMN7.e11.5 0.042521; cMN7.e10.5 0.027606; cMN3/4.e11.5 0.043291
chr10_117216674_117217519	Yeats4	cMN7.e11.5, cMN7.e10.5	cMN7.e11.5 0.021505; cMN7.e10.5 0.023252
chr10_117222848_117223203	Yeats4	cMN3/4.e11.5	cMN3/4.e11.5 0.118755
chr10_117225187_117225463	Yeats4	cMN7.e10.5	cMN7.e10.5 0.028632
chr10_117278042_117279246	Yeats4	cMN3/4.e11.5	cMN3/4.e11.5 0.021152
chr10_117382725_117383039	Cpsf6	cMN7.e11.5	cMN7.e11.5 0.02039
chr10_117390432_117391391	Cpsf6	cMN7.e10.5, cMN6.e11.5, cMN3/4.e11.5	cMN7.e10.5 0.0443; cMN6.e11.5 0.024519; cMN3/4.e11.5 0.024618
chr10_117392893_117394009	Cpsf6	cMN7.e11.5, cMN7.e10.5, cMN6.e11.5, cMN3/4.e11.5	cMN7.e11.5 0.04523/4; cMN7.e10.5 0.037077; cMN6.e11.5 0.02605; cMN3/4.e11.5 0.037757
chr10_117417330_117419227	Cpsf6	cMN7.e11.5, cMN7.e10.5, cMN6.e11.5	cMN7.e11.5 0.02003/4; cMN7.e10.5 0.028678; cMN6.e11.5 0.032435
chr10_117434915_117435926	Cpsf6	cMN7.e11.5, cMN7.e10.5, cMN6.e11.5	cMN7.e11.5 0.02262; cMN7.e10.5 0.022506; cMN6.e11.5 0.021439
chr10_120224319_120224707	Llph	cMN7.e10.5	cMN7.e10.5 0.046989
chr10_120233874_120234332	Llph	cMN3/4.e11.5	cMN3/4.e11.5 0.023228
chr10_120246233_120247792	Llph	cMN7.e11.5, cMN7.e11.5, cMN7.e10.5, cMN6.e11.5, cMN3/4.e11.5, cMN3/4.e11.5	cMN7.e11.5 0.023544; cMN7.e11.5 0.035395; cMN7.e10.5 0.035531; cMN6.e11.5 0.03566; cMN3/4.e11.5 0.021721; cMN3/4.e11.5 0.020961
chr10_120271870_120272849	Llph	cMN7.e11.5, cMN3/4.e11.5	cMN7.e11.5 0.02765; cMN3/4.e11.5 0.038054
chr10_122105244_122106099	Rxylt1	cMN7.e10.5, cMN6.e11.5	cMN7.e10.5 0.022971; cMN6.e11.5 0.021209
chr10_122120512_122121687	Rxylt1	cMN6.e11.5, cMN3/4.e11.5	cMN6.e11.5 0.024169; cMN3/4.e11.5 0.021697
chr10_122553096_122553680	A130077B15Rik	cMN6.e11.5	cMN6.e11.5 0.04167
chr10_122563109_122563771	A130077B15Rik	cMN7.e10.5, cMN6.e11.5	cMN7.e10.5 0.023633; cMN6.e11.5 0.053/437
chr10_122563885_122564767	A130077B15Rik	cMN7.e10.5, cMN6.e11.5	cMN7.e10.5 0.059598; cMN6.e11.5 0.128128
chr10_122570699_122571464	A130077B15Rik	cMN7.e10.5, cMN6.e11.5	cMN7.e10.5 0.077553; cMN6.e11.5 0.116879
chr10_122602064_122603015	A130077B15Rik	cMN7.e10.5	cMN7.e10.5 0.02865
chr10_122618688_122620468	A130077B15Rik	cMN6.e11.5	cMN6.e11.5 0.025605
chr10_122883588_122884887	A130077B15Rik	cMN7.e10.5, cMN6.e11.5	cMN7.e10.5 0.024471; cMN6.e11.5 0.022387
chr10_126905567_126906189	Atp23	cMN7.e11.5, cMN7.e10.5, cMN6.e11.5, cMN3/4.e11.5	cMN7.e11.5 0.141092; cMN7.e10.5 0.120511; cMN6.e11.5 0.1213/41; cMN3/4.e11.5 0.194675
chr10_126918881_126919670	Atp23	cMN7.e11.5, cMN7.e10.5, cMN6.e11.5, cMN3/4.e11.5	cMN7.e11.5 0.043384; cMN7.e10.5 0.032719; cMN6.e11.5 0.032282; cMN3/4.e11.5 0.029655
chr10_126927810_126929494	Atp23	cMN7.e11.5, cMN7.e10.5, cMN6.e11.5, cMN3/4.e11.5	cMN7.e11.5 0.0333/41; cMN7.e10.5 0.032027; cMN6.e11.5 0.03/4018; cMN3/4.e11.5 0.028028
chr10_126956754_126958203	Atp23	cMN7.e11.5, cMN7.e10.5, cMN6.e11.5, cMN3/4.e11.5	cMN7.e11.5 0.042127; cMN7.e10.5 0.039823; cMN6.e11.5 0.041815; cMN3/4.e11.5 0.053301
chr10_126956754_126958203	Eef1akmt3	cMN7.e11.5, cMN6.e11.5, cMN3/4.e11.5	cMN7.e11.5 0.020872; cMN6.e11.5 0.020495; cMN3/4.e11.5 0.028468
chr10_127049089_127050345	Eef1akmt3	cMN6.e11.5	cMN6.e11.5 0.021973
chr10_127058036_127058872	A730063M14Rik	cMN7.e11.5, cMN7.e10.5, cMN6.e11.5, cMN3/4.e11.5	cMN7.e11.5 0.028593; cMN7.e10.5 0.030404; cMN6.e11.5 0.039379; cMN3/4.e11.5 0.02453
chr10_127058036_127058872	Cdk4	cMN7.e11.5, cMN7.e10.5, cMN6.e11.5, cMN3/4.e11.5	cMN7.e11.5 0.056615; cMN7.e10.5 0.061454; cMN6.e11.5 0.076266; cMN3/4.e11.5 0.048798
chr10_127058036_127058872	Eef1akmt3	cMN7.e11.5, cMN7.e10.5, cMN6.e11.5, cMN3/4.e11.5	cMN7.e11.5 0.032222; cMN7.e10.5 0.031376; cMN6.e11.5 0.045559; cMN3/4.e11.5 0.028174
chr10_127058036_127058872	Tspan31	cMN7.e11.5, cMN7.e10.5, cMN3/4.e11.5	cMN7.e11.5 0.028867; cMN7.e10.5 0.030731; cMN3/4.e11.5 0.02477
chr10_127079573_127080559	A730063M14Rik	cMN7.e10.5, cMN6.e11.5	cMN7.e10.5 0.026216; cMN6.e11.5 0.021275
chr10_127079573_127080559	Tspan31	cMN7.e10.5	cMN7.e10.5 0.025569
chr10_127081823_127082466	A730063M14Rik	cMN7.e10.5, cMN3/4.e11.5	cMN7.e10.5 0.021309; cMN3/4.e11.5 0.027026
chr10_127081823_127082466	Tspan31	cMN7.e10.5, cMN3/4.e11.5	cMN7.e10.5 0.020853; cMN3/4.e11.5 0.026427
chr10_127122715_127123075	Os9	cMN7.e11.5	cMN7.e11.5 0.050005
chr10_127123217_127123807	Os9	cMN7.e11.5	cMN7.e11.5 0.068651
chr10_127177449_127178330	Dtx3	cMN7.e11.5, cMN3/4.e11.5	cMN7.e11.5 0.022482; cMN3/4.e11.5 0.028656
chr10_127196388_127196877	Dtx3	cMN7.e11.5, cMN3/4.e11.5	cMN7.e11.5 0.055632; cMN3/4.e11.5 0.062937
chr10_127259881_127260422	Dctn2	cMN7.e10.5, cMN6.e11.5	cMN7.e10.5 0.043824; cMN6.e11.5 0.043304
chr10_127262143_127262754	Dctn2	cMN7.e10.5, cMN6.e11.5, cMN6.e11.5, cMN3/4.e11.5	cMN7.e10.5 0.022778; cMN6.e11.5 0.025665; cMN6.e11.5 0.037173; cMN3/4.e11.5 0.057486
chr10_127268890_127269400	Dctn2	cMN7.e11.5, cMN7.e10.5, cMN6.e11.5	cMN7.e11.5 0.053998; cMN7.e10.5 0.022409; cMN6.e11.5 0.026496
chr10_127508314_127508604	Ndufa4l2	cMN7.e10.5	cMN7.e10.5 0.024712
chr10_127508972_127509701	Ndufa4l2	cMN7.e10.5	cMN7.e10.5 0.09711
chr10_127508972_127509701	Nxph4	cMN7.e11.5, cMN7.e10.5, cMN3/4.e11.5	cMN7.e11.5 0.045158; cMN7.e10.5 0.037057; cMN3/4.e11.5 0.045331
chr10_127508972_127509701	Shmt2	cMN7.e10.5	cMN7.e10.5 0.053221
chr10_127509773_127510053	Ndufa4l2	cMN7.e10.5	cMN7.e10.5 0.028206
chr10_127510184_127510830	Ndufa4l2	cMN7.e10.5	cMN7.e10.5 0.121689
chr10_127510184_127510830	Nxph4	cMN7.e11.5, cMN7.e10.5	cMN7.e11.5 0.029486; cMN7.e10.5 0.04386
chr10_127510184_127510830	Shmt2	cMN7.e10.5	cMN7.e10.5 0.065555
chr10_127511722_127512445	Ndufa4l2	cMN7.e10.5	cMN7.e10.5 0.098328
chr10_127511722_127512445	Nxph4	cMN7.e11.5, cMN7.e10.5, cMN3/4.e11.5	cMN7.e11.5 0.03793; cMN7.e10.5 0.037544; cMN3/4.e11.5 0.041027
chr10_127511722_127512445	Shmt2	cMN7.e10.5	cMN7.e10.5 0.059746
chr10_127512810_127513284	1700012D01Rik	cMN3/4.e11.5	cMN3/4.e11.5 0.020905
chr10_127512810_127513284	Ndufa4l2	cMN7.e10.5	cMN7.e10.5 0.101663
chr10_127512810_127513284	Nxph4	cMN7.e11.5, cMN7.e10.5, cMN3/4.e11.5	cMN7.e11.5 0.060923; cMN7.e10.5 0.0403/43; cMN3/4.e11.5 0.082441
chr10_127512810_127513284	Shmt2	cMN7.e10.5	cMN7.e10.5 0.067304
chr10_127513481_127513987	Ndufa4l2	cMN7.e10.5	cMN7.e10.5 0.068503
chr10_127513481_127513987	Nxph4	cMN7.e10.5	cMN7.e10.5 0.027987
chr10_127513481_127513987	Shmt2	cMN7.e10.5	cMN7.e10.5 0.048544
chr10_127516578_127517361	Ndufa4l2	cMN7.e10.5	cMN7.e10.5 0.083093
chr10_127516578_127517361	Nxph4	cMN7.e10.5, cMN3/4.e11.5	cMN7.e10.5 0.039287; cMN3/4.e11.5 0.024249
chr10_127516578_127517361	Shmt2	cMN7.e10.5	cMN7.e10.5 0.08796
chr10_127524696_127525155	Nxph4	cMN7.e10.5	cMN7.e10.5 0.022709
chr10_127524696_127525155	Shmt2	cMN7.e10.5	cMN7.e10.5 0.032644
chr10_127526546_127528088	1700012D01Rik	cMN7.e10.5	cMN7.e10.5 0.020941
chr10_127526546_127528088	Ndufa4l2	cMN7.e10.5	cMN7.e10.5 0.06962
chr10_127526546_127528088	Nxph4	cMN7.e11.5, cMN7.e11.5, cMN7.e10.5, cMN3/4.e11.5, cMN3/4.e11.5	cMN7.e11.5 0.023627; cMN7.e11.5 0.130707; cMN7.e10.5 0.156852; cMN3/4.e11.5 0.041339; cMN3/4.e11.5 0.079758
chr10_127526546_127528088	Shmt2	cMN7.e10.5	cMN7.e10.5 0.175912
chr10_127528422_127528643	Nxph4	cMN7.e11.5	cMN7.e11.5 0.020016
chr10_127531520_127532130	Nxph4	cMN7.e10.5, cMN3/4.e11.5	cMN7.e10.5 0.043066; cMN3/4.e11.5 0.052816
chr10_127531520_127532130	Shmt2	cMN7.e10.5	cMN7.e10.5 0.020242
chr10_127532448_127532957	Nxph4	cMN7.e10.5	cMN7.e10.5 0.029593
chr10_127535061_127535487	Nxph4	cMN3/4.e11.5	cMN3/4.e11.5 0.03/4008
chr10_127536544_127536966	Nxph4	cMN7.e11.5, cMN7.e10.5, cMN3/4.e11.5	cMN7.e11.5 0.04503/4; cMN7.e10.5 0.040413; cMN3/4.e11.5 0.059139
chr10_127537831_127538250	Nxph4	cMN7.e11.5, cMN7.e10.5, cMN3/4.e11.5	cMN7.e11.5 0.060251; cMN7.e10.5 0.04863/4; cMN3/4.e11.5 0.072401
chr10_127662204_127663071	1700012D01Rik	cMN7.e11.5, cMN7.e10.5, cMN6.e11.5	cMN7.e11.5 0.030769; cMN7.e10.5 0.043884; cMN6.e11.5 0.059906
chr10_127667754_127668469	1700012D01Rik	cMN6.e11.5, cMN3/4.e11.5	cMN6.e11.5 0.027496; cMN3/4.e11.5 0.023909
chr10_127674727_127675171	1700012D01Rik	cMN7.e11.5, cMN7.e10.5, cMN6.e11.5, cMN3/4.e11.5	cMN7.e11.5 0.13953/4; cMN7.e10.5 0.080438; cMN6.e11.5 0.086972; cMN3/4.e11.5 0.106938
chr10_127676645_127677515	1700012D01Rik	cMN7.e11.5, cMN7.e10.5, cMN6.e11.5, cMN3/4.e11.5	cMN7.e11.5 0.144038; cMN7.e10.5 0.074938; cMN6.e11.5 0.08198; cMN3/4.e11.5 0.116077
chr10_127677999_127678256	1700012D01Rik	cMN7.e11.5, cMN3/4.e11.5	cMN7.e11.5 0.029351; cMN3/4.e11.5 0.021375
chr10_127720996_127722405	1700012D01Rik	cMN6.e11.5	cMN6.e11.5 0.022208
chr10_128036746_128037078	Naca	cMN7.e10.5	cMN7.e10.5 0.02366
chr10_128059504_128059855	Ptges3	cMN7.e11.5	cMN7.e11.5 0.033186
chr10_128092306_128093540	Atp5b	cMN7.e11.5, cMN7.e10.5, cMN6.e11.5, cMN3/4.e11.5	cMN7.e11.5 0.047302; cMN7.e10.5 0.094868; cMN6.e11.5 0.064589; cMN3/4.e11.5 0.076868
chr10_128092306_128093540	Naca	cMN7.e10.5	cMN7.e10.5 0.024217
chr10_128092306_128093540	Ptges3	cMN7.e10.5, cMN6.e11.5, cMN3/4.e11.5	cMN7.e10.5 0.036878; cMN6.e11.5 0.023833; cMN3/4.e11.5 0.027417
chr10_128094674_128094953	Atp5b	cMN7.e11.5, cMN7.e10.5, cMN3/4.e11.5	cMN7.e11.5 0.02887; cMN7.e10.5 0.023863; cMN3/4.e11.5 0.0223/42
chr10_128096633_128098183	Atp5b	cMN7.e11.5, cMN7.e11.5, cMN7.e10.5, cMN6.e11.5, cMN3/4.e11.5	cMN7.e11.5 0.046612; cMN7.e11.5 0.022315; cMN7.e10.5 0.076133; cMN6.e11.5 0.077676; cMN3/4.e11.5 0.04993
chr10_128096633_128098183	Naca	cMN7.e10.5, cMN6.e11.5	cMN7.e10.5 0.025405; cMN6.e11.5 0.026536
chr10_128096633_128098183	Ptges3	cMN7.e11.5, cMN7.e10.5, cMN6.e11.5, cMN3/4.e11.5	cMN7.e11.5 0.021417; cMN7.e10.5 0.037068; cMN6.e11.5 0.03585; cMN3/4.e11.5 0.021985
chr10_128368134_128369495	Cnpy2	cMN7.e11.5, cMN7.e10.5, cMN6.e11.5, cMN3/4.e11.5	cMN7.e11.5 0.039199; cMN7.e10.5 0.03/4477; cMN6.e11.5 0.041959; cMN3/4.e11.5 0.03808
chr10_128368134_128369495	Cs	cMN7.e11.5, cMN7.e10.5, cMN6.e11.5, cMN3/4.e11.5	cMN7.e11.5 0.056166; cMN7.e10.5 0.050508; cMN6.e11.5 0.060446; cMN3/4.e11.5 0.056628
chr10_128368134_128369495	Nabp2	cMN7.e11.5, cMN7.e10.5, cMN6.e11.5, cMN3/4.e11.5	cMN7.e11.5 0.037641; cMN7.e10.5 0.030942; cMN6.e11.5 0.038792; cMN3/4.e11.5 0.039222
chr10_128397500_128398788	Nabp2	cMN7.e10.5	cMN7.e10.5 0.028826
chr10_128492903_128493278	Myl6	cMN7.e11.5	cMN7.e11.5 0.056238
chr10_128535993_128537017	Rpl41	cMN7.e11.5, cMN7.e10.5, cMN3/4.e11.5	cMN7.e11.5 0.025626; cMN7.e10.5 0.021647; cMN3/4.e11.5 0.022878
chr10_128546334_128546634	Rpl41	cMN7.e11.5, cMN7.e10.5, cMN6.e11.5, cMN3/4.e11.5	cMN7.e11.5 0.026284; cMN7.e10.5 0.024096; cMN6.e11.5 0.030613; cMN3/4.e11.5 0.037055
chr10_128612467_128613388	Rps26	cMN7.e11.5, cMN7.e10.5, cMN3/4.e11.5	cMN7.e11.5 0.029433; cMN7.e10.5 0.028087; cMN3/4.e11.5 0.020762
chr10_128620251_128620992	Rps26	cMN7.e10.5	cMN7.e10.5 0.022964
chr10_128888812_128889788	Cd63	cMN7.e11.5, cMN7.e10.5, cMN3/4.e11.5	cMN7.e11.5 0.026001; cMN7.e10.5 0.040621; cMN3/4.e11.5 0.023361
chr10_128895279_128895859	Cd63	cMN7.e11.5, cMN7.e10.5, cMN3/4.e11.5	cMN7.e11.5 0.039979; cMN7.e10.5 0.032022; cMN3/4.e11.5 0.030551
chr10_128909491_128910529	Cd63	cMN7.e11.5	cMN7.e11.5 0.206308
chr10_128913228_128913610	Cd63	cMN7.e11.5, cMN7.e10.5, cMN3/4.e11.5	cMN7.e11.5 0.092057; cMN7.e10.5 0.060706; cMN3/4.e11.5 0.081373
chr10_12940947_12942058	Sf3b5	cMN6.e11.5	cMN6.e11.5 0.02169
chr10_12996874_12997449	Sf3b5	cMN6.e11.5, cMN3/4.e11.5	cMN6.e11.5 0.027124; cMN3/4.e11.5 0.029755
chr10_13016393_13017098	Sf3b5	cMN7.e11.5, cMN7.e10.5, cMN6.e11.5, cMN3/4.e11.5	cMN7.e11.5 0.080998; cMN7.e10.5 0.043266; cMN6.e11.5 0.059621; cMN3/4.e11.5 0.078666
chr10_13018290_13018853	Sf3b5	cMN7.e11.5, cMN7.e10.5, cMN6.e11.5, cMN3/4.e11.5	cMN7.e11.5 0.025915; cMN7.e10.5 0.025128; cMN6.e11.5 0.03263/4; cMN3/4.e11.5 0.03613
chr10_130234515_130235158	Neurod4	cMN7.e10.5	cMN7.e10.5 0.024361
chr10_130244149_130245011	Neurod4	cMN7.e10.5	cMN7.e10.5 0.044517
chr10_130259243_130259972	Neurod4	cMN7.e10.5	cMN7.e10.5 0.02035
chr10_130275783_130276768	Neurod4	cMN7.e10.5	cMN7.e10.5 0.04682
chr10_130281633_130282748	Neurod4	cMN7.e10.5	cMN7.e10.5 0.308091
chr10_130287616_130288546	Neurod4	cMN7.e10.5	cMN7.e10.5 0.062372
chr10_130293274_130294387	Neurod4	cMN7.e10.5	cMN7.e10.5 0.077799
chr10_13090313_13091182	Sf3b5	cMN7.e11.5	cMN7.e11.5 0.023909
chr10_14690199_14690811	1700016L04Rik	cMN3/4.e11.5	cMN3/4.e11.5 0.032764
chr10_14690199_14690811	Vta1	cMN3/4.e11.5	cMN3/4.e11.5 0.032985
chr10_14703247_14703702	1700016L04Rik	cMN7.e11.5, cMN3/4.e11.5	cMN7.e11.5 0.032451; cMN3/4.e11.5 0.061257
chr10_14703247_14703702	Vta1	cMN7.e11.5, cMN3/4.e11.5	cMN7.e11.5 0.032452; cMN3/4.e11.5 0.061245
chr10_17723855_17724173	Cited2	cMN6.e11.5	cMN6.e11.5 0.042285
chr10_17724237_17724518	Cited2	cMN7.e10.5, cMN6.e11.5	cMN7.e10.5 0.03015; cMN6.e11.5 0.052115
chr10_17727564_17728265	Cited2	cMN7.e11.5, cMN7.e10.5, cMN6.e11.5, cMN3/4.e11.5	cMN7.e11.5 0.048148; cMN7.e10.5 0.061769; cMN6.e11.5 0.021527; cMN3/4.e11.5 0.044049
chr10_17733057_17733424	Cited2	cMN7.e11.5	cMN7.e11.5 0.020764
chr10_18020197_18020806	Abracl	cMN7.e11.5, cMN7.e10.5, cMN6.e11.5, cMN3/4.e11.5	cMN7.e11.5 0.058554; cMN7.e10.5 0.086504; cMN6.e11.5 0.04391; cMN3/4.e11.5 0.061854
chr10_18704207_18705331	Gm32926	cMN6.e11.5	cMN6.e11.5 0.027642
chr10_18742067_18742600	Gm32926	cMN7.e11.5, cMN7.e10.5, cMN6.e11.5, cMN3/4.e11.5	cMN7.e11.5 0.124846; cMN7.e10.5 0.079937; cMN6.e11.5 0.055964; cMN3/4.e11.5 0.083837
chr10_18772492_18773338	Gm32926	cMN7.e10.5	cMN7.e10.5 0.038664
chr10_20170040_20171282	4930405J17Rik	cMN7.e10.5	cMN7.e10.5 0.126953
chr10_20202757_20203222	4930405J17Rik	cMN7.e10.5	cMN7.e10.5 0.031504
chr10_20204790_20205853	4930405J17Rik	cMN7.e10.5	cMN7.e10.5 0.054515
chr10_20285303_20287129	4930405J17Rik	cMN7.e10.5, cMN7.e10.5	cMN7.e10.5 0.0393/49; cMN7.e10.5 0.028422
chr10_20285303_20287129	Bclaf1	cMN7.e11.5, cMN7.e11.5, cMN7.e10.5, cMN7.e10.5, cMN6.e11.5, cMN6.e11.5, cMN3/4.e11.5	cMN7.e11.5 0.0473/47; cMN7.e11.5 0.035436; cMN7.e10.5 0.040178; cMN7.e10.5 0.030241; cMN6.e11.5 0.053808; cMN6.e11.5 0.036363; cMN3/4.e11.5 0.090058
chr10_20290424_20291043	Bclaf1	cMN7.e10.5, cMN6.e11.5, cMN3/4.e11.5	cMN7.e10.5 0.023645; cMN6.e11.5 0.02105; cMN3/4.e11.5 0.027606
chr10_20311510_20311713	Bclaf1	cMN3/4.e11.5	cMN3/4.e11.5 0.032728
chr10_20944455_20945165	Ahi1	cMN3/4.e11.5	cMN3/4.e11.5 0.038228
chr10_20954180_20954542	Ahi1	cMN3/4.e11.5	cMN3/4.e11.5 0.105606
chr10_20966088_20966610	Ahi1	cMN3/4.e11.5	cMN3/4.e11.5 0.036483
chr10_21824397_21825291	Sgk1	cMN6.e11.5	cMN6.e11.5 0.022179
chr10_21828489_21829741	Sgk1	cMN6.e11.5	cMN6.e11.5 0.021917
chr10_21834582_21835933	Raet1a	cMN7.e10.5	cMN7.e10.5 0.022875
chr10_21834582_21835933	Sgk1	cMN6.e11.5	cMN6.e11.5 0.045089
chr10_21883512_21884060	Sgk1	cMN6.e11.5	cMN6.e11.5 0.116328
chr10_21884596_21885064	Sgk1	cMN6.e11.5	cMN6.e11.5 0.03111
chr10_21922789_21924334	Sgk1	cMN6.e11.5	cMN6.e11.5 0.038628
chr10_21993948_21995078	Raet1a	cMN7.e11.5, cMN7.e10.5, cMN6.e11.5	cMN7.e11.5 0.02794; cMN7.e10.5 0.029256; cMN6.e11.5 0.03/4174
chr10_21993948_21995078	Sgk1	cMN6.e11.5	cMN6.e11.5 0.03206
chr10_22058215_22059274	Raet1a	cMN7.e11.5, cMN7.e10.5, cMN6.e11.5	cMN7.e11.5 0.035061; cMN7.e10.5 0.021817; cMN6.e11.5 0.02661
chr10_22140589_22141486	Raet1a	cMN7.e11.5, cMN7.e10.5, cMN6.e11.5	cMN7.e11.5 0.086528; cMN7.e10.5 0.071479; cMN6.e11.5 0.121674
chr10_22142387_22142941	Raet1a	cMN7.e11.5, cMN7.e10.5	cMN7.e11.5 0.033015; cMN7.e10.5 0.02371
chr10_22153983_22154610	Raet1a	cMN7.e10.5, cMN6.e11.5	cMN7.e10.5 0.037618; cMN6.e11.5 0.089971
chr10_22159229_22159504	Raet1a	cMN6.e11.5	cMN6.e11.5 0.038936
chr10_22163442_22164052	Raet1a	cMN7.e11.5, cMN7.e10.5, cMN6.e11.5	cMN7.e11.5 0.189916; cMN7.e10.5 0.058779; cMN6.e11.5 0.07507
chr10_22190713_22191645	Raet1a	cMN6.e11.5	cMN6.e11.5 0.0225
chr10_22726312_22726829	Tbpl1	cMN7.e11.5, cMN7.e10.5, cMN6.e11.5, cMN3/4.e11.5	cMN7.e11.5 0.047265; cMN7.e10.5 0.063708; cMN6.e11.5 0.047955; cMN3/4.e11.5 0.053643
chr10_22745983_22747465	Tbpl1	cMN7.e10.5, cMN6.e11.5, cMN3/4.e11.5	cMN7.e10.5 0.028275; cMN6.e11.5 0.041177; cMN3/4.e11.5 0.022817
chr10_23674546_23675457	Rps12	cMN3/4.e11.5	cMN3/4.e11.5 0.023609
chr10_23812057_23812680	Rps12	cMN3/4.e11.5	cMN3/4.e11.5 0.020861
chr10_24131462_24131785	Stx7	cMN7.e11.5	cMN7.e11.5 0.038449
chr10_24164374_24165334	Stx7	cMN7.e11.5, cMN7.e10.5, cMN6.e11.5	cMN7.e11.5 0.023746; cMN7.e10.5 0.0253/49; cMN6.e11.5 0.035723
chr10_24199301_24200016	Stx7	cMN6.e11.5	cMN6.e11.5 0.042896
chr10_29146307_29147842	Soga3	cMN7.e11.5, cMN7.e11.5, cMN7.e11.5, cMN7.e10.5, cMN6.e11.5, cMN3/4.e11.5	cMN7.e11.5 0.070722; cMN7.e11.5 0.219613; cMN7.e11.5 0.050827; cMN7.e10.5 0.357652; cMN6.e11.5 0.359644; cMN3/4.e11.5 0.367239
chr10_29148025_29148456	Soga3	cMN7.e10.5, cMN6.e11.5	cMN7.e10.5 0.065716; cMN6.e11.5 0.03549
chr10_34033713_34034313	Calhm5	cMN7.e10.5, cMN3/4.e11.5	cMN7.e10.5 0.020431; cMN3/4.e11.5 0.024518
chr10_34033713_34034313	Rwdd1	cMN7.e10.5, cMN6.e11.5, cMN3/4.e11.5	cMN7.e10.5 0.02948; cMN6.e11.5 0.021533; cMN3/4.e11.5 0.03/4949
chr10_34070747_34072002	Calhm5	cMN7.e11.5	cMN7.e11.5 0.026163
chr10_34070747_34072002	Calhm6	cMN6.e11.5	cMN6.e11.5 0.026942
chr10_34087382_34088257	Calhm5	cMN7.e10.5	cMN7.e10.5 0.023789
chr10_34095154_34095940	Calhm5	cMN7.e11.5	cMN7.e11.5 0.142406
chr10_34095154_34095940	Calhm6	cMN7.e11.5	cMN7.e11.5 0.031639
chr10_34136248_34136935	Calhm6	cMN7.e10.5	cMN7.e10.5 0.025552
chr10_34280594_34281059	Tspyl1	cMN7.e11.5, cMN6.e11.5, cMN3/4.e11.5	cMN7.e11.5 0.076854; cMN6.e11.5 0.077323; cMN3/4.e11.5 0.086684
chr10_34280594_34281059	Tspyl4	cMN3/4.e11.5	cMN3/4.e11.5 0.032385
chr10_34281279_34281504	Tspyl1	cMN7.e11.5, cMN6.e11.5	cMN7.e11.5 0.038701; cMN6.e11.5 0.024651
chr10_34316340_34317725	Calhm5	cMN7.e11.5, cMN7.e10.5, cMN3/4.e11.5	cMN7.e11.5 0.064692; cMN7.e10.5 0.089911; cMN3/4.e11.5 0.087899
chr10_34316340_34317725	Calhm6	cMN7.e11.5, cMN7.e10.5, cMN6.e11.5	cMN7.e11.5 0.083561; cMN7.e10.5 0.099891; cMN6.e11.5 0.0993/49
chr10_34316340_34317725	Rwdd1	cMN7.e11.5, cMN7.e10.5, cMN6.e11.5, cMN3/4.e11.5	cMN7.e11.5 0.022099; cMN7.e10.5 0.027879; cMN6.e11.5 0.024888; cMN3/4.e11.5 0.026945
chr10_34316340_34317725	Tspyl1	cMN7.e11.5, cMN6.e11.5, cMN3/4.e11.5	cMN7.e11.5 0.116911; cMN6.e11.5 0.120287; cMN3/4.e11.5 0.117252
chr10_34316340_34317725	Tspyl4	cMN3/4.e11.5	cMN3/4.e11.5 0.205067
chr10_34316340_34317725	Zup1	cMN7.e11.5, cMN7.e10.5, cMN6.e11.5, cMN3/4.e11.5	cMN7.e11.5 0.042803; cMN7.e10.5 0.053637; cMN6.e11.5 0.045665; cMN3/4.e11.5 0.044564
chr10_36809841_36812224	Hdac2	cMN7.e10.5	cMN7.e10.5 0.02029
chr10_36959386_36960082	Hdac2	cMN6.e11.5, cMN3/4.e11.5	cMN6.e11.5 0.050064; cMN3/4.e11.5 0.020138
chr10_37136951_37138011	Hdac2	cMN6.e11.5	cMN6.e11.5 0.021537
chr10_37136951_37138011	Marcks	cMN7.e11.5, cMN7.e10.5, cMN6.e11.5, cMN3/4.e11.5	cMN7.e11.5 0.12293/4; cMN7.e10.5 0.219522; cMN6.e11.5 0.252172; cMN3/4.e11.5 0.139716
chr10_37139810_37140204	Marcks	cMN7.e11.5, cMN7.e10.5, cMN6.e11.5, cMN3/4.e11.5	cMN7.e11.5 0.099267; cMN7.e10.5 0.106538; cMN6.e11.5 0.084681; cMN3/4.e11.5 0.087874
chr10_37140519_37141531	Hdac2	cMN7.e11.5, cMN7.e10.5, cMN6.e11.5, cMN3/4.e11.5	cMN7.e11.5 0.028163; cMN7.e10.5 0.024969; cMN6.e11.5 0.027411; cMN3/4.e11.5 0.032312
chr10_37140519_37141531	Marcks	cMN7.e11.5, cMN7.e10.5, cMN6.e11.5, cMN3/4.e11.5	cMN7.e11.5 0.353274; cMN7.e10.5 0.302155; cMN6.e11.5 0.327104; cMN3/4.e11.5 0.376406
chr10_40256737_40257073	Gtf3c6	cMN7.e11.5, cMN7.e10.5, cMN6.e11.5, cMN3/4.e11.5	cMN7.e11.5 0.09118; cMN7.e10.5 0.065624; cMN6.e11.5 0.073195; cMN3/4.e11.5 0.072229
chr10_40258371_40259204	Gtf3c6	cMN7.e11.5, cMN6.e11.5, cMN3/4.e11.5	cMN7.e11.5 0.255892; cMN6.e11.5 0.143908; cMN3/4.e11.5 0.252895
chr10_40300660_40301556	Gtf3c6	cMN7.e11.5, cMN3/4.e11.5	cMN7.e11.5 0.02115; cMN3/4.e11.5 0.025389
chr10_40348533_40350237	Gtf3c6	cMN7.e11.5, cMN7.e10.5, cMN6.e11.5, cMN3/4.e11.5	cMN7.e11.5 0.036368; cMN7.e10.5 0.040871; cMN6.e11.5 0.045354; cMN3/4.e11.5 0.041755
chr10_42277328_42278615	Afg1l	cMN7.e11.5, cMN7.e10.5, cMN6.e11.5, cMN3/4.e11.5	cMN7.e11.5 0.031902; cMN7.e10.5 0.028188; cMN6.e11.5 0.03/4248; cMN3/4.e11.5 0.037135
chr10_42277328_42278615	Snx3	cMN7.e11.5, cMN7.e10.5, cMN6.e11.5, cMN3/4.e11.5	cMN7.e11.5 0.023133; cMN7.e10.5 0.023/493; cMN6.e11.5 0.023924; cMN3/4.e11.5 0.029835
chr10_42491130_42491747	Afg1l	cMN7.e10.5	cMN7.e10.5 0.022912
chr10_42491130_42491747	Snx3	cMN7.e10.5	cMN7.e10.5 0.024868
chr10_43575035_43575327	Cd24a	cMN7.e11.5, cMN7.e10.5	cMN7.e11.5 0.026437; cMN7.e10.5 0.021919
chr10_43580537_43581339	Cd24a	cMN7.e11.5, cMN7.e10.5, cMN6.e11.5, cMN3/4.e11.5	cMN7.e11.5 0.161394; cMN7.e10.5 0.144316; cMN6.e11.5 0.154384; cMN3/4.e11.5 0.199567
chr10_43618848_43619855	Cd24a	cMN7.e11.5	cMN7.e11.5 0.02033
chr10_43943301_43945391	Crybg1	cMN6.e11.5	cMN6.e11.5 0.05155
chr10_43997969_43998573	Crybg1	cMN6.e11.5	cMN6.e11.5 0.02362
chr10_45761003_45761741	D030045P18Rik	cMN6.e11.5	cMN6.e11.5 0.030772
chr10_45783447_45784736	D030045P18Rik	cMN7.e11.5, cMN6.e11.5	cMN7.e11.5 0.074629; cMN6.e11.5 0.086245
chr10_45799822_45800677	D030045P18Rik	cMN7.e11.5, cMN6.e11.5	cMN7.e11.5 0.227296; cMN6.e11.5 0.19194
chr10_45812011_45812211	D030045P18Rik	cMN7.e11.5	cMN7.e11.5 0.024594
chr10_45812961_45813530	D030045P18Rik	cMN7.e11.5, cMN6.e11.5	cMN7.e11.5 0.051812; cMN6.e11.5 0.050274
chr10_5194294_5195277	Vip	cMN3/4.e11.5	cMN3/4.e11.5 0.022827
chr10_53397637_53398923	Gm20597	cMN3/4.e11.5	cMN3/4.e11.5 0.022422
chr10_53462505_53463372	Gm20597	cMN7.e11.5, cMN3/4.e11.5	cMN7.e11.5 0.035797; cMN3/4.e11.5 0.0253
chr10_53503029_53503946	Gm20597	cMN7.e11.5, cMN3/4.e11.5	cMN7.e11.5 0.046392; cMN3/4.e11.5 0.068987
chr10_53509145_53509689	Gm20597	cMN7.e11.5, cMN3/4.e11.5	cMN7.e11.5 0.027711; cMN3/4.e11.5 0.085256
chr10_53517731_53518455	Gm20597	cMN7.e11.5, cMN3/4.e11.5	cMN7.e11.5 0.023727; cMN3/4.e11.5 0.089656
chr10_53528187_53528752	Gm20597	cMN7.e11.5, cMN3/4.e11.5	cMN7.e11.5 0.056744; cMN3/4.e11.5 0.055474
chr10_53580108_53581478	Asf1a	cMN7.e10.5	cMN7.e10.5 0.089676
chr10_53580108_53581478	Gm20597	cMN7.e11.5, cMN3/4.e11.5	cMN7.e11.5 0.049139; cMN3/4.e11.5 0.042441
chr10_53591909_53592205	Asf1a	cMN7.e10.5	cMN7.e10.5 0.023215
chr10_53598961_53599180	Asf1a	cMN7.e10.5	cMN7.e10.5 0.026579
chr10_5600127_5600561	Vip	cMN3/4.e11.5	cMN3/4.e11.5 0.030541
chr10_56114812_56116196	Gm36595	cMN7.e11.5, cMN7.e10.5, cMN6.e11.5, cMN3/4.e11.5	cMN7.e11.5 0.03/4568; cMN7.e10.5 0.045971; cMN6.e11.5 0.04883/4; cMN3/4.e11.5 0.042013
chr10_5615235_5615905	Vip	cMN3/4.e11.5	cMN3/4.e11.5 0.175225
chr10_56198705_56199440	Gm36595	cMN3/4.e11.5	cMN3/4.e11.5 0.024218
chr10_5634300_5634712	Vip	cMN3/4.e11.5	cMN3/4.e11.5 0.096767
chr10_56373068_56373612	Gm36595	cMN6.e11.5	cMN6.e11.5 0.027868
chr10_56377795_56379417	Gm36595	cMN7.e11.5, cMN7.e10.5, cMN6.e11.5, cMN3/4.e11.5	cMN7.e11.5 0.064437; cMN7.e10.5 0.06194; cMN6.e11.5 0.046783; cMN3/4.e11.5 0.067483
chr10_57487231_57487583	Serinc1	cMN3/4.e11.5	cMN3/4.e11.5 0.024451
chr10_57513961_57515603	Serinc1	cMN7.e10.5	cMN7.e10.5 0.025821
chr10_57569102_57569875	Serinc1	cMN3/4.e11.5	cMN3/4.e11.5 0.035819
chr10_57785425_57785788	Fabp7	cMN7.e10.5	cMN7.e10.5 0.024701
chr10_57814307_57814939	Fabp7	cMN7.e10.5	cMN7.e10.5 0.020695
chr10_57822311_57823072	Fabp7	cMN7.e10.5	cMN7.e10.5 0.023255
chr10_59969593_59970704	Anapc16	cMN7.e11.5, cMN7.e10.5, cMN3/4.e11.5	cMN7.e11.5 0.029649; cMN7.e10.5 0.030096; cMN3/4.e11.5 0.029227
chr10_60193484_60194531	Psap	cMN7.e10.5, cMN6.e11.5, cMN3/4.e11.5	cMN7.e10.5 0.020908; cMN6.e11.5 0.026257; cMN3/4.e11.5 0.025247
chr10_60285305_60286423	Psap	cMN7.e11.5, cMN7.e10.5, cMN6.e11.5, cMN3/4.e11.5	cMN7.e11.5 0.054527; cMN7.e10.5 0.057853; cMN6.e11.5 0.048224; cMN3/4.e11.5 0.061982
chr10_60304865_60305860	Psap	cMN7.e10.5	cMN7.e10.5 0.02489
chr10_61625071_61626384	Ppa1	cMN7.e11.5, cMN7.e10.5, cMN6.e11.5, cMN3/4.e11.5	cMN7.e11.5 0.028894; cMN7.e10.5 0.047584; cMN6.e11.5 0.040173; cMN3/4.e11.5 0.029963
chr10_61657841_61658359	Ppa1	cMN7.e11.5	cMN7.e11.5 0.021965
chr10_61728768_61729831	1700022H01Rik	cMN7.e10.5	cMN7.e10.5 0.028746
chr10_61728768_61729831	H2afy2	cMN7.e10.5	cMN7.e10.5 0.025306
chr10_61728768_61729831	Ppa1	cMN7.e10.5	cMN7.e10.5 0.023008
chr10_61728768_61729831	Sar1a	cMN7.e10.5	cMN7.e10.5 0.028757
chr10_61787700_61788081	H2afy2	cMN6.e11.5	cMN6.e11.5 0.026413
chr10_62099844_62100550	Fam241b	cMN7.e11.5, cMN6.e11.5, cMN3/4.e11.5	cMN7.e11.5 0.076884; cMN6.e11.5 0.068231; cMN3/4.e11.5 0.07871
chr10_62101252_62102589	Fam241b	cMN7.e11.5, cMN7.e11.5, cMN7.e10.5, cMN6.e11.5, cMN3/4.e11.5	cMN7.e11.5 0.071232; cMN7.e11.5 0.061548; cMN7.e10.5 0.067761; cMN6.e11.5 0.163331; cMN3/4.e11.5 0.176177
chr10_62105195_62105526	Fam241b	cMN7.e11.5, cMN7.e10.5, cMN6.e11.5, cMN3/4.e11.5	cMN7.e11.5 0.046254; cMN7.e10.5 0.022553; cMN6.e11.5 0.028156; cMN3/4.e11.5 0.038704
chr10_62113831_62114900	Fam241b	cMN7.e11.5, cMN7.e10.5, cMN6.e11.5	cMN7.e11.5 0.031967; cMN7.e10.5 0.097682; cMN6.e11.5 0.033935
chr10_62118084_62119017	Fam241b	cMN7.e10.5, cMN6.e11.5	cMN7.e10.5 0.039395; cMN6.e11.5 0.027814
chr10_62173888_62175420	Fam241b	cMN7.e11.5, cMN7.e10.5, cMN6.e11.5	cMN7.e11.5 0.026887; cMN7.e10.5 0.035952; cMN6.e11.5 0.024636
chr10_62216440_62217651	Fam241b	cMN7.e10.5	cMN7.e10.5 0.022656
chr10_62721457_62723069	Ccar1	cMN7.e10.5	cMN7.e10.5 0.02068
chr10_62865067_62866214	Ccar1	cMN7.e11.5, cMN7.e10.5, cMN6.e11.5, cMN3/4.e11.5	cMN7.e11.5 0.036572; cMN7.e10.5 0.02726; cMN6.e11.5 0.033581; cMN3/4.e11.5 0.033749
chr10_63025094_63025349	Hnrnph3	cMN6.e11.5	cMN6.e11.5 0.048284
chr10_63025715_63026056	Hnrnph3	cMN3/4.e11.5	cMN3/4.e11.5 0.035748
chr10_63026112_63026758	Hnrnph3	cMN7.e11.5, cMN7.e10.5, cMN6.e11.5, cMN3/4.e11.5	cMN7.e11.5 0.11271; cMN7.e10.5 0.093609; cMN6.e11.5 0.106146; cMN3/4.e11.5 0.133014
chr10_63043036_63044470	Hnrnph3	cMN7.e10.5	cMN7.e10.5 0.020239
chr10_64039483_64040641	Lrrtm3	cMN6.e11.5	cMN6.e11.5 0.022954
chr10_64083767_64084270	Lrrtm3	cMN6.e11.5	cMN6.e11.5 0.05809
chr10_64084445_64084741	Lrrtm3	cMN6.e11.5	cMN6.e11.5 0.044602
chr10_64087909_64088362	Lrrtm3	cMN6.e11.5	cMN6.e11.5 0.093818
chr10_66984095_66984886	Gm31763	cMN6.e11.5	cMN6.e11.5 0.02733
chr10_67002529_67004502	Gm31763	cMN7.e11.5, cMN7.e11.5, cMN6.e11.5, cMN3/4.e11.5, cMN3/4.e11.5	cMN7.e11.5 0.312502; cMN7.e11.5 0.257363; cMN6.e11.5 0.075908; cMN3/4.e11.5 0.140998; cMN3/4.e11.5 0.366386
chr10_67014640_67015414	Gm31763	cMN6.e11.5	cMN6.e11.5 0.024574
chr10_67016603_67017646	Gm31763	cMN7.e10.5	cMN7.e10.5 0.032779
chr10_67045248_67045908	Gm31763	cMN3/4.e11.5	cMN3/4.e11.5 0.020055
chr10_67126243_67127640	Gm31763	cMN6.e11.5	cMN6.e11.5 0.020066
chr10_67185492_67186209	Gm31763	cMN3/4.e11.5	cMN3/4.e11.5 0.021125
chr10_68536911_68537251	Cabcoco1	cMN3/4.e11.5	cMN3/4.e11.5 0.059242
chr10_68540317_68540868	Cabcoco1	cMN7.e11.5, cMN6.e11.5	cMN7.e11.5 0.185822; cMN6.e11.5 0.032561
chr10_68550782_68551397	Cabcoco1	cMN3/4.e11.5	cMN3/4.e11.5 0.026862
chr10_69465574_69467616	Ank3	cMN7.e10.5, cMN6.e11.5, cMN3/4.e11.5	cMN7.e10.5 0.037872; cMN6.e11.5 0.022747; cMN3/4.e11.5 0.051713
chr10_69532066_69532537	Ank3	cMN6.e11.5, cMN3/4.e11.5	cMN6.e11.5 0.062661; cMN3/4.e11.5 0.045601
chr10_69535081_69536117	Ank3	cMN7.e11.5, cMN7.e10.5, cMN6.e11.5, cMN3/4.e11.5	cMN7.e11.5 0.418998; cMN7.e10.5 0.364175; cMN6.e11.5 0.43033; cMN3/4.e11.5 0.371316
chr10_69536757_69536957	Ank3	cMN6.e11.5	cMN6.e11.5 0.03149
chr10_69583699_69584899	Ank3	cMN7.e11.5, cMN6.e11.5	cMN7.e11.5 0.022055; cMN6.e11.5 0.024918
chr10_71272635_71273984	Ube2d1	cMN7.e11.5, cMN7.e10.5, cMN6.e11.5, cMN3/4.e11.5	cMN7.e11.5 0.033595; cMN7.e10.5 0.029291; cMN6.e11.5 0.026508; cMN3/4.e11.5 0.024566
chr10_71291131_71292673	Ube2d1	cMN7.e10.5, cMN6.e11.5, cMN3/4.e11.5	cMN7.e10.5 0.035597; cMN6.e11.5 0.025923; cMN3/4.e11.5 0.036886
chr10_71353584_71354210	Cisd1	cMN7.e10.5	cMN7.e10.5 0.022518
chr10_71361840_71362760	Cisd1	cMN7.e11.5, cMN7.e10.5, cMN3/4.e11.5	cMN7.e11.5 0.022475; cMN7.e10.5 0.031997; cMN3/4.e11.5 0.021662
chr10_72650877_72651265	Zwint	cMN6.e11.5, cMN3/4.e11.5	cMN6.e11.5 0.040044; cMN3/4.e11.5 0.035735
chr10_72670192_72671303	Zwint	cMN6.e11.5	cMN6.e11.5 0.031243
chr10_75444177_75445469	Snrpd3	cMN7.e10.5, cMN3/4.e11.5	cMN7.e10.5 0.021826; cMN3/4.e11.5 0.023292
chr10_75837024_75837849	Mif	cMN7.e11.5, cMN7.e10.5, cMN6.e11.5, cMN3/4.e11.5	cMN7.e11.5 0.043594; cMN7.e10.5 0.037719; cMN6.e11.5 0.043184; cMN3/4.e11.5 0.040442
chr10_75848965_75849845	Mif	cMN7.e11.5, cMN7.e10.5, cMN6.e11.5, cMN3/4.e11.5	cMN7.e11.5 0.026075; cMN7.e10.5 0.02378; cMN6.e11.5 0.031316; cMN3/4.e11.5 0.020247
chr10_75853443_75854012	Mif	cMN7.e11.5, cMN7.e10.5, cMN6.e11.5, cMN3/4.e11.5	cMN7.e11.5 0.076315; cMN7.e10.5 0.046265; cMN6.e11.5 0.04179; cMN3/4.e11.5 0.035818
chr10_75872415_75874014	Mif	cMN7.e11.5, cMN7.e10.5, cMN6.e11.5, cMN3/4.e11.5	cMN7.e11.5 0.129037; cMN7.e10.5 0.110965; cMN6.e11.5 0.092751; cMN3/4.e11.5 0.130275
chr10_75872415_75874014	Smarcb1	cMN7.e11.5, cMN7.e10.5, cMN6.e11.5, cMN3/4.e11.5	cMN7.e11.5 0.049664; cMN7.e10.5 0.036511; cMN6.e11.5 0.033684; cMN3/4.e11.5 0.05099
chr10_75918377_75918707	Smarcb1	cMN7.e11.5, cMN7.e10.5	cMN7.e11.5 0.030287; cMN7.e10.5 0.025378
chr10_75935586_75936586	Smarcb1	cMN7.e11.5, cMN7.e10.5, cMN6.e11.5, cMN3/4.e11.5	cMN7.e11.5 0.030409; cMN7.e10.5 0.03/4387; cMN6.e11.5 0.023984; cMN3/4.e11.5 0.027108
chr10_76236471_76236867	Prmt2	cMN7.e11.5, cMN7.e10.5, cMN6.e11.5, cMN3/4.e11.5	cMN7.e11.5 0.069795; cMN7.e10.5 0.0386; cMN6.e11.5 0.056881; cMN3/4.e11.5 0.048908
chr10_76260453_76261096	Prmt2	cMN3/4.e11.5	cMN3/4.e11.5 0.022725
chr10_7673344_7674099	BC020402	cMN7.e10.5, cMN6.e11.5	cMN7.e10.5 0.023663; cMN6.e11.5 0.02572
chr10_76956195_76956760	Pcbp3	cMN6.e11.5	cMN6.e11.5 0.023629
chr10_76963780_76964972	Pcbp3	cMN7.e11.5, cMN7.e10.5, cMN6.e11.5, cMN3/4.e11.5	cMN7.e11.5 0.140463; cMN7.e10.5 0.212967; cMN6.e11.5 0.148595; cMN3/4.e11.5 0.135914
chr10_77007598_77008749	Pcbp3	cMN7.e11.5, cMN7.e10.5, cMN3/4.e11.5	cMN7.e11.5 0.033711; cMN7.e10.5 0.039804; cMN3/4.e11.5 0.04082
chr10_77623155_77623565	Sumo3	cMN7.e11.5, cMN3/4.e11.5	cMN7.e11.5 0.033137; cMN3/4.e11.5 0.023949
chr10_77627547_77628042	Sumo3	cMN7.e10.5, cMN6.e11.5, cMN3/4.e11.5	cMN7.e10.5 0.021735; cMN6.e11.5 0.023911; cMN3/4.e11.5 0.032412
chr10_78395489_78396944	Rrp1	cMN7.e11.5, cMN7.e10.5, cMN6.e11.5, cMN3/4.e11.5	cMN7.e11.5 0.04733/4; cMN7.e10.5 0.043225; cMN6.e11.5 0.080864; cMN3/4.e11.5 0.077443
chr10_78399075_78399835	Rrp1	cMN6.e11.5, cMN3/4.e11.5	cMN6.e11.5 0.03171; cMN3/4.e11.5 0.035281
chr10_78481608_78482623	Rrp1	cMN6.e11.5	cMN6.e11.5 0.022992
chr10_79701610_79702008	Bsg	cMN7.e10.5	cMN7.e10.5 0.030101
chr10_79709248_79709704	Bsg	cMN7.e10.5	cMN7.e10.5 0.02672
chr10_79779799_79781019	Palm	cMN7.e11.5, cMN7.e10.5, cMN6.e11.5, cMN3/4.e11.5	cMN7.e11.5 0.057105; cMN7.e10.5 0.046987; cMN6.e11.5 0.042289; cMN3/4.e11.5 0.050093
chr10_79803493_79804552	Palm	cMN7.e11.5, cMN7.e10.5, cMN6.e11.5, cMN3/4.e11.5	cMN7.e11.5 0.074447; cMN7.e10.5 0.068897; cMN6.e11.5 0.084578; cMN3/4.e11.5 0.076203
chr10_79864198_79866397	Plppr3	cMN7.e10.5	cMN7.e10.5 0.029129
chr10_79900559_79901841	Plppr3	cMN7.e10.5	cMN7.e10.5 0.030256
chr10_79900559_79901841	R3hdm4	cMN7.e10.5, cMN6.e11.5, cMN3/4.e11.5	cMN7.e10.5 0.045116; cMN6.e11.5 0.029573; cMN3/4.e11.5 0.026124
chr10_79920031_79920525	R3hdm4	cMN7.e10.5	cMN7.e10.5 0.02013
chr10_79921446_79922028	R3hdm4	cMN7.e10.5, cMN6.e11.5	cMN7.e10.5 0.024215; cMN6.e11.5 0.021745
chr10_79925271_79925659	R3hdm4	cMN6.e11.5, cMN3/4.e11.5	cMN6.e11.5 0.020756; cMN3/4.e11.5 0.020974
chr10_79996234_79996646	Arhgap45	cMN7.e11.5	cMN7.e11.5 0.030894
chr10_80019508_80020175	Arhgap45	cMN7.e11.5	cMN7.e11.5 0.022563
chr10_80044039_80044452	Gpx4	cMN3/4.e11.5	cMN3/4.e11.5 0.024515
chr10_80044039_80044452	Polr2e	cMN3/4.e11.5	cMN3/4.e11.5 0.025761
chr10_80053082_80054803	Arhgap45	cMN7.e11.5	cMN7.e11.5 0.057775
chr10_80053082_80054803	Gpx4	cMN7.e11.5, cMN7.e10.5, cMN6.e11.5, cMN3/4.e11.5	cMN7.e11.5 0.210938; cMN7.e10.5 0.172902; cMN6.e11.5 0.205427; cMN3/4.e11.5 0.193254
chr10_80053082_80054803	Polr2e	cMN7.e10.5, cMN3/4.e11.5	cMN7.e10.5 0.094829; cMN3/4.e11.5 0.106467
chr10_80131088_80132427	Atp5d	cMN7.e10.5	cMN7.e10.5 0.020971
chr10_80141146_80141755	Atp5d	cMN7.e11.5, cMN6.e11.5	cMN7.e11.5 0.075611; cMN6.e11.5 0.049321
chr10_80141146_80141755	Midn	cMN7.e11.5, cMN6.e11.5	cMN7.e11.5 0.05537; cMN6.e11.5 0.03/4871
chr10_80150447_80151047	Atp5d	cMN7.e10.5, cMN6.e11.5	cMN7.e10.5 0.020688; cMN6.e11.5 0.031382
chr10_80150447_80151047	Midn	cMN7.e11.5, cMN7.e10.5, cMN6.e11.5, cMN3/4.e11.5	cMN7.e11.5 0.020913; cMN7.e10.5 0.030967; cMN6.e11.5 0.045954; cMN3/4.e11.5 0.02423
chr10_80159013_80160467	Atp5d	cMN7.e11.5, cMN7.e10.5, cMN6.e11.5, cMN3/4.e11.5	cMN7.e11.5 0.035786; cMN7.e10.5 0.04471; cMN6.e11.5 0.044589; cMN3/4.e11.5 0.046784
chr10_80159013_80160467	Cirbp	cMN7.e11.5, cMN7.e10.5, cMN6.e11.5, cMN3/4.e11.5	cMN7.e11.5 0.065981; cMN7.e10.5 0.077766; cMN6.e11.5 0.077858; cMN3/4.e11.5 0.082907
chr10_80159013_80160467	Midn	cMN7.e11.5, cMN7.e10.5, cMN6.e11.5, cMN3/4.e11.5	cMN7.e11.5 0.049018; cMN7.e10.5 0.060604; cMN6.e11.5 0.059485; cMN3/4.e11.5 0.063145
chr10_80164964_80165414	Atp5d	cMN7.e11.5, cMN7.e10.5, cMN6.e11.5, cMN3/4.e11.5	cMN7.e11.5 0.02756; cMN7.e10.5 0.02586; cMN6.e11.5 0.029366; cMN3/4.e11.5 0.030559
chr10_80164964_80165414	Cirbp	cMN7.e11.5, cMN7.e10.5, cMN6.e11.5, cMN3/4.e11.5	cMN7.e11.5 0.097304; cMN7.e10.5 0.086717; cMN6.e11.5 0.097299; cMN3/4.e11.5 0.104548
chr10_80164964_80165414	Midn	cMN7.e11.5, cMN7.e10.5, cMN6.e11.5, cMN3/4.e11.5	cMN7.e11.5 0.03/4148; cMN7.e10.5 0.03167; cMN6.e11.5 0.035491; cMN3/4.e11.5 0.037258
chr10_80165493_80166207	Atp5d	cMN7.e10.5	cMN7.e10.5 0.025244
chr10_80165493_80166207	Cirbp	cMN7.e11.5, cMN7.e10.5, cMN6.e11.5, cMN3/4.e11.5	cMN7.e11.5 0.058497; cMN7.e10.5 0.086755; cMN6.e11.5 0.060105; cMN3/4.e11.5 0.064604
chr10_80165493_80166207	Midn	cMN7.e10.5, cMN6.e11.5, cMN3/4.e11.5	cMN7.e10.5 0.030655; cMN6.e11.5 0.021092; cMN3/4.e11.5 0.022243
chr10_80244942_80245208	Ndufs7	cMN7.e11.5	cMN7.e11.5 0.020087
chr10_80245634_80246018	Ndufs7	cMN7.e11.5, cMN6.e11.5, cMN3/4.e11.5	cMN7.e11.5 0.026717; cMN6.e11.5 0.029461; cMN3/4.e11.5 0.02713
chr10_80259778_80260188	Dazap1	cMN7.e10.5	cMN7.e10.5 0.027952
chr10_80259778_80260188	Gamt	cMN7.e10.5	cMN7.e10.5 0.027869
chr10_80281192_80282539	Rps15	cMN7.e10.5, cMN6.e11.5	cMN7.e10.5 0.021751; cMN6.e11.5 0.025352
chr10_80295577_80296358	Apc2	cMN6.e11.5	cMN6.e11.5 0.105721
chr10_80295577_80296358	Dazap1	cMN7.e11.5, cMN6.e11.5, cMN3/4.e11.5	cMN7.e11.5 0.021119; cMN6.e11.5 0.026014; cMN3/4.e11.5 0.026371
chr10_80295577_80296358	Rps15	cMN7.e11.5, cMN7.e10.5, cMN6.e11.5, cMN3/4.e11.5	cMN7.e11.5 0.101518; cMN7.e10.5 0.07979; cMN6.e11.5 0.113284; cMN3/4.e11.5 0.120128
chr10_80298847_80299995	Apc2	cMN6.e11.5	cMN6.e11.5 0.097555
chr10_80298847_80299995	Dazap1	cMN7.e10.5, cMN6.e11.5	cMN7.e10.5 0.024981; cMN6.e11.5 0.021212
chr10_80298847_80299995	Gamt	cMN7.e10.5	cMN7.e10.5 0.022593
chr10_80298847_80299995	Rps15	cMN7.e11.5, cMN7.e10.5, cMN6.e11.5, cMN3/4.e11.5	cMN7.e11.5 0.074835; cMN7.e10.5 0.096879; cMN6.e11.5 0.078502; cMN3/4.e11.5 0.065292
chr10_80302167_80302797	Rps15	cMN7.e10.5	cMN7.e10.5 0.025788
chr10_80385433_80386635	Mbd3	cMN7.e11.5, cMN7.e10.5, cMN6.e11.5, cMN3/4.e11.5	cMN7.e11.5 0.051398; cMN7.e10.5 0.047654; cMN6.e11.5 0.045811; cMN3/4.e11.5 0.050446
chr10_80385433_80386635	Uqcr11	cMN7.e11.5, cMN7.e10.5, cMN6.e11.5, cMN3/4.e11.5	cMN7.e11.5 0.039321; cMN7.e10.5 0.035504; cMN6.e11.5 0.03/4833; cMN3/4.e11.5 0.038668
chr10_80566333_80567217	Abhd17a	cMN6.e11.5	cMN6.e11.5 0.032302
chr10_80805917_80806387	Plekhj1	cMN7.e11.5, cMN7.e10.5	cMN7.e11.5 0.023036; cMN7.e10.5 0.02012
chr10_80806725_80807765	Plekhj1	cMN7.e11.5, cMN7.e10.5, cMN6.e11.5, cMN3/4.e11.5	cMN7.e11.5 0.041014; cMN7.e10.5 0.038517; cMN6.e11.5 0.033397; cMN3/4.e11.5 0.0283/49
chr10_80831186_80831716	Oaz1	cMN7.e10.5, cMN3/4.e11.5	cMN7.e10.5 0.039384; cMN3/4.e11.5 0.02098
chr10_80835071_80836211	Oaz1	cMN7.e10.5, cMN6.e11.5	cMN7.e10.5 0.020602; cMN6.e11.5 0.02146
chr10_80890005_80891391	Timm13	cMN7.e10.5	cMN7.e10.5 0.022366
chr10_80897908_80898353	Timm13	cMN7.e11.5, cMN7.e10.5	cMN7.e11.5 0.025553; cMN7.e10.5 0.037396
chr10_80928524_80929528	Timm13	cMN7.e11.5, cMN6.e11.5, cMN3/4.e11.5	cMN7.e11.5 0.020761; cMN6.e11.5 0.022992; cMN3/4.e11.5 0.02483
chr10_81136834_81138021	Eef2	cMN7.e11.5	cMN7.e11.5 0.039532
chr10_81136834_81138021	Map2k2	cMN7.e11.5	cMN7.e11.5 0.06356
chr10_81136834_81138021	Sgta	cMN7.e11.5	cMN7.e11.5 0.028638
chr10_81161629_81162579	Eef2	cMN6.e11.5	cMN6.e11.5 0.023172
chr10_81172939_81173524	Eef2	cMN7.e11.5, cMN7.e10.5, cMN6.e11.5, cMN3/4.e11.5	cMN7.e11.5 0.056046; cMN7.e10.5 0.066741; cMN6.e11.5 0.070171; cMN3/4.e11.5 0.054557
chr10_81174612_81175617	Eef2	cMN7.e11.5, cMN7.e10.5, cMN6.e11.5, cMN3/4.e11.5	cMN7.e11.5 0.070468; cMN7.e10.5 0.08696; cMN6.e11.5 0.086804; cMN3/4.e11.5 0.075699
chr10_81192114_81193567	Eef2	cMN7.e11.5, cMN7.e10.5, cMN6.e11.5, cMN3/4.e11.5	cMN7.e11.5 0.021877; cMN7.e10.5 0.03295; cMN6.e11.5 0.037552; cMN3/4.e11.5 0.031907
chr10_81244469_81245128	Mrpl54	cMN6.e11.5	cMN6.e11.5 0.024017
chr10_81259130_81260209	Mrpl54	cMN7.e10.5	cMN7.e10.5 0.027046
chr10_81285516_81286284	Mrpl54	cMN7.e11.5, cMN3/4.e11.5	cMN7.e11.5 0.025108; cMN3/4.e11.5 0.021738
chr10_81551380_81552142	Aes	cMN7.e11.5, cMN7.e10.5, cMN6.e11.5, cMN3/4.e11.5	cMN7.e11.5 0.054153; cMN7.e10.5 0.044465; cMN6.e11.5 0.049167; cMN3/4.e11.5 0.057481
chr10_81551380_81552142	Gna11	cMN7.e11.5	cMN7.e11.5 0.056297
chr10_81564008_81565073	Aes	cMN7.e10.5, cMN6.e11.5, cMN3/4.e11.5	cMN7.e10.5 0.061698; cMN6.e11.5 0.031693; cMN3/4.e11.5 0.022546
chr10_81570480_81571960	Aes	cMN7.e11.5, cMN7.e11.5, cMN7.e10.5, cMN6.e11.5, cMN6.e11.5, cMN3/4.e11.5, cMN3/4.e11.5	cMN7.e11.5 0.062969; cMN7.e11.5 0.077947; cMN7.e10.5 0.123091; cMN6.e11.5 0.054611; cMN6.e11.5 0.056683; cMN3/4.e11.5 0.056314; cMN3/4.e11.5 0.071972
chr10_81570480_81571960	Gna11	cMN7.e11.5, cMN7.e11.5	cMN7.e11.5 0.028686; cMN7.e11.5 0.036687
chr10_82768828_82769662	Txnrd1	cMN7.e10.5	cMN7.e10.5 0.023854
chr10_82858801_82859911	Txnrd1	cMN7.e11.5, cMN7.e10.5, cMN6.e11.5, cMN3/4.e11.5, cMN3/4.e11.5	cMN7.e11.5 0.1038; cMN7.e10.5 0.10081; cMN6.e11.5 0.097125; cMN3/4.e11.5 0.087309; cMN3/4.e11.5 0.021621
chr10_82860054_82861076	Txnrd1	cMN7.e11.5, cMN7.e10.5, cMN6.e11.5, cMN3/4.e11.5	cMN7.e11.5 0.074214; cMN7.e10.5 0.057636; cMN6.e11.5 0.066192; cMN3/4.e11.5 0.071541
chr10_83540183_83540399	Washc4	cMN3/4.e11.5	cMN3/4.e11.5 0.028087
chr10_84476917_84478776	Ckap4	cMN7.e10.5	cMN7.e10.5 0.051868
chr10_84515473_84515973	Ckap4	cMN6.e11.5	cMN6.e11.5 0.023676
chr10_84522870_84524037	Ckap4	cMN7.e11.5, cMN7.e10.5	cMN7.e11.5 0.024237; cMN7.e10.5 0.032727
chr10_84526357_84526977	Ckap4	cMN7.e11.5, cMN7.e10.5, cMN6.e11.5, cMN3/4.e11.5	cMN7.e11.5 0.038593; cMN7.e10.5 0.063658; cMN6.e11.5 0.029878; cMN3/4.e11.5 0.035242
chr10_84528839_84529331	Ckap4	cMN7.e11.5, cMN7.e10.5, cMN6.e11.5	cMN7.e11.5 0.077555; cMN7.e10.5 0.026295; cMN6.e11.5 0.06035
chr10_84531022_84531435	Ckap4	cMN7.e11.5, cMN3/4.e11.5	cMN7.e11.5 0.053213; cMN3/4.e11.5 0.054631
chr10_85828707_85830063	Rtcb	cMN7.e11.5, cMN6.e11.5, cMN3/4.e11.5	cMN7.e11.5 0.022332; cMN6.e11.5 0.027867; cMN3/4.e11.5 0.02113
chr10_85956812_85957196	Rtcb	cMN7.e11.5, cMN3/4.e11.5	cMN7.e11.5 0.043/404; cMN3/4.e11.5 0.053642
chr10_85967814_85968785	Rtcb	cMN7.e11.5, cMN7.e10.5, cMN6.e11.5, cMN3/4.e11.5	cMN7.e11.5 0.02713/4; cMN7.e10.5 0.033135; cMN6.e11.5 0.035002; cMN3/4.e11.5 0.045513
chr10_86778090_86779940	Hsp90b1	cMN7.e11.5, cMN7.e10.5, cMN6.e11.5, cMN3/4.e11.5	cMN7.e11.5 0.028135; cMN7.e10.5 0.037913; cMN6.e11.5 0.030748; cMN3/4.e11.5 0.029036
chr10_88708512_88709461	Arl1	cMN7.e10.5	cMN7.e10.5 0.022448
chr10_88727208_88727408	Arl1	cMN6.e11.5	cMN6.e11.5 0.024515
chr10_91166894_91167171	Tmpo	cMN7.e10.5	cMN7.e10.5 0.046603
chr10_91170603_91170964	Tmpo	cMN3/4.e11.5	cMN3/4.e11.5 0.059066
chr10_91181136_91182590	Slc25a3	cMN7.e11.5, cMN7.e10.5, cMN6.e11.5, cMN3/4.e11.5	cMN7.e11.5 0.091651; cMN7.e10.5 0.075966; cMN6.e11.5 0.06242; cMN3/4.e11.5 0.091921
chr10_91181136_91182590	Tmpo	cMN7.e10.5, cMN3/4.e11.5	cMN7.e10.5 0.24156; cMN3/4.e11.5 0.2903/45
chr10_91187269_91188500	Slc25a3	cMN7.e11.5, cMN7.e10.5, cMN6.e11.5, cMN3/4.e11.5	cMN7.e11.5 0.02637; cMN7.e10.5 0.027541; cMN6.e11.5 0.024513; cMN3/4.e11.5 0.031402
chr10_91187269_91188500	Tmpo	cMN7.e10.5, cMN3/4.e11.5	cMN7.e10.5 0.0638; cMN3/4.e11.5 0.072602
chr10_93577410_93578075	Snrpf	cMN7.e11.5, cMN7.e10.5	cMN7.e11.5 0.03232; cMN7.e10.5 0.022933
chr10_93593940_93594705	Snrpf	cMN7.e11.5, cMN7.e10.5, cMN6.e11.5, cMN3/4.e11.5	cMN7.e11.5 0.171409; cMN7.e10.5 0.13/401; cMN6.e11.5 0.177728; cMN3/4.e11.5 0.188541
chr10_93635467_93636399	Snrpf	cMN7.e10.5, cMN6.e11.5, cMN3/4.e11.5	cMN7.e10.5 0.027678; cMN6.e11.5 0.033272; cMN3/4.e11.5 0.021357
chr10_93833223_93834495	Metap2	cMN7.e11.5, cMN7.e10.5, cMN6.e11.5, cMN3/4.e11.5	cMN7.e11.5 0.028787; cMN7.e10.5 0.037716; cMN6.e11.5 0.026688; cMN3/4.e11.5 0.025861
chr10_93888805_93890462	Metap2	cMN7.e11.5, cMN7.e10.5, cMN6.e11.5, cMN3/4.e11.5	cMN7.e11.5 0.388924; cMN7.e10.5 0.357662; cMN6.e11.5 0.395756; cMN3/4.e11.5 0.401412
chr10_94093307_94094466	Ndufa12	cMN7.e10.5	cMN7.e10.5 0.026163
chr10_94128928_94130286	Ndufa12	cMN7.e10.5	cMN7.e10.5 0.020086
chr10_94210566_94211465	Ndufa12	cMN7.e10.5, cMN6.e11.5, cMN3/4.e11.5	cMN7.e10.5 0.024239; cMN6.e11.5 0.032538; cMN3/4.e11.5 0.033784
chr10_94230157_94231355	Ndufa12	cMN7.e11.5, cMN7.e10.5, cMN6.e11.5, cMN3/4.e11.5	cMN7.e11.5 0.039762; cMN7.e10.5 0.026904; cMN6.e11.5 0.023788; cMN3/4.e11.5 0.050518
chr10_94249069_94250349	Ndufa12	cMN7.e11.5, cMN7.e10.5, cMN6.e11.5, cMN3/4.e11.5	cMN7.e11.5 0.051525; cMN7.e10.5 0.043712; cMN6.e11.5 0.031132; cMN3/4.e11.5 0.03019
chr10_94294850_94296203	Ndufa12	cMN7.e10.5	cMN7.e10.5 0.020241
chr10_95137890_95138388	Gm29684	cMN6.e11.5	cMN6.e11.5 0.020289
chr10_95139654_95140060	Gm29684	cMN6.e11.5	cMN6.e11.5 0.023745
chr10_95142805_95143469	Gm29684	cMN7.e10.5, cMN6.e11.5	cMN7.e10.5 0.054919; cMN6.e11.5 0.062605
chr10_95143655_95144172	Gm29684	cMN7.e10.5, cMN6.e11.5	cMN7.e10.5 0.045457; cMN6.e11.5 0.033984
chr10_95144487_95145181	Gm29684	cMN7.e10.5	cMN7.e10.5 0.045831
chr10_95199317_95200691	Gm29684	cMN6.e11.5	cMN6.e11.5 0.024854
chr10_95238702_95239980	Gm29684	cMN6.e11.5	cMN6.e11.5 0.023538
chr10_95355549_95356280	Socs2	cMN6.e11.5	cMN6.e11.5 0.020611
chr10_95414339_95414945	Socs2	cMN6.e11.5	cMN6.e11.5 0.085762
chr10_95415492_95416262	Socs2	cMN6.e11.5	cMN6.e11.5 0.133177
chr10_95417946_95418172	Socs2	cMN6.e11.5	cMN6.e11.5 0.041932
chr10_95514159_95514482	Mrpl42	cMN3/4.e11.5	cMN3/4.e11.5 0.036726
chr10_95514159_95514482	Ube2n	cMN3/4.e11.5	cMN3/4.e11.5 0.058077
chr10_95515675_95515946	Mrpl42	cMN3/4.e11.5	cMN3/4.e11.5 0.024946
chr10_95515675_95515946	Ube2n	cMN3/4.e11.5	cMN3/4.e11.5 0.043547
chr10_96580988_96582040	Btg1	cMN3/4.e11.5	cMN3/4.e11.5 0.022122
chr10_96617916_96618590	Btg1	cMN7.e11.5, cMN7.e10.5, cMN6.e11.5, cMN3/4.e11.5	cMN7.e11.5 0.115521; cMN7.e10.5 0.168501; cMN6.e11.5 0.144967; cMN3/4.e11.5 0.147715
chr10_96646087_96647351	Btg1	cMN7.e11.5, cMN7.e10.5, cMN3/4.e11.5	cMN7.e11.5 0.024519; cMN7.e10.5 0.025397; cMN3/4.e11.5 0.025657
chr10_98916080_98916800	Atp2b1	cMN7.e11.5, cMN7.e10.5, cMN6.e11.5	cMN7.e11.5 0.045074; cMN7.e10.5 0.130882; cMN6.e11.5 0.111036
chr10_99261485_99262237	Gm18409	cMN7.e11.5	cMN7.e11.5 0.020643
chr10_99460937_99461872	Gm18409	cMN7.e11.5	cMN7.e11.5 0.021824
chr10_99538273_99539084	Gm18409	cMN7.e11.5	cMN7.e11.5 0.020315
chr10_99556003_99556966	Gm18409	cMN7.e11.5	cMN7.e11.5 0.02803
chr10_99615797_99616197	Gm18409	cMN7.e11.5	cMN7.e11.5 0.080403
chr10_99619488_99619798	Gm18409	cMN7.e11.5	cMN7.e11.5 0.051946
chr11_100311969_100312966	Eif1	cMN7.e11.5, cMN7.e10.5, cMN6.e11.5	cMN7.e11.5 0.037287; cMN7.e10.5 0.037871; cMN6.e11.5 0.040614
chr11_100314626_100315035	Eif1	cMN7.e10.5	cMN7.e10.5 0.023744
chr11_100326975_100327957	Eif1	cMN7.e11.5, cMN7.e10.5, cMN6.e11.5, cMN3/4.e11.5	cMN7.e11.5 0.023354; cMN7.e10.5 0.051706; cMN6.e11.5 0.023/464; cMN3/4.e11.5 0.029855
chr11_100332679_100333530	Eif1	cMN7.e11.5, cMN6.e11.5, cMN3/4.e11.5	cMN7.e11.5 0.049601; cMN6.e11.5 0.026093; cMN3/4.e11.5 0.049662
chr11_100518024_100518815	Acly	cMN7.e10.5	cMN7.e10.5 0.026413
chr11_100520524_100521524	Acly	cMN7.e11.5, cMN7.e10.5, cMN6.e11.5, cMN3/4.e11.5	cMN7.e11.5 0.082603; cMN7.e10.5 0.074536; cMN6.e11.5 0.140777; cMN3/4.e11.5 0.03583/4
chr11_100525881_100526818	Acly	cMN7.e11.5, cMN7.e10.5	cMN7.e11.5 0.030212; cMN7.e10.5 0.080423
chr11_100527075_100527420	Acly	cMN7.e11.5	cMN7.e11.5 0.05538
chr11_100622665_100623271	Dnajc7	cMN7.e11.5, cMN7.e10.5, cMN6.e11.5, cMN3/4.e11.5	cMN7.e11.5 0.116231; cMN7.e10.5 0.097317; cMN6.e11.5 0.107989; cMN3/4.e11.5 0.113981
chr11_100622665_100623271	Nkiras2	cMN7.e11.5, cMN7.e10.5, cMN6.e11.5, cMN3/4.e11.5	cMN7.e11.5 0.116192; cMN7.e10.5 0.097275; cMN6.e11.5 0.107947; cMN3/4.e11.5 0.113945
chr11_100626773_100627259	Dnajc7	cMN7.e11.5, cMN7.e10.5	cMN7.e11.5 0.021657; cMN7.e10.5 0.027849
chr11_100626773_100627259	Nkiras2	cMN7.e11.5, cMN7.e10.5	cMN7.e11.5 0.02197; cMN7.e10.5 0.028254
chr11_100714428_100715324	Rab5c	cMN6.e11.5	cMN6.e11.5 0.023917
chr11_100745066_100745639	Rab5c	cMN7.e10.5, cMN6.e11.5, cMN3/4.e11.5	cMN7.e10.5 0.036454; cMN6.e11.5 0.025643; cMN3/4.e11.5 0.023/494
chr11_100761509_100762299	Rab5c	cMN7.e10.5, cMN6.e11.5	cMN7.e10.5 0.020561; cMN6.e11.5 0.025919
chr11_100958544_100959847	Cavin1	cMN7.e10.5	cMN7.e10.5 0.020947
chr11_100983007_100983787	Cavin1	cMN7.e11.5, cMN7.e10.5, cMN3/4.e11.5	cMN7.e11.5 0.03/4999; cMN7.e10.5 0.027516; cMN3/4.e11.5 0.021798
chr11_101115533_101115933	Retreg3	cMN6.e11.5	cMN6.e11.5 0.041469
chr11_101138437_101139284	Retreg3	cMN7.e11.5, cMN6.e11.5	cMN7.e11.5 0.023101; cMN6.e11.5 0.041338
chr11_101253372_101254380	Coa3	cMN7.e11.5, cMN7.e10.5	cMN7.e11.5 0.024043; cMN7.e10.5 0.022273
chr11_101269376_101270294	Coa3	cMN7.e11.5, cMN7.e10.5	cMN7.e11.5 0.025392; cMN7.e10.5 0.039662
chr11_101462594_101463006	Rnd2	cMN7.e10.5, cMN6.e11.5	cMN7.e10.5 0.027677; cMN6.e11.5 0.035818
chr11_101462594_101463006	Vat1	cMN7.e10.5, cMN6.e11.5, cMN3/4.e11.5	cMN7.e10.5 0.02737; cMN6.e11.5 0.035525; cMN3/4.e11.5 0.0393/42
chr11_101467435_101468933	Rnd2	cMN7.e10.5, cMN6.e11.5	cMN7.e10.5 0.137267; cMN6.e11.5 0.135532
chr11_101467435_101468933	Rpl27	cMN7.e11.5, cMN7.e10.5, cMN6.e11.5, cMN3/4.e11.5	cMN7.e11.5 0.025855; cMN7.e10.5 0.037448; cMN6.e11.5 0.035818; cMN3/4.e11.5 0.038827
chr11_101467435_101468933	Vat1	cMN7.e11.5, cMN7.e10.5, cMN6.e11.5, cMN3/4.e11.5	cMN7.e11.5 0.105609; cMN7.e10.5 0.135749; cMN6.e11.5 0.13/4421; cMN3/4.e11.5 0.155103
chr11_101477148_101478282	Rnd2	cMN7.e10.5, cMN6.e11.5	cMN7.e10.5 0.114567; cMN6.e11.5 0.094557
chr11_101477148_101478282	Rpl27	cMN7.e11.5, cMN7.e10.5, cMN6.e11.5, cMN3/4.e11.5	cMN7.e11.5 0.041423; cMN7.e10.5 0.053514; cMN6.e11.5 0.04259; cMN3/4.e11.5 0.040829
chr11_101477148_101478282	Vat1	cMN7.e11.5, cMN7.e10.5, cMN6.e11.5, cMN3/4.e11.5	cMN7.e11.5 0.108081; cMN7.e10.5 0.123156; cMN6.e11.5 0.10196; cMN3/4.e11.5 0.10409
chr11_101478970_101479963	Rnd2	cMN7.e10.5, cMN6.e11.5	cMN7.e10.5 0.045452; cMN6.e11.5 0.047464
chr11_101478970_101479963	Rpl27	cMN7.e10.5, cMN6.e11.5	cMN7.e10.5 0.022778; cMN6.e11.5 0.022972
chr11_101478970_101479963	Vat1	cMN7.e11.5, cMN7.e10.5, cMN6.e11.5, cMN3/4.e11.5	cMN7.e11.5 0.038842; cMN7.e10.5 0.0483/48; cMN6.e11.5 0.050632; cMN3/4.e11.5 0.024424
chr11_101641903_101642704	Arl4d	cMN7.e11.5, cMN7.e10.5	cMN7.e11.5 0.026004; cMN7.e10.5 0.02373/4
chr11_101644949_101645792	Arl4d	cMN7.e11.5, cMN7.e10.5	cMN7.e11.5 0.02365; cMN7.e10.5 0.02502
chr11_101657575_101659351	Arl4d	cMN7.e11.5, cMN7.e11.5, cMN7.e10.5	cMN7.e11.5 0.063819; cMN7.e11.5 0.198323; cMN7.e10.5 0.21651
chr11_101680746_101681699	Arl4d	cMN7.e10.5	cMN7.e10.5 0.020963
chr11_101695274_101697114	Arl4d	cMN7.e11.5, cMN7.e10.5	cMN7.e11.5 0.026141; cMN7.e10.5 0.029444
chr11_101706505_101707358	Arl4d	cMN7.e11.5, cMN7.e10.5	cMN7.e11.5 0.022542; cMN7.e10.5 0.023615
chr11_102395084_102395704	Rundc3a	cMN7.e11.5, cMN7.e10.5, cMN6.e11.5, cMN3/4.e11.5	cMN7.e11.5 0.047802; cMN7.e10.5 0.083124; cMN6.e11.5 0.055961; cMN3/4.e11.5 0.057753
chr11_102401588_102402436	Rundc3a	cMN7.e11.5, cMN7.e10.5, cMN6.e11.5	cMN7.e11.5 0.025407; cMN7.e10.5 0.025333; cMN6.e11.5 0.022467
chr11_102408326_102408906	Fam171a2	cMN6.e11.5	cMN6.e11.5 0.028164
chr11_102408326_102408906	Rundc3a	cMN7.e11.5, cMN7.e10.5, cMN6.e11.5, cMN3/4.e11.5	cMN7.e11.5 0.083802; cMN7.e10.5 0.043361; cMN6.e11.5 0.056176; cMN3/4.e11.5 0.064705
chr11_102434447_102434754	Fam171a2	cMN6.e11.5	cMN6.e11.5 0.020292
chr11_102437003_102437987	Fam171a2	cMN6.e11.5	cMN6.e11.5 0.0293/41
chr11_102455631_102456576	Fam171a2	cMN6.e11.5	cMN6.e11.5 0.061193
chr11_102936919_102938286	C1ql1	cMN7.e11.5, cMN7.e10.5, cMN3/4.e11.5	cMN7.e11.5 0.175611; cMN7.e10.5 0.20618; cMN3/4.e11.5 0.141951
chr11_102936919_102938286	Dcakd	cMN7.e11.5, cMN7.e10.5, cMN3/4.e11.5	cMN7.e11.5 0.029953; cMN7.e10.5 0.040636; cMN3/4.e11.5 0.022373
chr11_102945289_102945788	C1ql1	cMN3/4.e11.5	cMN3/4.e11.5 0.0272
chr11_102948225_102948983	C1ql1	cMN7.e11.5, cMN7.e10.5, cMN3/4.e11.5	cMN7.e11.5 0.062441; cMN7.e10.5 0.068; cMN3/4.e11.5 0.052796
chr11_102952938_102953464	C1ql1	cMN7.e11.5, cMN7.e10.5, cMN3/4.e11.5	cMN7.e11.5 0.043572; cMN7.e10.5 0.027895; cMN3/4.e11.5 0.024661
chr11_102956830_102957468	C1ql1	cMN7.e11.5, cMN3/4.e11.5	cMN7.e11.5 0.028472; cMN3/4.e11.5 0.020257
chr11_102991437_102992514	C1ql1	cMN7.e10.5	cMN7.e10.5 0.02108
chr11_102991437_102992514	Dcakd	cMN7.e10.5, cMN6.e11.5	cMN7.e10.5 0.046949; cMN6.e11.5 0.031061
chr11_103961100_103961665	Arf2	cMN3/4.e11.5	cMN3/4.e11.5 0.02858
chr11_104157557_104158842	Mapt	cMN7.e11.5, cMN6.e11.5, cMN3/4.e11.5	cMN7.e11.5 0.020462; cMN6.e11.5 0.031784; cMN3/4.e11.5 0.027703
chr11_104228340_104228826	Mapt	cMN7.e11.5, cMN3/4.e11.5	cMN7.e11.5 0.057071; cMN3/4.e11.5 0.041696
chr11_104232101_104232679	Mapt	cMN7.e11.5	cMN7.e11.5 0.071738
chr11_104233178_104233419	Mapt	cMN3/4.e11.5	cMN3/4.e11.5 0.021094
chr11_104288791_104290071	Mapt	cMN3/4.e11.5	cMN3/4.e11.5 0.022248
chr11_106134419_106135614	Limd2	cMN7.e11.5, cMN7.e10.5, cMN3/4.e11.5	cMN7.e11.5 0.051053; cMN7.e10.5 0.047468; cMN3/4.e11.5 0.03604
chr11_106192970_106194230	Limd2	cMN7.e11.5, cMN7.e10.5, cMN6.e11.5, cMN3/4.e11.5	cMN7.e11.5 0.078179; cMN7.e10.5 0.055281; cMN6.e11.5 0.070598; cMN3/4.e11.5 0.079318
chr11_106192970_106194230	Psmc5	cMN7.e11.5, cMN7.e10.5, cMN6.e11.5, cMN3/4.e11.5	cMN7.e11.5 0.044999; cMN7.e10.5 0.030577; cMN6.e11.5 0.04548; cMN3/4.e11.5 0.048477
chr11_106268358_106269353	Psmc5	cMN7.e11.5, cMN7.e10.5, cMN6.e11.5, cMN3/4.e11.5	cMN7.e11.5 0.06218; cMN7.e10.5 0.102807; cMN6.e11.5 0.046338; cMN3/4.e11.5 0.046368
chr11_106761820_106763293	Ddx5	cMN7.e11.5, cMN7.e10.5, cMN3/4.e11.5	cMN7.e11.5 0.020788; cMN7.e10.5 0.021103; cMN3/4.e11.5 0.021611
chr11_106787531_106787886	Ddx5	cMN7.e11.5, cMN7.e10.5, cMN6.e11.5, cMN3/4.e11.5	cMN7.e11.5 0.033241; cMN7.e10.5 0.03/4645; cMN6.e11.5 0.028578; cMN3/4.e11.5 0.055422
chr11_107124172_107124965	Bptf	cMN7.e10.5	cMN7.e10.5 0.047959
chr11_107125791_107126137	Bptf	cMN7.e10.5	cMN7.e10.5 0.027229
chr11_107473193_107473701	Pitpnc1	cMN6.e11.5	cMN6.e11.5 0.026697
chr11_107473193_107473701	Psmd12	cMN7.e11.5, cMN7.e10.5, cMN6.e11.5, cMN3/4.e11.5	cMN7.e11.5 0.039901; cMN7.e10.5 0.039622; cMN6.e11.5 0.024148; cMN3/4.e11.5 0.046405
chr11_109439275_109440433	Gm45916	cMN7.e11.5, cMN7.e10.5, cMN6.e11.5, cMN3/4.e11.5	cMN7.e11.5 0.038209; cMN7.e10.5 0.036532; cMN6.e11.5 0.027197; cMN3/4.e11.5 0.035485
chr11_109649957_109651375	Gm45916	cMN7.e10.5, cMN6.e11.5, cMN3/4.e11.5	cMN7.e10.5 0.020101; cMN6.e11.5 0.0283/4; cMN3/4.e11.5 0.024069
chr11_109649957_109651375	Prkar1a	cMN7.e11.5, cMN7.e10.5, cMN6.e11.5, cMN3/4.e11.5	cMN7.e11.5 0.545401; cMN7.e10.5 0.508229; cMN6.e11.5 0.6057; cMN3/4.e11.5 0.575629
chr11_109651400_109651964	Prkar1a	cMN7.e11.5, cMN7.e10.5, cMN6.e11.5, cMN3/4.e11.5	cMN7.e11.5 0.03/4054; cMN7.e10.5 0.062982; cMN6.e11.5 0.08046; cMN3/4.e11.5 0.053351
chr11_109653301_109653501	Prkar1a	cMN3/4.e11.5	cMN3/4.e11.5 0.025746
chr11_109670401_109670980	Prkar1a	cMN7.e11.5	cMN7.e11.5 0.024877
chr11_113683228_113683568	Fam104a	cMN7.e11.5	cMN7.e11.5 0.045132
chr11_113687058_113687397	Fam104a	cMN7.e11.5, cMN7.e10.5, cMN3/4.e11.5	cMN7.e11.5 0.031512; cMN7.e10.5 0.038357; cMN3/4.e11.5 0.031803
chr11_113697494_113698034	Fam104a	cMN3/4.e11.5	cMN3/4.e11.5 0.023972
chr11_113703728_113704255	Fam104a	cMN7.e11.5	cMN7.e11.5 0.020256
chr11_113784877_113786471	Fam104a	cMN7.e11.5, cMN7.e10.5, cMN3/4.e11.5	cMN7.e11.5 0.024513; cMN7.e10.5 0.023179; cMN3/4.e11.5 0.026164
chr11_114656692_114658136	Rpl38	cMN7.e11.5, cMN7.e10.5, cMN6.e11.5, cMN3/4.e11.5	cMN7.e11.5 0.096228; cMN7.e10.5 0.116166; cMN6.e11.5 0.104022; cMN3/4.e11.5 0.059728
chr11_114672748_114673016	Rpl38	cMN6.e11.5	cMN6.e11.5 0.0233/43
chr11_114684342_114685455	Rpl38	cMN7.e10.5	cMN7.e10.5 0.021668
chr11_114779849_114781344	Btbd17	cMN7.e10.5	cMN7.e10.5 0.047398
chr11_114786208_114786773	Btbd17	cMN7.e10.5	cMN7.e10.5 0.024287
chr11_114788869_114789641	Btbd17	cMN7.e10.5	cMN7.e10.5 0.050224
chr11_114807069_114807995	Btbd17	cMN7.e10.5	cMN7.e10.5 0.024853
chr11_115373592_115374787	Mrpl58	cMN7.e10.5	cMN7.e10.5 0.022015
chr11_115400928_115401586	Atp5h	cMN3/4.e11.5	cMN3/4.e11.5 0.026193
chr11_115400928_115401586	Mrpl58	cMN7.e11.5, cMN7.e10.5, cMN3/4.e11.5	cMN7.e11.5 0.033949; cMN7.e10.5 0.027327; cMN3/4.e11.5 0.086684
chr11_115409436_115410063	Mrpl58	cMN3/4.e11.5	cMN3/4.e11.5 0.024509
chr11_115412315_115414155	Atp5h	cMN7.e11.5, cMN7.e10.5, cMN6.e11.5, cMN3/4.e11.5	cMN7.e11.5 0.217584; cMN7.e10.5 0.159943; cMN6.e11.5 0.13058; cMN3/4.e11.5 0.208036
chr11_115412315_115414155	Jpt1	cMN7.e11.5, cMN3/4.e11.5	cMN7.e11.5 0.022629; cMN3/4.e11.5 0.021231
chr11_115412315_115414155	LOC102634812	cMN7.e11.5, cMN7.e10.5, cMN3/4.e11.5	cMN7.e11.5 0.032647; cMN7.e10.5 0.022408; cMN3/4.e11.5 0.031163
chr11_115412315_115414155	Mrpl58	cMN7.e11.5, cMN7.e10.5, cMN3/4.e11.5	cMN7.e11.5 0.179728; cMN7.e10.5 0.130548; cMN3/4.e11.5 0.162808
chr11_115412315_115414155	Sumo2	cMN7.e11.5, cMN3/4.e11.5	cMN7.e11.5 0.020966; cMN3/4.e11.5 0.020187
chr11_115427668_115428617	Atp5h	cMN7.e11.5, cMN7.e10.5, cMN6.e11.5, cMN3/4.e11.5	cMN7.e11.5 0.046062; cMN7.e10.5 0.055537; cMN6.e11.5 0.059331; cMN3/4.e11.5 0.049536
chr11_115427668_115428617	Mrpl58	cMN7.e10.5, cMN3/4.e11.5	cMN7.e10.5 0.023856; cMN3/4.e11.5 0.020198
chr11_115466556_115467940	Atp5h	cMN7.e10.5	cMN7.e10.5 0.02209
chr11_115466556_115467940	Jpt1	cMN7.e10.5	cMN7.e10.5 0.025173
chr11_115466556_115467940	LOC102634812	cMN7.e11.5, cMN7.e10.5	cMN7.e11.5 0.025232; cMN7.e10.5 0.047046
chr11_115473553_115474294	LOC102634812	cMN7.e11.5, cMN7.e10.5	cMN7.e11.5 0.026362; cMN7.e10.5 0.035967
chr11_115511969_115512353	Jpt1	cMN7.e11.5, cMN6.e11.5, cMN3/4.e11.5	cMN7.e11.5 0.025831; cMN6.e11.5 0.021914; cMN3/4.e11.5 0.031807
chr11_115512613_115513169	Jpt1	cMN7.e11.5, cMN6.e11.5, cMN3/4.e11.5	cMN7.e11.5 0.030007; cMN6.e11.5 0.061753; cMN3/4.e11.5 0.047797
chr11_115512613_115513169	LOC102634812	cMN6.e11.5	cMN6.e11.5 0.020386
chr11_115612020_115613356	Mrps7	cMN7.e10.5, cMN3/4.e11.5	cMN7.e10.5 0.049665; cMN3/4.e11.5 0.059802
chr11_115698927_115700134	Grb2	cMN7.e11.5, cMN7.e10.5, cMN6.e11.5, cMN3/4.e11.5	cMN7.e11.5 0.111609; cMN7.e10.5 0.097022; cMN6.e11.5 0.143859; cMN3/4.e11.5 0.137936
chr11_115698927_115700134	Mrps7	cMN3/4.e11.5	cMN3/4.e11.5 0.02046
chr11_116019903_116022039	H3f3b	cMN7.e11.5, cMN7.e11.5, cMN7.e10.5, cMN6.e11.5, cMN6.e11.5, cMN3/4.e11.5, cMN3/4.e11.5	cMN7.e11.5 0.025473; cMN7.e11.5 0.021566; cMN7.e10.5 0.087459; cMN6.e11.5 0.056585; cMN6.e11.5 0.027621; cMN3/4.e11.5 0.051031; cMN3/4.e11.5 0.037183
chr11_116434624_116435112	Ubald2	cMN3/4.e11.5	cMN3/4.e11.5 0.043594
chr11_116445856_116446391	Ubald2	cMN7.e11.5, cMN3/4.e11.5	cMN7.e11.5 0.021892; cMN3/4.e11.5 0.020733
chr11_116493660_116494222	Prpsap1	cMN7.e11.5, cMN7.e10.5, cMN3/4.e11.5	cMN7.e11.5 0.027961; cMN7.e10.5 0.054309; cMN3/4.e11.5 0.049367
chr11_116494546_116495317	Prpsap1	cMN7.e11.5, cMN7.e10.5, cMN3/4.e11.5	cMN7.e11.5 0.06197; cMN7.e10.5 0.059698; cMN3/4.e11.5 0.055699
chr11_116500904_116501612	Prpsap1	cMN3/4.e11.5	cMN3/4.e11.5 0.024663
chr11_116643072_116644733	Prcd	cMN7.e11.5, cMN7.e10.5, cMN6.e11.5, cMN3/4.e11.5	cMN7.e11.5 0.078365; cMN7.e10.5 0.077839; cMN6.e11.5 0.079594; cMN3/4.e11.5 0.081385
chr11_116657619_116658239	Prcd	cMN7.e11.5, cMN7.e10.5, cMN6.e11.5, cMN3/4.e11.5	cMN7.e11.5 0.170325; cMN7.e10.5 0.120368; cMN6.e11.5 0.125633; cMN3/4.e11.5 0.145079
chr11_116661102_116662131	Prcd	cMN7.e11.5, cMN7.e10.5, cMN6.e11.5, cMN3/4.e11.5	cMN7.e11.5 0.031657; cMN7.e10.5 0.041729; cMN6.e11.5 0.06956; cMN3/4.e11.5 0.084385
chr11_116662519_116663512	Prcd	cMN7.e10.5, cMN6.e11.5	cMN7.e10.5 0.024912; cMN6.e11.5 0.035303
chr11_116664011_116664579	Prcd	cMN7.e11.5, cMN7.e10.5	cMN7.e11.5 0.024045; cMN7.e10.5 0.023377
chr11_116811272_116812001	Jmjd6	cMN7.e11.5, cMN3/4.e11.5	cMN7.e11.5 0.029757; cMN3/4.e11.5 0.030361
chr11_116811272_116812001	Mxra7	cMN7.e11.5, cMN7.e10.5, cMN6.e11.5, cMN3/4.e11.5	cMN7.e11.5 0.056649; cMN7.e10.5 0.036629; cMN6.e11.5 0.059107; cMN3/4.e11.5 0.055862
chr11_116811272_116812001	Srsf2	cMN7.e11.5, cMN6.e11.5, cMN3/4.e11.5	cMN7.e11.5 0.022869; cMN6.e11.5 0.024973; cMN3/4.e11.5 0.023782
chr11_116812688_116813304	Jmjd6	cMN3/4.e11.5	cMN3/4.e11.5 0.030593
chr11_116812688_116813304	Mxra7	cMN7.e11.5, cMN6.e11.5, cMN3/4.e11.5	cMN7.e11.5 0.036098; cMN6.e11.5 0.033/477; cMN3/4.e11.5 0.058459
chr11_116812688_116813304	Srsf2	cMN3/4.e11.5	cMN3/4.e11.5 0.023745
chr11_116814019_116815141	Jmjd6	cMN7.e11.5, cMN7.e10.5, cMN3/4.e11.5	cMN7.e11.5 0.044185; cMN7.e10.5 0.058078; cMN3/4.e11.5 0.047416
chr11_116814019_116815141	Mxra7	cMN7.e11.5, cMN7.e10.5, cMN6.e11.5, cMN3/4.e11.5	cMN7.e11.5 0.092187; cMN7.e10.5 0.116594; cMN6.e11.5 0.084312; cMN3/4.e11.5 0.095631
chr11_116814019_116815141	Srsf2	cMN7.e11.5, cMN7.e10.5, cMN6.e11.5, cMN3/4.e11.5	cMN7.e11.5 0.033241; cMN7.e10.5 0.045514; cMN6.e11.5 0.031894; cMN3/4.e11.5 0.036357
chr11_116821156_116821660	Mxra7	cMN7.e11.5	cMN7.e11.5 0.024894
chr11_116825074_116825642	Mxra7	cMN7.e10.5, cMN3/4.e11.5	cMN7.e10.5 0.026489; cMN3/4.e11.5 0.022093
chr11_116826511_116827110	Mxra7	cMN7.e11.5, cMN6.e11.5, cMN3/4.e11.5	cMN7.e11.5 0.038594; cMN6.e11.5 0.048498; cMN3/4.e11.5 0.03/4997
chr11_116832329_116832848	Jmjd6	cMN3/4.e11.5	cMN3/4.e11.5 0.026139
chr11_116832329_116832848	Mxra7	cMN7.e11.5, cMN7.e10.5, cMN6.e11.5, cMN3/4.e11.5	cMN7.e11.5 0.028719; cMN7.e10.5 0.02809; cMN6.e11.5 0.03/4707; cMN3/4.e11.5 0.053169
chr11_116861520_116862256	Srsf2	cMN6.e11.5, cMN3/4.e11.5	cMN6.e11.5 0.024803; cMN3/4.e11.5 0.022471
chr11_117265520_117266794	2022-09-09	cMN7.e10.5	cMN7.e10.5 0.022976
chr11_117316806_117319020	2022-09-09	cMN7.e10.5	cMN7.e10.5 0.031333
chr11_117627848_117628922	Tnrc6c	cMN6.e11.5	cMN6.e11.5 0.024263
chr11_117655366_117655901	Tnrc6c	cMN6.e11.5	cMN6.e11.5 0.061221
chr11_117655939_117656154	Tnrc6c	cMN6.e11.5	cMN6.e11.5 0.028253
chr11_118341300_118341889	Cep295nl	cMN7.e10.5	cMN7.e10.5 0.035843
chr11_118362888_118363777	Cep295nl	cMN7.e11.5, cMN3/4.e11.5	cMN7.e11.5 0.028157; cMN3/4.e11.5 0.026922
chr11_119214960_119216480	Eif4a3	cMN7.e11.5, cMN7.e10.5, cMN3/4.e11.5	cMN7.e11.5 0.022849; cMN7.e10.5 0.028322; cMN3/4.e11.5 0.022863
chr11_119305249_119305770	Eif4a3	cMN7.e11.5, cMN7.e10.5, cMN3/4.e11.5	cMN7.e11.5 0.021916; cMN7.e10.5 0.03/4246; cMN3/4.e11.5 0.026842
chr11_119503486_119504237	A930037H05Rik	cMN7.e11.5, cMN7.e10.5, cMN6.e11.5, cMN3/4.e11.5	cMN7.e11.5 0.028822; cMN7.e10.5 0.022867; cMN6.e11.5 0.020681; cMN3/4.e11.5 0.021763
chr11_119514038_119515613	A930037H05Rik	cMN7.e11.5, cMN7.e10.5, cMN6.e11.5, cMN3/4.e11.5	cMN7.e11.5 0.044758; cMN7.e10.5 0.046647; cMN6.e11.5 0.040124; cMN3/4.e11.5 0.041859
chr11_119557651_119559660	A930037H05Rik	cMN7.e11.5, cMN7.e10.5, cMN6.e11.5, cMN3/4.e11.5	cMN7.e11.5 0.03558; cMN7.e10.5 0.025809; cMN6.e11.5 0.043005; cMN3/4.e11.5 0.029513
chr11_120304802_120305837	Actg1	cMN7.e11.5, cMN7.e10.5, cMN6.e11.5, cMN3/4.e11.5	cMN7.e11.5 0.022828; cMN7.e10.5 0.02241; cMN6.e11.5 0.02667; cMN3/4.e11.5 0.022268
chr11_120310719_120311505	Actg1	cMN7.e11.5, cMN7.e10.5, cMN6.e11.5, cMN3/4.e11.5	cMN7.e11.5 0.022147; cMN7.e10.5 0.020696; cMN6.e11.5 0.021724; cMN3/4.e11.5 0.02551
chr11_120315445_120317061	Actg1	cMN7.e11.5, cMN7.e10.5, cMN6.e11.5, cMN3/4.e11.5	cMN7.e11.5 0.03014; cMN7.e10.5 0.036556; cMN6.e11.5 0.030539; cMN3/4.e11.5 0.0433/41
chr11_120343289_120345636	Actg1	cMN7.e11.5, cMN7.e11.5, cMN7.e10.5, cMN6.e11.5, cMN3/4.e11.5, cMN3/4.e11.5	cMN7.e11.5 0.030624; cMN7.e11.5 0.0711; cMN7.e10.5 0.090066; cMN6.e11.5 0.069284; cMN3/4.e11.5 0.035757; cMN3/4.e11.5 0.035259
chr11_120349456_120350693	Actg1	cMN7.e11.5, cMN6.e11.5, cMN3/4.e11.5	cMN7.e11.5 0.180831; cMN6.e11.5 0.227429; cMN3/4.e11.5 0.203116
chr11_120353532_120353936	Actg1	cMN7.e11.5, cMN7.e10.5, cMN3/4.e11.5	cMN7.e11.5 0.025802; cMN7.e10.5 0.033242; cMN3/4.e11.5 0.0383/41
chr11_120357706_120358638	Actg1	cMN7.e11.5, cMN7.e10.5, cMN3/4.e11.5	cMN7.e11.5 0.028578; cMN7.e10.5 0.021056; cMN3/4.e11.5 0.030315
chr11_120489296_120489630	Mrpl12	cMN7.e11.5, cMN7.e10.5, cMN6.e11.5, cMN3/4.e11.5	cMN7.e11.5 0.044284; cMN7.e10.5 0.041627; cMN6.e11.5 0.03/4152; cMN3/4.e11.5 0.039095
chr11_120492433_120493058	Mrpl12	cMN7.e11.5	cMN7.e11.5 0.0303/49
chr11_120538754_120540178	Arhgdia	cMN6.e11.5	cMN6.e11.5 0.0223
chr11_120538754_120540178	Mcrip1	cMN7.e11.5, cMN7.e10.5, cMN6.e11.5, cMN3/4.e11.5	cMN7.e11.5 0.043844; cMN7.e10.5 0.027857; cMN6.e11.5 0.088197; cMN3/4.e11.5 0.075666
chr11_120579709_120580049	Arhgdia	cMN7.e11.5, cMN7.e10.5, cMN6.e11.5, cMN3/4.e11.5	cMN7.e11.5 0.027751; cMN7.e10.5 0.029068; cMN6.e11.5 0.03235; cMN3/4.e11.5 0.028043
chr11_120579709_120580049	P4hb	cMN7.e10.5	cMN7.e10.5 0.021097
chr11_120704241_120705476	Cenpx	cMN6.e11.5	cMN6.e11.5 0.035614
chr11_120704241_120705476	Rac3	cMN6.e11.5	cMN6.e11.5 0.021136
chr11_120720474_120720857	Cenpx	cMN7.e11.5	cMN7.e11.5 0.036818
chr11_120720474_120720857	Rac3	cMN7.e11.5	cMN7.e11.5 0.049193
chr11_120775878_120776625	Gps1	cMN7.e11.5, cMN7.e10.5, cMN6.e11.5, cMN3/4.e11.5	cMN7.e11.5 0.065748; cMN7.e10.5 0.049535; cMN6.e11.5 0.040298; cMN3/4.e11.5 0.057189
chr11_120799970_120800630	Gps1	cMN7.e11.5, cMN7.e10.5, cMN6.e11.5, cMN3/4.e11.5	cMN7.e11.5 0.029743; cMN7.e10.5 0.031602; cMN6.e11.5 0.03/4731; cMN3/4.e11.5 0.041975
chr11_120950450_120951623	Csnk1d	cMN7.e11.5, cMN7.e10.5, cMN6.e11.5, cMN3/4.e11.5	cMN7.e11.5 0.023081; cMN7.e10.5 0.033395; cMN6.e11.5 0.035494; cMN3/4.e11.5 0.022054
chr11_120990150_120990808	Csnk1d	cMN7.e11.5, cMN3/4.e11.5, cMN3/4.e11.5	cMN7.e11.5 0.052437; cMN3/4.e11.5 0.049009; cMN3/4.e11.5 0.0214
chr11_17158714_17160618	C1d	cMN7.e11.5, cMN7.e10.5, cMN6.e11.5, cMN3/4.e11.5	cMN7.e11.5 0.063764; cMN7.e10.5 0.07002; cMN6.e11.5 0.071324; cMN3/4.e11.5 0.064371
chr11_17158714_17160618	Cnrip1	cMN3/4.e11.5	cMN3/4.e11.5 0.047379
chr11_17392802_17394786	C1d	cMN6.e11.5	cMN6.e11.5 0.026472
chr11_19007479_19008496	Meis1	cMN7.e11.5, cMN7.e10.5, cMN6.e11.5	cMN7.e11.5 0.057013; cMN7.e10.5 0.054029; cMN6.e11.5 0.035932
chr11_19010345_19010912	Meis1	cMN6.e11.5	cMN6.e11.5 0.035659
chr11_19012397_19012847	Meis1	cMN7.e11.5, cMN7.e10.5	cMN7.e11.5 0.037711; cMN7.e10.5 0.028289
chr11_19013227_19013676	Meis1	cMN7.e10.5	cMN7.e10.5 0.045964
chr11_19019578_19020057	Meis1	cMN6.e11.5	cMN6.e11.5 0.083512
chr11_19020307_19020902	Meis1	cMN7.e11.5, cMN7.e10.5, cMN6.e11.5	cMN7.e11.5 0.221775; cMN7.e10.5 0.164627; cMN6.e11.5 0.170037
chr11_19020967_19021167	Meis1	cMN7.e10.5	cMN7.e10.5 0.029226
chr11_19026422_19027862	Meis1	cMN7.e11.5, cMN7.e10.5, cMN6.e11.5	cMN7.e11.5 0.094659; cMN7.e10.5 0.100359; cMN6.e11.5 0.115311
chr11_19925043_19926674	Actr2	cMN7.e11.5, cMN3/4.e11.5	cMN7.e11.5 0.022539; cMN3/4.e11.5 0.02473
chr11_21088497_21088800	Peli1	cMN7.e10.5, cMN6.e11.5	cMN7.e10.5 0.020458; cMN6.e11.5 0.040374
chr11_22286313_22287577	Ehbp1	cMN3/4.e11.5	cMN3/4.e11.5 0.20416
chr11_22327329_22328257	Ehbp1	cMN3/4.e11.5	cMN3/4.e11.5 0.027697
chr11_22348112_22348509	Ehbp1	cMN3/4.e11.5	cMN3/4.e11.5 0.03/4053
chr11_22348549_22349044	Ehbp1	cMN3/4.e11.5	cMN3/4.e11.5 0.148081
chr11_22987357_22987829	Cct4	cMN7.e10.5, cMN3/4.e11.5	cMN7.e10.5 0.029049; cMN3/4.e11.5 0.020697
chr11_22987357_22987829	Commd1	cMN7.e10.5, cMN3/4.e11.5	cMN7.e10.5 0.027556; cMN3/4.e11.5 0.020571
chr11_24049203_24050024	Bcl11a	cMN6.e11.5	cMN6.e11.5 0.030167
chr11_24062553_24063201	Bcl11a	cMN6.e11.5	cMN6.e11.5 0.028768
chr11_24076037_24076661	Bcl11a	cMN6.e11.5	cMN6.e11.5 0.113022
chr11_24076960_24077160	Bcl11a	cMN6.e11.5	cMN6.e11.5 0.028338
chr11_24079025_24079249	Bcl11a	cMN6.e11.5	cMN6.e11.5 0.045921
chr11_24079737_24080007	Bcl11a	cMN6.e11.5	cMN6.e11.5 0.056698
chr11_24081360_24082116	Bcl11a	cMN6.e11.5	cMN6.e11.5 0.101128
chr11_29693423_29694419	Rps27a	cMN7.e10.5, cMN6.e11.5, cMN3/4.e11.5	cMN7.e10.5 0.025123; cMN6.e11.5 0.022747; cMN3/4.e11.5 0.025563
chr11_29693423_29694419	Rtn4	cMN7.e11.5, cMN7.e11.5, cMN7.e10.5, cMN6.e11.5, cMN3/4.e11.5	cMN7.e11.5 0.236051; cMN7.e11.5 0.08667; cMN7.e10.5 0.364785; cMN6.e11.5 0.360105; cMN3/4.e11.5 0.377248
chr11_30160982_30161958	Sptbn1	cMN6.e11.5	cMN6.e11.5 0.024242
chr11_30197592_30198795	Sptbn1	cMN6.e11.5	cMN6.e11.5 0.181868
chr11_30211576_30212289	Sptbn1	cMN6.e11.5	cMN6.e11.5 0.026317
chr11_30266745_30269041	Sptbn1	cMN6.e11.5	cMN6.e11.5 0.212943
chr11_31670399_31670643	Bod1	cMN7.e10.5	cMN7.e10.5 0.024697
chr11_31675484_31675753	Bod1	cMN6.e11.5	cMN6.e11.5 0.024196
chr11_31688506_31689654	Bod1	cMN7.e10.5, cMN6.e11.5	cMN7.e10.5 0.076972; cMN6.e11.5 0.021335
chr11_31694715_31695620	Bod1	cMN7.e10.5	cMN7.e10.5 0.020639
chr11_31733780_31734988	Bod1	cMN7.e10.5, cMN6.e11.5	cMN7.e10.5 0.049221; cMN6.e11.5 0.032671
chr11_31741843_31743469	Bod1	cMN7.e10.5	cMN7.e10.5 0.024941
chr11_32001109_32001345	Nsg2	cMN6.e11.5	cMN6.e11.5 0.031414
chr11_32001454_32001977	Nsg2	cMN6.e11.5, cMN3/4.e11.5	cMN6.e11.5 0.094195; cMN3/4.e11.5 0.056619
chr11_32002503_32003190	Nsg2	cMN6.e11.5, cMN3/4.e11.5	cMN6.e11.5 0.165328; cMN3/4.e11.5 0.139332
chr11_32009922_32010950	Nsg2	cMN6.e11.5, cMN3/4.e11.5	cMN6.e11.5 0.080858; cMN3/4.e11.5 0.0829
chr11_32087179_32088105	Nsg2	cMN3/4.e11.5	cMN3/4.e11.5 0.03001
chr11_32161317_32162732	Nsg2	cMN6.e11.5, cMN3/4.e11.5	cMN6.e11.5 0.022053; cMN3/4.e11.5 0.022164
chr11_3256998_3257663	Drg1	cMN7.e10.5	cMN7.e10.5 0.021287
chr11_3268731_3269648	Drg1	cMN7.e11.5, cMN7.e10.5	cMN7.e11.5 0.030498; cMN7.e10.5 0.117422
chr11_3268731_3269648	Patz1	cMN7.e10.5	cMN7.e10.5 0.031135
chr11_3292116_3292509	Drg1	cMN3/4.e11.5	cMN3/4.e11.5 0.020193
chr11_3292116_3292509	Patz1	cMN7.e11.5, cMN7.e10.5, cMN6.e11.5, cMN3/4.e11.5	cMN7.e11.5 0.063/479; cMN7.e10.5 0.055872; cMN6.e11.5 0.045478; cMN3/4.e11.5 0.0633/44
chr11_3292664_3293150	Drg1	cMN7.e11.5, cMN7.e10.5, cMN6.e11.5, cMN3/4.e11.5	cMN7.e11.5 0.031063; cMN7.e10.5 0.028613; cMN6.e11.5 0.023636; cMN3/4.e11.5 0.042936
chr11_3292664_3293150	Patz1	cMN7.e11.5, cMN7.e10.5, cMN6.e11.5, cMN3/4.e11.5	cMN7.e11.5 0.105259; cMN7.e10.5 0.107908; cMN6.e11.5 0.084324; cMN3/4.e11.5 0.137361
chr11_33131733_33133379	Npm1	cMN7.e10.5	cMN7.e10.5 0.026921
chr11_3331699_3332809	Drg1	cMN7.e11.5, cMN7.e10.5, cMN6.e11.5, cMN3/4.e11.5	cMN7.e11.5 0.030969; cMN7.e10.5 0.024912; cMN6.e11.5 0.027286; cMN3/4.e11.5 0.028767
chr11_3331699_3332809	Patz1	cMN7.e11.5, cMN7.e10.5, cMN6.e11.5, cMN3/4.e11.5	cMN7.e11.5 0.035585; cMN7.e10.5 0.031809; cMN6.e11.5 0.032977; cMN3/4.e11.5 0.031179
chr11_3370651_3372189	Drg1	cMN7.e11.5, cMN7.e10.5, cMN6.e11.5, cMN3/4.e11.5	cMN7.e11.5 0.025267; cMN7.e10.5 0.023712; cMN6.e11.5 0.027013; cMN3/4.e11.5 0.024497
chr11_3370651_3372189	Patz1	cMN7.e11.5, cMN7.e10.5, cMN6.e11.5, cMN3/4.e11.5	cMN7.e11.5 0.024824; cMN7.e10.5 0.0259; cMN6.e11.5 0.027922; cMN3/4.e11.5 0.022694
chr11_33992109_33992309	Kcnip1	cMN6.e11.5	cMN6.e11.5 0.021225
chr11_33998234_33998900	Kcnip1	cMN6.e11.5	cMN6.e11.5 0.073501
chr11_34002085_34002592	Kcnip1	cMN6.e11.5	cMN6.e11.5 0.021827
chr11_34008569_34009177	Kcnip1	cMN6.e11.5	cMN6.e11.5 0.03/4727
chr11_4096265_4097339	Castor1	cMN7.e11.5, cMN7.e10.5, cMN6.e11.5, cMN3/4.e11.5	cMN7.e11.5 0.043786; cMN7.e10.5 0.029497; cMN6.e11.5 0.038997; cMN3/4.e11.5 0.052203
chr11_4195999_4197124	Castor1	cMN7.e11.5, cMN7.e10.5, cMN6.e11.5, cMN3/4.e11.5	cMN7.e11.5 0.041947; cMN7.e10.5 0.032628; cMN6.e11.5 0.02649; cMN3/4.e11.5 0.043769
chr11_4219358_4219810	Castor1	cMN7.e11.5, cMN7.e10.5, cMN6.e11.5	cMN7.e11.5 0.042828; cMN7.e10.5 0.021684; cMN6.e11.5 0.023696
chr11_4220465_4221036	Castor1	cMN7.e11.5, cMN7.e10.5, cMN6.e11.5, cMN3/4.e11.5	cMN7.e11.5 0.054702; cMN7.e10.5 0.058396; cMN6.e11.5 0.052895; cMN3/4.e11.5 0.043004
chr11_4258415_4259321	Castor1	cMN7.e10.5	cMN7.e10.5 0.020619
chr11_44610882_44611892	Ebf1	cMN7.e11.5, cMN7.e10.5, cMN6.e11.5, cMN3/4.e11.5	cMN7.e11.5 0.153363; cMN7.e10.5 0.129967; cMN6.e11.5 0.174047; cMN3/4.e11.5 0.171373
chr11_44610882_44611892	Rnf145	cMN3/4.e11.5	cMN3/4.e11.5 0.021337
chr11_44612957_44613579	Ebf1	cMN7.e10.5	cMN7.e10.5 0.061843
chr11_44616941_44617578	Ebf1	cMN7.e11.5	cMN7.e11.5 0.307975
chr11_44622431_44622635	Ebf1	cMN7.e11.5	cMN7.e11.5 0.041063
chr11_44624586_44624956	Ebf1	cMN7.e11.5, cMN7.e10.5	cMN7.e11.5 0.02223/4; cMN7.e10.5 0.021493
chr11_44628398_44628764	Ebf1	cMN3/4.e11.5	cMN3/4.e11.5 0.023621
chr11_44656903_44657588	Ebf1	cMN7.e10.5	cMN7.e10.5 0.021544
chr11_4720115_4721558	Uqcr10	cMN7.e11.5, cMN6.e11.5, cMN3/4.e11.5	cMN7.e11.5 0.020621; cMN6.e11.5 0.027412; cMN3/4.e11.5 0.029538
chr11_4757393_4758182	Uqcr10	cMN7.e10.5, cMN6.e11.5	cMN7.e10.5 0.040313; cMN6.e11.5 0.03/4081
chr11_4761678_4763664	Uqcr10	cMN7.e10.5	cMN7.e10.5 0.024002
chr11_4865721_4866612	Nipsnap1	cMN7.e10.5	cMN7.e10.5 0.020956
chr11_48787726_48789048	Rack1	cMN7.e10.5, cMN6.e11.5	cMN7.e10.5 0.032724; cMN6.e11.5 0.023283
chr11_48790219_48790780	Rack1	cMN7.e10.5	cMN7.e10.5 0.026019
chr11_48816502_48816783	Rack1	cMN7.e11.5, cMN6.e11.5	cMN7.e11.5 0.021571; cMN6.e11.5 0.029114
chr11_48818336_48818746	Rack1	cMN7.e11.5, cMN7.e10.5, cMN6.e11.5, cMN3/4.e11.5	cMN7.e11.5 0.040241; cMN7.e10.5 0.022504; cMN6.e11.5 0.023214; cMN3/4.e11.5 0.033356
chr11_4882816_4883553	Nipsnap1	cMN7.e10.5	cMN7.e10.5 0.021023
chr11_48833758_48834722	Rack1	cMN7.e11.5, cMN3/4.e11.5	cMN7.e11.5 0.029132; cMN3/4.e11.5 0.041214
chr11_48837280_48838671	Rack1	cMN7.e10.5, cMN6.e11.5	cMN7.e10.5 0.031417; cMN6.e11.5 0.03235
chr11_48852834_48854146	Rack1	cMN7.e11.5, cMN7.e10.5, cMN6.e11.5	cMN7.e11.5 0.02241; cMN7.e10.5 0.029939; cMN6.e11.5 0.0288
chr11_48855894_48857134	Rack1	cMN7.e11.5, cMN7.e10.5, cMN3/4.e11.5	cMN7.e11.5 0.028647; cMN7.e10.5 0.020206; cMN3/4.e11.5 0.025466
chr11_49903212_49903708	Rasgef1c	cMN6.e11.5	cMN6.e11.5 0.0443/41
chr11_49918281_49919156	Rasgef1c	cMN6.e11.5	cMN6.e11.5 0.038961
chr11_49926827_49927540	Rasgef1c	cMN6.e11.5	cMN6.e11.5 0.041971
chr11_49931809_49932649	Rasgef1c	cMN6.e11.5	cMN6.e11.5 0.066558
chr11_49938634_49939465	Rasgef1c	cMN6.e11.5	cMN6.e11.5 0.021841
chr11_50153550_50154607	Mrnip	cMN7.e10.5, cMN6.e11.5	cMN7.e10.5 0.039135; cMN6.e11.5 0.026064
chr11_50161394_50162102	Mrnip	cMN7.e11.5, cMN7.e10.5	cMN7.e11.5 0.020647; cMN7.e10.5 0.020806
chr11_50358881_50359959	Hnrnph1	cMN7.e11.5, cMN7.e10.5, cMN6.e11.5, cMN3/4.e11.5	cMN7.e11.5 0.022195; cMN7.e10.5 0.024452; cMN6.e11.5 0.024005; cMN3/4.e11.5 0.021958
chr11_50369328_50369868	Hnrnph1	cMN7.e10.5	cMN7.e10.5 0.024665
chr11_50370857_50372095	Canx	cMN6.e11.5	cMN6.e11.5 0.021389
chr11_50370857_50372095	Hnrnph1	cMN7.e11.5, cMN7.e10.5, cMN6.e11.5, cMN3/4.e11.5	cMN7.e11.5 0.063817; cMN7.e10.5 0.067847; cMN6.e11.5 0.121132; cMN3/4.e11.5 0.062712
chr11_50378235_50378667	Hnrnph1	cMN7.e11.5	cMN7.e11.5 0.071162
chr11_5061016_5062309	Ewsr1	cMN7.e10.5	cMN7.e10.5 0.030448
chr11_5098037_5098343	Ewsr1	cMN7.e10.5	cMN7.e10.5 0.023977
chr11_5114740_5115601	Ewsr1	cMN7.e11.5, cMN7.e10.5, cMN6.e11.5, cMN3/4.e11.5	cMN7.e11.5 0.026612; cMN7.e10.5 0.026317; cMN6.e11.5 0.024586; cMN3/4.e11.5 0.027688
chr11_51605871_51606261	Hnrnpab	cMN7.e11.5	cMN7.e11.5 0.04552
chr11_51605871_51606261	Nhp2	cMN7.e11.5	cMN7.e11.5 0.021949
chr11_51615633_51615934	Nhp2	cMN7.e11.5, cMN7.e10.5	cMN7.e11.5 0.022695; cMN7.e10.5 0.02977
chr11_51617714_51618017	Nhp2	cMN7.e11.5, cMN7.e10.5, cMN3/4.e11.5	cMN7.e11.5 0.020966; cMN7.e10.5 0.028103; cMN3/4.e11.5 0.021819
chr11_51648306_51649387	Nhp2	cMN7.e10.5	cMN7.e10.5 0.022292
chr11_51755572_51757193	Sar1b	cMN7.e11.5, cMN7.e10.5, cMN6.e11.5, cMN3/4.e11.5	cMN7.e11.5 0.22107; cMN7.e10.5 0.260641; cMN6.e11.5 0.262193; cMN3/4.e11.5 0.202745
chr11_52085836_52086892	Ppp2ca	cMN7.e11.5, cMN3/4.e11.5	cMN7.e11.5 0.028558; cMN3/4.e11.5 0.038293
chr11_52220043_52220878	Skp1a	cMN7.e11.5, cMN7.e10.5, cMN6.e11.5, cMN3/4.e11.5	cMN7.e11.5 0.032633; cMN7.e10.5 0.037259; cMN6.e11.5 0.043558; cMN3/4.e11.5 0.044863
chr11_52345982_52347066	Vdac1	cMN7.e11.5, cMN7.e10.5, cMN6.e11.5, cMN3/4.e11.5	cMN7.e11.5 0.062648; cMN7.e10.5 0.042217; cMN6.e11.5 0.048912; cMN3/4.e11.5 0.045206
chr11_52373793_52374851	9530068E07Rik	cMN7.e10.5	cMN7.e10.5 0.024163
chr11_52373793_52374851	Vdac1	cMN7.e11.5, cMN7.e10.5, cMN6.e11.5, cMN3/4.e11.5	cMN7.e11.5 0.030105; cMN7.e10.5 0.028437; cMN6.e11.5 0.039316; cMN3/4.e11.5 0.029708
chr11_53252078_53253097	Hspa4	cMN7.e10.5	cMN7.e10.5 0.020169
chr11_53351388_53352141	Hspa4	cMN7.e11.5, cMN3/4.e11.5	cMN7.e11.5 0.026192; cMN3/4.e11.5 0.026892
chr11_53493015_53494157	Kif3a	cMN7.e11.5	cMN7.e11.5 0.027015
chr11_53493015_53494157	Uqcrq	cMN7.e10.5	cMN7.e10.5 0.030204
chr11_54754248_54755057	Cdc42se2	cMN3/4.e11.5	cMN3/4.e11.5 0.038396
chr11_54812186_54814077	Cdc42se2	cMN7.e10.5, cMN3/4.e11.5	cMN7.e10.5 0.038179; cMN3/4.e11.5 0.046683
chr11_54812186_54814077	Hint1	cMN3/4.e11.5	cMN3/4.e11.5 0.023758
chr11_54880945_54881538	Hint1	cMN7.e10.5	cMN7.e10.5 0.02207
chr11_54904077_54904950	Cdc42se2	cMN7.e10.5	cMN7.e10.5 0.020723
chr11_54904077_54904950	Gpx3	cMN7.e11.5, cMN7.e10.5	cMN7.e11.5 0.229858; cMN7.e10.5 0.299495
chr11_54904077_54904950	Hint1	cMN7.e11.5, cMN7.e10.5, cMN6.e11.5	cMN7.e11.5 0.029799; cMN7.e10.5 0.05131; cMN6.e11.5 0.024223
chr11_54955528_54956525	Gpx3	cMN7.e11.5, cMN7.e10.5	cMN7.e11.5 0.035476; cMN7.e10.5 0.029558
chr11_55423775_55424394	Atox1	cMN3/4.e11.5	cMN3/4.e11.5 0.021785
chr11_5691619_5692296	Mrps24	cMN7.e11.5, cMN6.e11.5	cMN7.e11.5 0.027549; cMN6.e11.5 0.038471
chr11_5740487_5741630	Dbnl	cMN7.e11.5, cMN7.e10.5, cMN6.e11.5	cMN7.e11.5 0.025285; cMN7.e10.5 0.025718; cMN6.e11.5 0.029661
chr11_5740487_5741630	Mrps24	cMN7.e11.5, cMN6.e11.5, cMN3/4.e11.5	cMN7.e11.5 0.049888; cMN6.e11.5 0.053929; cMN3/4.e11.5 0.033257
chr11_57467506_57468112	Fam114a2	cMN7.e11.5	cMN7.e11.5 0.025791
chr11_57477642_57478807	Fam114a2	cMN7.e11.5, cMN7.e10.5	cMN7.e11.5 0.035889; cMN7.e10.5 0.04942
chr11_57506561_57508055	Fam114a2	cMN7.e10.5	cMN7.e10.5 0.035472
chr11_57531110_57532003	Fam114a2	cMN7.e11.5, cMN7.e10.5	cMN7.e11.5 0.063399; cMN7.e10.5 0.049826
chr11_57548544_57549610	Fam114a2	cMN7.e11.5, cMN7.e10.5	cMN7.e11.5 0.050407; cMN7.e10.5 0.049502
chr11_57600547_57601587	Fam114a2	cMN7.e10.5	cMN7.e10.5 0.020938
chr11_5789262_5789514	Dbnl	cMN7.e10.5	cMN7.e10.5 0.02893/4
chr11_58927716_58928869	Hist3h2a	cMN7.e11.5, cMN7.e10.5	cMN7.e11.5 0.020076; cMN7.e10.5 0.021483
chr11_58927716_58928869	Hist3h2ba	cMN7.e11.5, cMN7.e10.5, cMN6.e11.5	cMN7.e11.5 0.024231; cMN7.e10.5 0.026198; cMN6.e11.5 0.020985
chr11_58927716_58928869	Rnf187	cMN7.e11.5, cMN7.e10.5, cMN6.e11.5, cMN3/4.e11.5	cMN7.e11.5 0.051581; cMN7.e10.5 0.056483; cMN6.e11.5 0.045819; cMN3/4.e11.5 0.039276
chr11_58937686_58938406	Hist3h2ba	cMN3/4.e11.5	cMN3/4.e11.5 0.020884
chr11_58937686_58938406	Rnf187	cMN7.e11.5, cMN3/4.e11.5	cMN7.e11.5 0.046751; cMN3/4.e11.5 0.051782
chr11_58943513_58943973	Hist3h2ba	cMN3/4.e11.5	cMN3/4.e11.5 0.025607
chr11_58943513_58943973	Rnf187	cMN3/4.e11.5	cMN3/4.e11.5 0.033118
chr11_58949444_58949780	Hist3h2a	cMN7.e11.5, cMN7.e10.5, cMN6.e11.5, cMN3/4.e11.5	cMN7.e11.5 0.03913/4; cMN7.e10.5 0.03528; cMN6.e11.5 0.022994; cMN3/4.e11.5 0.039321
chr11_58949444_58949780	Hist3h2ba	cMN7.e11.5, cMN7.e10.5, cMN6.e11.5, cMN3/4.e11.5	cMN7.e11.5 0.038432; cMN7.e10.5 0.035147; cMN6.e11.5 0.022433; cMN3/4.e11.5 0.038055
chr11_58949444_58949780	Rnf187	cMN7.e11.5, cMN7.e10.5, cMN3/4.e11.5	cMN7.e11.5 0.023686; cMN7.e10.5 0.021929; cMN3/4.e11.5 0.024633
chr11_58950099_58950497	Hist3h2a	cMN7.e11.5, cMN7.e10.5, cMN6.e11.5, cMN3/4.e11.5	cMN7.e11.5 0.043309; cMN7.e10.5 0.029739; cMN6.e11.5 0.041656; cMN3/4.e11.5 0.033829
chr11_58950099_58950497	Hist3h2ba	cMN7.e11.5, cMN7.e10.5, cMN6.e11.5, cMN3/4.e11.5	cMN7.e11.5 0.042194; cMN7.e10.5 0.029256; cMN6.e11.5 0.040479; cMN3/4.e11.5 0.032404
chr11_58950099_58950497	Rnf187	cMN7.e11.5, cMN6.e11.5, cMN3/4.e11.5	cMN7.e11.5 0.024761; cMN6.e11.5 0.024301; cMN3/4.e11.5 0.020001
chr11_58959776_58960551	Hist3h2a	cMN7.e11.5, cMN7.e10.5, cMN6.e11.5, cMN3/4.e11.5	cMN7.e11.5 0.061337; cMN7.e10.5 0.064105; cMN6.e11.5 0.063/481; cMN3/4.e11.5 0.051878
chr11_58959776_58960551	Hist3h2ba	cMN7.e11.5, cMN7.e10.5, cMN6.e11.5, cMN3/4.e11.5	cMN7.e11.5 0.032119; cMN7.e10.5 0.033698; cMN6.e11.5 0.033149; cMN3/4.e11.5 0.026674
chr11_58959776_58960551	Rnf187	cMN7.e11.5, cMN7.e10.5, cMN6.e11.5	cMN7.e11.5 0.022174; cMN7.e10.5 0.023/438; cMN6.e11.5 0.023/46
chr11_59183733_59184330	Guk1	cMN3/4.e11.5	cMN3/4.e11.5 0.031902
chr11_59208950_59209608	Arf1	cMN7.e11.5, cMN7.e10.5, cMN6.e11.5, cMN3/4.e11.5	cMN7.e11.5 0.024692; cMN7.e10.5 0.024185; cMN6.e11.5 0.032014; cMN3/4.e11.5 0.022744
chr11_59208950_59209608	Guk1	cMN7.e11.5, cMN6.e11.5, cMN3/4.e11.5	cMN7.e11.5 0.025862; cMN6.e11.5 0.03/4557; cMN3/4.e11.5 0.023808
chr11_59226851_59227157	Arf1	cMN7.e11.5, cMN7.e10.5	cMN7.e11.5 0.025944; cMN7.e10.5 0.024927
chr11_59230462_59230734	Arf1	cMN7.e11.5, cMN6.e11.5	cMN7.e11.5 0.021231; cMN6.e11.5 0.023328
chr11_59238731_59239993	Arf1	cMN7.e11.5, cMN7.e10.5, cMN6.e11.5, cMN3/4.e11.5	cMN7.e11.5 0.059088; cMN7.e10.5 0.082627; cMN6.e11.5 0.084584; cMN3/4.e11.5 0.06413
chr11_59238731_59239993	Guk1	cMN6.e11.5	cMN6.e11.5 0.023753
chr11_59263527_59264981	Arf1	cMN7.e11.5, cMN7.e10.5, cMN6.e11.5, cMN3/4.e11.5	cMN7.e11.5 0.021121; cMN7.e10.5 0.031156; cMN6.e11.5 0.037124; cMN3/4.e11.5 0.031527
chr11_59263527_59264981	Guk1	cMN6.e11.5	cMN6.e11.5 0.020103
chr11_59847173_59847502	Cops3	cMN7.e11.5, cMN7.e10.5, cMN6.e11.5	cMN7.e11.5 0.025791; cMN7.e10.5 0.031572; cMN6.e11.5 0.02614
chr11_59847663_59848816	Cops3	cMN7.e11.5, cMN7.e10.5, cMN6.e11.5, cMN3/4.e11.5	cMN7.e11.5 0.085174; cMN7.e10.5 0.092646; cMN6.e11.5 0.084051; cMN3/4.e11.5 0.082763
chr11_60175299_60177910	Drc3	cMN7.e11.5, cMN7.e10.5, cMN6.e11.5, cMN3/4.e11.5	cMN7.e11.5 0.022619; cMN7.e10.5 0.026453; cMN6.e11.5 0.037382; cMN3/4.e11.5 0.025735
chr11_60310506_60312156	Drc3	cMN7.e11.5, cMN6.e11.5, cMN3/4.e11.5	cMN7.e11.5 0.0273; cMN6.e11.5 0.035493; cMN3/4.e11.5 0.026042
chr11_60366262_60367618	Drc3	cMN7.e11.5, cMN7.e10.5, cMN3/4.e11.5	cMN7.e11.5 0.020384; cMN7.e10.5 0.026712; cMN3/4.e11.5 0.023587
chr11_60384333_60385877	Drc3	cMN7.e11.5, cMN7.e10.5, cMN6.e11.5	cMN7.e11.5 0.020067; cMN7.e10.5 0.025789; cMN6.e11.5 0.021446
chr11_60927277_60927673	Tmem11	cMN7.e11.5	cMN7.e11.5 0.023315
chr11_61407533_61409007	Mfap4	cMN7.e11.5, cMN7.e10.5, cMN3/4.e11.5	cMN7.e11.5 0.023391; cMN7.e10.5 0.024113; cMN3/4.e11.5 0.024755
chr11_6187500_6188331	Nudcd3	cMN7.e11.5, cMN6.e11.5	cMN7.e11.5 0.041177; cMN6.e11.5 0.049635
chr11_62494512_62495792	Ncor1	cMN7.e11.5, cMN7.e10.5	cMN7.e11.5 0.021003; cMN7.e10.5 0.02963/4
chr11_62549721_62550223	Ubb	cMN7.e11.5, cMN7.e10.5, cMN6.e11.5, cMN3/4.e11.5	cMN7.e11.5 0.083827; cMN7.e10.5 0.080137; cMN6.e11.5 0.062119; cMN3/4.e11.5 0.075484
chr11_62554120_62554548	Ubb	cMN7.e10.5	cMN7.e10.5 0.023/467
chr11_62575147_62576543	2410006H16Rik	cMN7.e11.5, cMN7.e10.5, cMN6.e11.5, cMN3/4.e11.5	cMN7.e11.5 0.033692; cMN7.e10.5 0.026175; cMN6.e11.5 0.020832; cMN3/4.e11.5 0.023029
chr11_62575147_62576543	Ubb	cMN7.e11.5, cMN7.e10.5, cMN6.e11.5, cMN3/4.e11.5	cMN7.e11.5 0.037697; cMN7.e10.5 0.03137; cMN6.e11.5 0.026228; cMN3/4.e11.5 0.02746
chr11_62613346_62614622	2410006H16Rik	cMN7.e11.5, cMN7.e10.5, cMN6.e11.5, cMN3/4.e11.5	cMN7.e11.5 0.183242; cMN7.e10.5 0.148982; cMN6.e11.5 0.219235; cMN3/4.e11.5 0.206705
chr11_62613346_62614622	Ncor1	cMN7.e11.5, cMN7.e10.5, cMN6.e11.5, cMN3/4.e11.5	cMN7.e11.5 0.028036; cMN7.e10.5 0.021104; cMN6.e11.5 0.036105; cMN3/4.e11.5 0.031713
chr11_62613346_62614622	Ubb	cMN7.e11.5, cMN7.e10.5, cMN6.e11.5, cMN3/4.e11.5	cMN7.e11.5 0.041711; cMN7.e10.5 0.036442; cMN6.e11.5 0.0563/47; cMN3/4.e11.5 0.050516
chr11_6261522_6262405	Tmed4	cMN7.e10.5	cMN7.e10.5 0.023169
chr11_62628794_62630880	2410006H16Rik	cMN7.e11.5, cMN7.e10.5, cMN6.e11.5, cMN3/4.e11.5	cMN7.e11.5 0.03/4975; cMN7.e10.5 0.055439; cMN6.e11.5 0.104077; cMN3/4.e11.5 0.042206
chr11_62628794_62630880	Ncor1	cMN6.e11.5	cMN6.e11.5 0.03/4243
chr11_62628794_62630880	Ubb	cMN7.e10.5, cMN6.e11.5	cMN7.e10.5 0.024176; cMN6.e11.5 0.047769
chr11_6388676_6390079	H2afv	cMN7.e11.5, cMN7.e10.5, cMN6.e11.5, cMN3/4.e11.5	cMN7.e11.5 0.032872; cMN7.e10.5 0.035993; cMN6.e11.5 0.045517; cMN3/4.e11.5 0.031962
chr11_6388676_6390079	Ppia	cMN7.e11.5, cMN7.e10.5, cMN6.e11.5, cMN3/4.e11.5	cMN7.e11.5 0.061532; cMN7.e10.5 0.060689; cMN6.e11.5 0.074592; cMN3/4.e11.5 0.058064
chr11_6406075_6406856	Ppia	cMN7.e11.5, cMN3/4.e11.5	cMN7.e11.5 0.021883; cMN3/4.e11.5 0.020407
chr11_6411710_6412019	Ppia	cMN7.e11.5, cMN7.e10.5, cMN6.e11.5, cMN3/4.e11.5	cMN7.e11.5 0.051026; cMN7.e10.5 0.03/4677; cMN6.e11.5 0.020336; cMN3/4.e11.5 0.033228
chr11_6436310_6437106	H2afv	cMN7.e11.5, cMN7.e10.5, cMN3/4.e11.5	cMN7.e11.5 0.024376; cMN7.e10.5 0.03/4748; cMN3/4.e11.5 0.022674
chr11_68852377_68853609	Gm15772	cMN7.e11.5, cMN6.e11.5, cMN3/4.e11.5	cMN7.e11.5 0.060598; cMN6.e11.5 0.051377; cMN3/4.e11.5 0.04902
chr11_68852377_68853609	Rpl26	cMN7.e11.5, cMN7.e10.5, cMN6.e11.5, cMN3/4.e11.5	cMN7.e11.5 0.060679; cMN7.e10.5 0.045541; cMN6.e11.5 0.051445; cMN3/4.e11.5 0.049086
chr11_68897208_68897455	Gm15772	cMN6.e11.5	cMN6.e11.5 0.020245
chr11_68897208_68897455	Rpl26	cMN6.e11.5	cMN6.e11.5 0.020247
chr11_68904775_68905113	Gm15772	cMN7.e11.5, cMN6.e11.5, cMN3/4.e11.5	cMN7.e11.5 0.03395; cMN6.e11.5 0.032949; cMN3/4.e11.5 0.026624
chr11_68904775_68905113	Rpl26	cMN7.e11.5, cMN7.e10.5, cMN6.e11.5, cMN3/4.e11.5	cMN7.e11.5 0.033954; cMN7.e10.5 0.02492; cMN6.e11.5 0.032952; cMN3/4.e11.5 0.026628
chr11_68939268_68940270	Gm15772	cMN7.e11.5, cMN6.e11.5, cMN3/4.e11.5	cMN7.e11.5 0.043618; cMN6.e11.5 0.03/4975; cMN3/4.e11.5 0.037735
chr11_68939268_68940270	Rpl26	cMN7.e11.5, cMN7.e10.5, cMN6.e11.5, cMN3/4.e11.5	cMN7.e11.5 0.043555; cMN7.e10.5 0.027705; cMN6.e11.5 0.03/4923; cMN3/4.e11.5 0.03768
chr11_69062694_69063288	Vamp2	cMN7.e11.5	cMN7.e11.5 0.025995
chr11_69087167_69087604	Vamp2	cMN3/4.e11.5	cMN3/4.e11.5 0.0233/46
chr11_69097051_69097370	Vamp2	cMN7.e11.5, cMN6.e11.5, cMN3/4.e11.5	cMN7.e11.5 0.031955; cMN6.e11.5 0.025881; cMN3/4.e11.5 0.024685
chr11_69097542_69097812	Vamp2	cMN6.e11.5	cMN6.e11.5 0.029423
chr11_69098665_69099097	Vamp2	cMN7.e11.5, cMN6.e11.5, cMN3/4.e11.5	cMN7.e11.5 0.04983/4; cMN6.e11.5 0.062724; cMN3/4.e11.5 0.056406
chr11_69099883_69100240	Vamp2	cMN6.e11.5, cMN3/4.e11.5	cMN6.e11.5 0.021258; cMN3/4.e11.5 0.020184
chr11_69331725_69332662	Rnf227	cMN7.e11.5, cMN7.e10.5, cMN6.e11.5, cMN3/4.e11.5	cMN7.e11.5 0.048606; cMN7.e10.5 0.040664; cMN6.e11.5 0.042225; cMN3/4.e11.5 0.049157
chr11_69331725_69332662	Trappc1	cMN7.e11.5, cMN7.e10.5, cMN6.e11.5, cMN3/4.e11.5	cMN7.e11.5 0.04761; cMN7.e10.5 0.040263; cMN6.e11.5 0.043907; cMN3/4.e11.5 0.047633
chr11_69364874_69365299	Chd3	cMN7.e11.5, cMN7.e10.5, cMN6.e11.5, cMN3/4.e11.5	cMN7.e11.5 0.040301; cMN7.e10.5 0.039732; cMN6.e11.5 0.026011; cMN3/4.e11.5 0.03121
chr11_69366046_69367115	Chd3	cMN7.e11.5, cMN7.e10.5, cMN6.e11.5, cMN3/4.e11.5	cMN7.e11.5 0.184553; cMN7.e10.5 0.119431; cMN6.e11.5 0.151036; cMN3/4.e11.5 0.173799
chr11_69366046_69367115	Rnf227	cMN7.e11.5, cMN7.e10.5, cMN6.e11.5, cMN3/4.e11.5	cMN7.e11.5 0.053849; cMN7.e10.5 0.037017; cMN6.e11.5 0.042837; cMN3/4.e11.5 0.051042
chr11_69366046_69367115	Trappc1	cMN7.e11.5, cMN7.e10.5, cMN6.e11.5, cMN3/4.e11.5	cMN7.e11.5 0.032931; cMN7.e10.5 0.022772; cMN6.e11.5 0.027745; cMN3/4.e11.5 0.030919
chr11_69367944_69368488	Chd3	cMN7.e11.5	cMN7.e11.5 0.087296
chr11_69367944_69368488	Rnf227	cMN7.e11.5	cMN7.e11.5 0.024148
chr11_69408541_69410056	Chd3	cMN7.e10.5, cMN6.e11.5, cMN3/4.e11.5	cMN7.e10.5 0.033803; cMN6.e11.5 0.020672; cMN3/4.e11.5 0.022994
chr11_69408541_69410056	Kdm6b	cMN7.e11.5, cMN7.e11.5, cMN7.e10.5, cMN3/4.e11.5, cMN3/4.e11.5	cMN7.e11.5 0.081009; cMN7.e11.5 0.05294; cMN7.e10.5 0.142616; cMN3/4.e11.5 0.088292; cMN3/4.e11.5 0.053146
chr11_69408541_69410056	Rnf227	cMN7.e10.5	cMN7.e10.5 0.027227
chr11_69408541_69410056	Trappc1	cMN7.e10.5	cMN7.e10.5 0.021418
chr11_69410967_69411620	Chd3	cMN7.e11.5, cMN7.e10.5, cMN6.e11.5, cMN3/4.e11.5	cMN7.e11.5 0.021689; cMN7.e10.5 0.026046; cMN6.e11.5 0.024984; cMN3/4.e11.5 0.024011
chr11_69410967_69411620	Kdm6b	cMN7.e11.5, cMN7.e10.5, cMN3/4.e11.5	cMN7.e11.5 0.096393; cMN7.e10.5 0.114765; cMN3/4.e11.5 0.097064
chr11_69410967_69411620	Rnf227	cMN7.e10.5	cMN7.e10.5 0.021358
chr11_69411723_69412019	Kdm6b	cMN7.e10.5	cMN7.e10.5 0.028638
chr11_69416065_69416359	Kdm6b	cMN7.e11.5, cMN7.e10.5, cMN3/4.e11.5	cMN7.e11.5 0.026873; cMN7.e10.5 0.022446; cMN3/4.e11.5 0.024516
chr11_69417483_69418325	Chd3	cMN7.e11.5, cMN7.e10.5, cMN6.e11.5, cMN3/4.e11.5	cMN7.e11.5 0.030166; cMN7.e10.5 0.031568; cMN6.e11.5 0.028282; cMN3/4.e11.5 0.037196
chr11_69417483_69418325	Kdm6b	cMN7.e11.5, cMN7.e10.5, cMN3/4.e11.5	cMN7.e11.5 0.152094; cMN7.e10.5 0.157864; cMN3/4.e11.5 0.170886
chr11_69417483_69418325	Rnf227	cMN7.e11.5, cMN7.e10.5, cMN6.e11.5, cMN3/4.e11.5	cMN7.e11.5 0.024502; cMN7.e10.5 0.027191; cMN6.e11.5 0.022335; cMN3/4.e11.5 0.030319
chr11_69417483_69418325	Trappc1	cMN7.e10.5, cMN3/4.e11.5	cMN7.e10.5 0.021806; cMN3/4.e11.5 0.023953
chr11_69418520_69419266	Chd3	cMN7.e11.5, cMN7.e10.5, cMN6.e11.5, cMN3/4.e11.5	cMN7.e11.5 0.035476; cMN7.e10.5 0.027845; cMN6.e11.5 0.027967; cMN3/4.e11.5 0.039759
chr11_69418520_69419266	Kdm6b	cMN7.e11.5, cMN7.e10.5, cMN3/4.e11.5	cMN7.e11.5 0.173248; cMN7.e10.5 0.135558; cMN3/4.e11.5 0.177939
chr11_69418520_69419266	Rnf227	cMN7.e11.5, cMN7.e10.5, cMN6.e11.5, cMN3/4.e11.5	cMN7.e11.5 0.029021; cMN7.e10.5 0.024147; cMN6.e11.5 0.022228; cMN3/4.e11.5 0.032631
chr11_69418520_69419266	Trappc1	cMN7.e11.5, cMN3/4.e11.5	cMN7.e11.5 0.023169; cMN3/4.e11.5 0.025833
chr11_69552696_69553712	Trp53	cMN7.e10.5	cMN7.e10.5 0.022001
chr11_69575271_69575551	Trp53	cMN7.e10.5	cMN7.e10.5 0.021248
chr11_69581009_69581717	Trp53	cMN7.e10.5	cMN7.e10.5 0.108631
chr11_69671140_69671811	Eif4a1	cMN7.e11.5, cMN6.e11.5, cMN3/4.e11.5	cMN7.e11.5 0.099308; cMN6.e11.5 0.081738; cMN3/4.e11.5 0.083298
chr11_69682737_69683265	Eif4a1	cMN7.e11.5, cMN6.e11.5, cMN3/4.e11.5	cMN7.e11.5 0.029202; cMN6.e11.5 0.02167; cMN3/4.e11.5 0.02481
chr11_69799208_69799830	G630025P09Rik	cMN7.e11.5, cMN7.e10.5, cMN6.e11.5, cMN3/4.e11.5	cMN7.e11.5 0.088225; cMN7.e10.5 0.116425; cMN6.e11.5 0.130176; cMN3/4.e11.5 0.11019
chr11_69799208_69799830	Tmem256	cMN6.e11.5	cMN6.e11.5 0.020638
chr11_69799856_69801182	G630025P09Rik	cMN7.e11.5, cMN7.e10.5, cMN6.e11.5, cMN3/4.e11.5	cMN7.e11.5 0.163/402; cMN7.e10.5 0.175515; cMN6.e11.5 0.152238; cMN3/4.e11.5 0.167518
chr11_69799856_69801182	Tmem256	cMN7.e11.5, cMN7.e10.5, cMN6.e11.5, cMN3/4.e11.5	cMN7.e11.5 0.025304; cMN7.e10.5 0.028419; cMN6.e11.5 0.024789; cMN3/4.e11.5 0.027386
chr11_69835294_69835687	Tmem256	cMN7.e10.5, cMN6.e11.5, cMN3/4.e11.5	cMN7.e10.5 0.026226; cMN6.e11.5 0.038832; cMN3/4.e11.5 0.022461
chr11_69919594_69920135	Eif5a	cMN7.e10.5, cMN3/4.e11.5	cMN7.e10.5 0.03855; cMN3/4.e11.5 0.020116
chr11_69997164_69997578	Gabarap	cMN7.e10.5, cMN6.e11.5	cMN7.e10.5 0.028268; cMN6.e11.5 0.024961
chr11_69997164_69997578	Phf23	cMN7.e10.5	cMN7.e10.5 0.032218
chr11_70020690_70022117	Eif5a	cMN7.e11.5, cMN7.e10.5, cMN6.e11.5, cMN3/4.e11.5	cMN7.e11.5 0.020758; cMN7.e10.5 0.021122; cMN6.e11.5 0.026979; cMN3/4.e11.5 0.023001
chr11_70020690_70022117	Elp5	cMN7.e11.5, cMN7.e10.5, cMN6.e11.5, cMN3/4.e11.5	cMN7.e11.5 0.049204; cMN7.e10.5 0.050698; cMN6.e11.5 0.062324; cMN3/4.e11.5 0.053956
chr11_70020690_70022117	Gabarap	cMN7.e11.5, cMN7.e10.5, cMN6.e11.5, cMN3/4.e11.5	cMN7.e11.5 0.060556; cMN7.e10.5 0.060085; cMN6.e11.5 0.075321; cMN3/4.e11.5 0.064683
chr11_70020690_70022117	Phf23	cMN7.e10.5	cMN7.e10.5 0.067067
chr11_70028809_70030130	Eif5a	cMN6.e11.5, cMN3/4.e11.5	cMN6.e11.5 0.023715; cMN3/4.e11.5 0.021872
chr11_70028809_70030130	Elp5	cMN7.e11.5, cMN7.e10.5, cMN6.e11.5, cMN3/4.e11.5	cMN7.e11.5 0.040684; cMN7.e10.5 0.041067; cMN6.e11.5 0.05001; cMN3/4.e11.5 0.046812
chr11_70028809_70030130	Gabarap	cMN7.e11.5, cMN7.e10.5, cMN6.e11.5, cMN3/4.e11.5	cMN7.e11.5 0.047739; cMN7.e10.5 0.046383; cMN6.e11.5 0.057626; cMN3/4.e11.5 0.053/491
chr11_70028809_70030130	Phf23	cMN7.e10.5	cMN7.e10.5 0.050177
chr11_70519967_70520906	Psmb6	cMN7.e11.5, cMN7.e10.5, cMN6.e11.5, cMN3/4.e11.5	cMN7.e11.5 0.085902; cMN7.e10.5 0.089202; cMN6.e11.5 0.090367; cMN3/4.e11.5 0.084698
chr11_70655619_70656665	Pfn1	cMN7.e11.5, cMN6.e11.5, cMN3/4.e11.5	cMN7.e11.5 0.040332; cMN6.e11.5 0.049166; cMN3/4.e11.5 0.041969
chr11_70655619_70656665	Slc25a11	cMN7.e11.5, cMN6.e11.5, cMN3/4.e11.5	cMN7.e11.5 0.025633; cMN6.e11.5 0.031461; cMN3/4.e11.5 0.026628
chr11_70669924_70670323	Spag7	cMN7.e11.5, cMN6.e11.5, cMN3/4.e11.5	cMN7.e11.5 0.028977; cMN6.e11.5 0.039635; cMN3/4.e11.5 0.044126
chr11_70673979_70674388	Spag7	cMN7.e10.5	cMN7.e10.5 0.024466
chr11_70681660_70682513	Spag7	cMN7.e11.5, cMN6.e11.5, cMN3/4.e11.5	cMN7.e11.5 0.021469; cMN6.e11.5 0.020274; cMN3/4.e11.5 0.025572
chr11_72002493_72004110	Pimreg	cMN7.e10.5	cMN7.e10.5 0.027165
chr11_72038011_72038350	Pimreg	cMN7.e11.5, cMN6.e11.5	cMN7.e11.5 0.064817; cMN6.e11.5 0.063243
chr11_72039521_72040049	Pimreg	cMN7.e11.5, cMN7.e10.5, cMN6.e11.5, cMN3/4.e11.5	cMN7.e11.5 0.036092; cMN7.e10.5 0.020314; cMN6.e11.5 0.03/4886; cMN3/4.e11.5 0.070713
chr11_72050641_72051858	Pimreg	cMN7.e11.5, cMN7.e11.5, cMN7.e10.5, cMN6.e11.5, cMN3/4.e11.5	cMN7.e11.5 0.028575; cMN7.e11.5 0.033/468; cMN7.e10.5 0.047566; cMN6.e11.5 0.043636; cMN3/4.e11.5 0.039774
chr11_72052659_72053036	Pimreg	cMN7.e10.5, cMN6.e11.5, cMN3/4.e11.5	cMN7.e10.5 0.021446; cMN6.e11.5 0.029817; cMN3/4.e11.5 0.020102
chr11_72055793_72056370	Pimreg	cMN7.e10.5	cMN7.e10.5 0.027642
chr11_72070249_72071469	Pimreg	cMN7.e10.5	cMN7.e10.5 0.022151
chr11_72205997_72206870	Txndc17	cMN7.e11.5, cMN7.e10.5	cMN7.e11.5 0.075488; cMN7.e10.5 0.104899
chr11_72608091_72608710	Ube2g1	cMN7.e11.5, cMN3/4.e11.5	cMN7.e11.5 0.206666; cMN3/4.e11.5 0.215375
chr11_73030698_73031939	Haspin	cMN7.e11.5, cMN3/4.e11.5	cMN7.e11.5 0.020528; cMN3/4.e11.5 0.026361
chr11_73169061_73169753	Emc6	cMN7.e10.5, cMN6.e11.5, cMN3/4.e11.5	cMN7.e10.5 0.0448; cMN6.e11.5 0.032763; cMN3/4.e11.5 0.03/462
chr11_73169061_73169753	Haspin	cMN7.e10.5	cMN7.e10.5 0.02052
chr11_73169061_73169753	Tax1bp3	cMN7.e10.5, cMN6.e11.5, cMN3/4.e11.5	cMN7.e10.5 0.0446; cMN6.e11.5 0.032614; cMN3/4.e11.5 0.03/4463
chr11_74831671_74832589	Pafah1b1	cMN7.e11.5, cMN7.e10.5, cMN6.e11.5, cMN3/4.e11.5	cMN7.e11.5 0.042979; cMN7.e10.5 0.032429; cMN6.e11.5 0.036568; cMN3/4.e11.5 0.035869
chr11_75572241_75573735	Pitpna	cMN6.e11.5	cMN6.e11.5 0.099207
chr11_76201592_76202759	Mrm3	cMN7.e11.5, cMN7.e10.5, cMN6.e11.5, cMN3/4.e11.5	cMN7.e11.5 0.021966; cMN7.e10.5 0.022177; cMN6.e11.5 0.03/4645; cMN3/4.e11.5 0.026675
chr11_76242902_76243145	Mrm3	cMN7.e11.5	cMN7.e11.5 0.024868
chr11_76252980_76254277	Mrm3	cMN7.e11.5, cMN7.e10.5, cMN6.e11.5, cMN3/4.e11.5	cMN7.e11.5 0.048236; cMN7.e10.5 0.049599; cMN6.e11.5 0.03159; cMN3/4.e11.5 0.04791
chr11_76262501_76263784	Mrm3	cMN7.e11.5, cMN7.e10.5, cMN6.e11.5, cMN3/4.e11.5	cMN7.e11.5 0.040886; cMN7.e10.5 0.045922; cMN6.e11.5 0.052113; cMN3/4.e11.5 0.046495
chr11_76267665_76268530	Mrm3	cMN3/4.e11.5	cMN3/4.e11.5 0.023151
chr11_76449641_76450603	Timm22	cMN3/4.e11.5	cMN3/4.e11.5 0.022952
chr11_76916437_76917746	Blmh	cMN7.e11.5, cMN7.e10.5, cMN6.e11.5, cMN3/4.e11.5	cMN7.e11.5 0.051762; cMN7.e10.5 0.043108; cMN6.e11.5 0.033/409; cMN3/4.e11.5 0.040877
chr11_78115057_78116355	Rpl23a	cMN7.e11.5, cMN7.e10.5, cMN6.e11.5, cMN3/4.e11.5	cMN7.e11.5 0.022213; cMN7.e10.5 0.021438; cMN6.e11.5 0.027479; cMN3/4.e11.5 0.022626
chr11_78115057_78116355	Traf4	cMN7.e11.5, cMN7.e10.5, cMN6.e11.5, cMN3/4.e11.5	cMN7.e11.5 0.03063; cMN7.e10.5 0.029736; cMN6.e11.5 0.03617; cMN3/4.e11.5 0.031699
chr11_78158898_78159469	Traf4	cMN7.e11.5, cMN7.e10.5, cMN6.e11.5, cMN3/4.e11.5	cMN7.e11.5 0.059066; cMN7.e10.5 0.035649; cMN6.e11.5 0.032536; cMN3/4.e11.5 0.044977
chr11_78163496_78164754	Rpl23a	cMN7.e11.5, cMN6.e11.5, cMN3/4.e11.5	cMN7.e11.5 0.065958; cMN6.e11.5 0.066157; cMN3/4.e11.5 0.058682
chr11_78163496_78164754	Traf4	cMN7.e11.5, cMN6.e11.5, cMN3/4.e11.5	cMN7.e11.5 0.225419; cMN6.e11.5 0.217205; cMN3/4.e11.5 0.204614
chr11_78344868_78345211	Unc119	cMN7.e10.5	cMN7.e10.5 0.025104
chr11_78347371_78347830	Unc119	cMN7.e10.5	cMN7.e10.5 0.06754
chr11_78348370_78348838	Unc119	cMN7.e10.5	cMN7.e10.5 0.046791
chr11_78360111_78361027	Unc119	cMN7.e10.5	cMN7.e10.5 0.029146
chr11_78509220_78509490	Poldip2	cMN3/4.e11.5	cMN3/4.e11.5 0.027883
chr11_78753084_78753578	Ccnq	cMN7.e10.5	cMN7.e10.5 0.03/435
chr11_78758362_78759118	Ccnq	cMN6.e11.5, cMN3/4.e11.5	cMN6.e11.5 0.021791; cMN3/4.e11.5 0.022648
chr11_78761975_78762675	Ccnq	cMN3/4.e11.5	cMN3/4.e11.5 0.020964
chr11_78781955_78783509	Ccnq	cMN7.e10.5	cMN7.e10.5 0.024588
chr11_78807488_78808168	Ccnq	cMN3/4.e11.5	cMN3/4.e11.5 0.023932
chr11_78814053_78815237	Ccnq	cMN7.e10.5	cMN7.e10.5 0.032596
chr11_79253229_79253861	Wsb1	cMN7.e11.5, cMN6.e11.5, cMN3/4.e11.5	cMN7.e11.5 0.110103; cMN6.e11.5 0.086396; cMN3/4.e11.5 0.11085
chr11_80335325_80337015	Cdk5r1	cMN7.e10.5, cMN6.e11.5	cMN7.e10.5 0.023801; cMN6.e11.5 0.020684
chr11_80335325_80337015	Psmd11	cMN7.e10.5, cMN6.e11.5, cMN3/4.e11.5	cMN7.e10.5 0.039517; cMN6.e11.5 0.038684; cMN3/4.e11.5 0.032476
chr11_80335325_80337015	Zfp207	cMN7.e11.5, cMN7.e10.5, cMN6.e11.5, cMN3/4.e11.5	cMN7.e11.5 0.028911; cMN7.e10.5 0.059573; cMN6.e11.5 0.05883/4; cMN3/4.e11.5 0.049446
chr11_80474196_80474429	Cdk5r1	cMN7.e10.5	cMN7.e10.5 0.020218
chr11_80483946_80484778	Cdk5r1	cMN7.e11.5, cMN7.e10.5, cMN6.e11.5, cMN3/4.e11.5	cMN7.e11.5 0.071643; cMN7.e10.5 0.04323/4; cMN6.e11.5 0.074973; cMN3/4.e11.5 0.085323
chr11_80498607_80500228	Cdk5r1	cMN7.e11.5, cMN7.e10.5	cMN7.e11.5 0.03/4688; cMN7.e10.5 0.03/4998
chr11_80503739_80505016	Cdk5r1	cMN7.e11.5, cMN7.e10.5, cMN6.e11.5, cMN3/4.e11.5	cMN7.e11.5 0.08314; cMN7.e10.5 0.047131; cMN6.e11.5 0.072404; cMN3/4.e11.5 0.073/455
chr11_80503739_80505016	Psmd11	cMN7.e11.5, cMN7.e10.5, cMN6.e11.5, cMN3/4.e11.5	cMN7.e11.5 0.043181; cMN7.e10.5 0.0223/43; cMN6.e11.5 0.038645; cMN3/4.e11.5 0.036659
chr11_80503739_80505016	Zfp207	cMN7.e11.5, cMN6.e11.5, cMN3/4.e11.5	cMN7.e11.5 0.024064; cMN6.e11.5 0.021726; cMN3/4.e11.5 0.02063/4
chr11_80518352_80519452	Cdk5r1	cMN7.e11.5, cMN6.e11.5, cMN3/4.e11.5	cMN7.e11.5 0.020579; cMN6.e11.5 0.030701; cMN3/4.e11.5 0.023719
chr11_80518352_80519452	Psmd11	cMN6.e11.5	cMN6.e11.5 0.020386
chr11_80577583_80578742	Cdk5r1	cMN7.e10.5, cMN6.e11.5, cMN3/4.e11.5	cMN7.e10.5 0.021614; cMN6.e11.5 0.026211; cMN3/4.e11.5 0.025661
chr11_80577583_80578742	Psmd11	cMN6.e11.5, cMN3/4.e11.5	cMN6.e11.5 0.024169; cMN3/4.e11.5 0.02215
chr11_83270781_83272113	Ap2b1	cMN7.e11.5, cMN6.e11.5	cMN7.e11.5 0.069672; cMN6.e11.5 0.056067
chr11_85182722_85183572	Appbp2	cMN7.e11.5, cMN7.e10.5	cMN7.e11.5 0.02791; cMN7.e10.5 0.021471
chr11_87759661_87759984	Tspoap1	cMN7.e10.5, cMN6.e11.5	cMN7.e10.5 0.037092; cMN6.e11.5 0.031927
chr11_87763496_87764968	Supt4a	cMN7.e11.5, cMN7.e10.5, cMN6.e11.5, cMN3/4.e11.5	cMN7.e11.5 0.035667; cMN7.e10.5 0.032427; cMN6.e11.5 0.057391; cMN3/4.e11.5 0.05213/4
chr11_87763496_87764968	Tspoap1	cMN7.e11.5, cMN7.e10.5, cMN6.e11.5, cMN3/4.e11.5	cMN7.e11.5 0.15818; cMN7.e10.5 0.135823; cMN6.e11.5 0.211092; cMN3/4.e11.5 0.222507
chr11_87777449_87779139	Tspoap1	cMN7.e11.5, cMN7.e10.5	cMN7.e11.5 0.030884; cMN7.e10.5 0.030706
chr11_87816527_87817702	Tspoap1	cMN7.e11.5, cMN7.e10.5, cMN3/4.e11.5	cMN7.e11.5 0.022787; cMN7.e10.5 0.024324; cMN3/4.e11.5 0.020752
chr11_87967643_87968178	Dynll2	cMN7.e11.5	cMN7.e11.5 0.020231
chr11_87986117_87988044	Dynll2	cMN7.e11.5, cMN7.e11.5, cMN7.e10.5, cMN6.e11.5, cMN6.e11.5, cMN3/4.e11.5	cMN7.e11.5 0.020912; cMN7.e11.5 0.159371; cMN7.e10.5 0.156202; cMN6.e11.5 0.03378; cMN6.e11.5 0.179694; cMN3/4.e11.5 0.193139
chr11_87986117_87988044	Srsf1	cMN7.e11.5, cMN7.e10.5, cMN6.e11.5, cMN3/4.e11.5	cMN7.e11.5 0.025663; cMN7.e10.5 0.026812; cMN6.e11.5 0.030673; cMN3/4.e11.5 0.03302
chr11_88009638_88010442	Dynll2	cMN3/4.e11.5	cMN3/4.e11.5 0.02152
chr11_88027296_88028826	Srsf1	cMN7.e10.5	cMN7.e10.5 0.021538
chr11_88059068_88059625	Srsf1	cMN7.e10.5, cMN6.e11.5	cMN7.e10.5 0.022078; cMN6.e11.5 0.03/4964
chr11_88059068_88059625	Vezf1	cMN7.e11.5, cMN7.e10.5	cMN7.e11.5 0.024526; cMN7.e10.5 0.026405
chr11_88086555_88087610	2210416O15Rik	cMN7.e10.5, cMN6.e11.5, cMN3/4.e11.5	cMN7.e10.5 0.0781; cMN6.e11.5 0.092877; cMN3/4.e11.5 0.121928
chr11_88086555_88087610	Dynll2	cMN7.e11.5, cMN6.e11.5, cMN3/4.e11.5	cMN7.e11.5 0.023322; cMN6.e11.5 0.021694; cMN3/4.e11.5 0.03031
chr11_88086555_88087610	Srsf1	cMN7.e11.5, cMN7.e10.5, cMN6.e11.5, cMN3/4.e11.5	cMN7.e11.5 0.033309; cMN7.e10.5 0.029842; cMN6.e11.5 0.032857; cMN3/4.e11.5 0.04595
chr11_88086555_88087610	Vezf1	cMN7.e11.5, cMN7.e10.5	cMN7.e11.5 0.06183; cMN7.e10.5 0.05304
chr11_88105539_88107014	2210416O15Rik	cMN7.e10.5, cMN6.e11.5, cMN3/4.e11.5	cMN7.e10.5 0.04637; cMN6.e11.5 0.025781; cMN3/4.e11.5 0.024014
chr11_88118203_88119809	2210416O15Rik	cMN7.e10.5, cMN6.e11.5, cMN3/4.e11.5	cMN7.e10.5 0.066217; cMN6.e11.5 0.064171; cMN3/4.e11.5 0.086076
chr11_88118203_88119809	Dynll2	cMN7.e11.5, cMN7.e10.5, cMN6.e11.5, cMN3/4.e11.5	cMN7.e11.5 0.024133; cMN7.e10.5 0.022691; cMN6.e11.5 0.020381; cMN3/4.e11.5 0.029273
chr11_88118203_88119809	Mrps23	cMN7.e10.5	cMN7.e10.5 0.021118
chr11_88118203_88119809	Srsf1	cMN7.e11.5, cMN7.e10.5, cMN6.e11.5, cMN3/4.e11.5	cMN7.e11.5 0.026961; cMN7.e10.5 0.026504; cMN6.e11.5 0.024147; cMN3/4.e11.5 0.03/47
chr11_88118203_88119809	Vezf1	cMN7.e11.5, cMN7.e10.5	cMN7.e11.5 0.035322; cMN7.e10.5 0.033173
chr11_88139018_88140899	2210416O15Rik	cMN7.e10.5, cMN6.e11.5, cMN3/4.e11.5, cMN3/4.e11.5	cMN7.e10.5 0.049611; cMN6.e11.5 0.035447; cMN3/4.e11.5 0.024923; cMN3/4.e11.5 0.023181
chr11_88139018_88140899	Dynll2	cMN7.e10.5	cMN7.e10.5 0.027013
chr11_88139018_88140899	Mrps23	cMN7.e10.5	cMN7.e10.5 0.038357
chr11_88139018_88140899	Srsf1	cMN7.e10.5	cMN7.e10.5 0.029016
chr11_88139018_88140899	Vezf1	cMN7.e10.5	cMN7.e10.5 0.033612
chr11_88160951_88162479	2210416O15Rik	cMN7.e10.5, cMN6.e11.5, cMN3/4.e11.5	cMN7.e10.5 0.039098; cMN6.e11.5 0.03818; cMN3/4.e11.5 0.038087
chr11_88160951_88162479	Dynll2	cMN7.e11.5, cMN7.e10.5, cMN6.e11.5, cMN3/4.e11.5	cMN7.e11.5 0.022063; cMN7.e10.5 0.027077; cMN6.e11.5 0.0244; cMN3/4.e11.5 0.025941
chr11_88160951_88162479	Mrps23	cMN7.e10.5	cMN7.e10.5 0.068175
chr11_88160951_88162479	Srsf1	cMN7.e11.5, cMN7.e10.5, cMN6.e11.5, cMN3/4.e11.5	cMN7.e11.5 0.021374; cMN7.e10.5 0.027403; cMN6.e11.5 0.025066; cMN3/4.e11.5 0.02668
chr11_88160951_88162479	Vezf1	cMN7.e11.5, cMN7.e10.5	cMN7.e11.5 0.024742; cMN7.e10.5 0.030281
chr11_88180216_88181774	Mrps23	cMN7.e10.5	cMN7.e10.5 0.04246
chr11_88186985_88188266	Mrps23	cMN7.e10.5	cMN7.e10.5 0.121095
chr11_88203664_88204926	Mrps23	cMN7.e10.5	cMN7.e10.5 0.087996
chr11_88215220_88216856	Mrps23	cMN7.e10.5	cMN7.e10.5 0.027725
chr11_88235213_88236645	Mrps23	cMN7.e10.5	cMN7.e10.5 0.02215
chr11_88251830_88254082	Mrps23	cMN7.e10.5	cMN7.e10.5 0.03/4425
chr11_88582435_88583832	0610039H22Rik	cMN7.e11.5, cMN3/4.e11.5	cMN7.e11.5 0.020909; cMN3/4.e11.5 0.047478
chr11_88585009_88585656	0610039H22Rik	cMN6.e11.5, cMN3/4.e11.5	cMN6.e11.5 0.0203/41; cMN3/4.e11.5 0.041928
chr11_88599225_88599964	0610039H22Rik	cMN7.e11.5	cMN7.e11.5 0.024403
chr11_88605049_88605575	0610039H22Rik	cMN7.e10.5	cMN7.e10.5 0.02151
chr11_88608872_88609569	0610039H22Rik	cMN7.e11.5	cMN7.e11.5 0.021177
chr11_88617154_88617828	0610039H22Rik	cMN6.e11.5	cMN6.e11.5 0.035791
chr11_88620227_88620649	0610039H22Rik	cMN3/4.e11.5	cMN3/4.e11.5 0.039591
chr11_88622909_88623597	0610039H22Rik	cMN7.e10.5, cMN6.e11.5	cMN7.e10.5 0.036295; cMN6.e11.5 0.025541
chr11_89673892_89674490	Ankfn1	cMN7.e11.5, cMN3/4.e11.5	cMN7.e11.5 0.021066; cMN3/4.e11.5 0.054831
chr11_89695973_89696318	Ankfn1	cMN3/4.e11.5	cMN3/4.e11.5 0.041982
chr11_89720710_89721374	Ankfn1	cMN6.e11.5	cMN6.e11.5 0.02493/4
chr11_89764860_89766215	Ankfn1	cMN7.e11.5	cMN7.e11.5 0.020963
chr11_90129591_90130981	Mmd	cMN6.e11.5, cMN3/4.e11.5	cMN6.e11.5 0.021222; cMN3/4.e11.5 0.028519
chr11_90169566_90170392	Mmd	cMN6.e11.5, cMN3/4.e11.5	cMN6.e11.5 0.045849; cMN3/4.e11.5 0.054469
chr11_90183256_90183709	Mmd	cMN6.e11.5	cMN6.e11.5 0.030902
chr11_90248942_90250150	Ankfn1	cMN7.e11.5, cMN6.e11.5, cMN3/4.e11.5	cMN7.e11.5 0.025339; cMN6.e11.5 0.023/428; cMN3/4.e11.5 0.020423
chr11_90248942_90250150	Mmd	cMN6.e11.5, cMN3/4.e11.5	cMN6.e11.5 0.14838; cMN3/4.e11.5 0.154779
chr11_93979008_93980135	Nme1	cMN7.e10.5, cMN6.e11.5	cMN7.e10.5 0.041797; cMN6.e11.5 0.029072
chr11_93979008_93980135	Spag9	cMN7.e10.5, cMN6.e11.5	cMN7.e10.5 0.02837; cMN6.e11.5 0.020418
chr11_93995125_93995534	Nme1	cMN7.e11.5	cMN7.e11.5 0.032486
chr11_93995125_93995534	Spag9	cMN7.e11.5	cMN7.e11.5 0.131392
chr11_94043889_94044945	Nme1	cMN7.e11.5, cMN7.e10.5, cMN6.e11.5, cMN3/4.e11.5	cMN7.e11.5 0.03/4625; cMN7.e10.5 0.030963; cMN6.e11.5 0.03/4687; cMN3/4.e11.5 0.039445
chr11_94043889_94044945	Spag9	cMN7.e11.5, cMN7.e10.5, cMN6.e11.5	cMN7.e11.5 0.048183; cMN7.e10.5 0.044233; cMN6.e11.5 0.050893
chr11_94160087_94161543	Luc7l3	cMN6.e11.5, cMN3/4.e11.5	cMN6.e11.5 0.02057; cMN3/4.e11.5 0.022226
chr11_94160087_94161543	Nme1	cMN7.e11.5, cMN6.e11.5, cMN3/4.e11.5	cMN7.e11.5 0.020084; cMN6.e11.5 0.021044; cMN3/4.e11.5 0.024118
chr11_94160087_94161543	Spag9	cMN7.e11.5, cMN6.e11.5	cMN7.e11.5 0.021567; cMN6.e11.5 0.02383
chr11_94326904_94327411	Luc7l3	cMN7.e11.5, cMN7.e10.5, cMN6.e11.5, cMN3/4.e11.5	cMN7.e11.5 0.071452; cMN7.e10.5 0.05925; cMN6.e11.5 0.088073; cMN3/4.e11.5 0.117001
chr11_94340062_94340618	Luc7l3	cMN7.e10.5, cMN3/4.e11.5	cMN7.e10.5 0.02221; cMN3/4.e11.5 0.025406
chr11_94615087_94616326	Lrrc59	cMN7.e10.5, cMN3/4.e11.5	cMN7.e10.5 0.03/4572; cMN3/4.e11.5 0.045926
chr11_94978535_94979595	Samd14	cMN7.e11.5, cMN7.e10.5, cMN6.e11.5, cMN3/4.e11.5	cMN7.e11.5 0.055081; cMN7.e10.5 0.043738; cMN6.e11.5 0.04925; cMN3/4.e11.5 0.040191
chr11_94989471_94990109	Samd14	cMN7.e11.5, cMN7.e10.5, cMN6.e11.5, cMN3/4.e11.5	cMN7.e11.5 0.039996; cMN7.e10.5 0.04593; cMN6.e11.5 0.0403/48; cMN3/4.e11.5 0.046863
chr11_95000610_95001522	Samd14	cMN7.e11.5, cMN7.e10.5, cMN6.e11.5, cMN3/4.e11.5	cMN7.e11.5 0.083849; cMN7.e10.5 0.121714; cMN6.e11.5 0.100587; cMN3/4.e11.5 0.053/496
chr11_95006404_95006972	Samd14	cMN7.e11.5, cMN7.e10.5, cMN6.e11.5, cMN3/4.e11.5	cMN7.e11.5 0.06798; cMN7.e10.5 0.048866; cMN6.e11.5 0.053795; cMN3/4.e11.5 0.045221
chr11_95012536_95012928	Samd14	cMN7.e11.5, cMN3/4.e11.5	cMN7.e11.5 0.027295; cMN3/4.e11.5 0.067306
chr11_95577204_95578649	Ngfr	cMN7.e10.5, cMN6.e11.5	cMN7.e10.5 0.037338; cMN6.e11.5 0.028316
chr11_95585168_95585536	Ngfr	cMN7.e11.5, cMN7.e10.5, cMN6.e11.5	cMN7.e11.5 0.022912; cMN7.e10.5 0.027239; cMN6.e11.5 0.042717
chr11_95586210_95587107	Ngfr	cMN6.e11.5	cMN6.e11.5 0.180658
chr11_95595755_95596625	Ngfr	cMN6.e11.5	cMN6.e11.5 0.035317
chr11_95633334_95635425	Ngfr	cMN7.e10.5	cMN7.e10.5 0.024074
chr11_95990663_95991880	Igf2bp1	cMN7.e11.5, cMN7.e10.5, cMN3/4.e11.5	cMN7.e11.5 0.0488; cMN7.e10.5 0.048612; cMN3/4.e11.5 0.071042
chr11_95990663_95991880	Snf8	cMN7.e11.5, cMN7.e10.5, cMN6.e11.5, cMN3/4.e11.5	cMN7.e11.5 0.025076; cMN7.e10.5 0.026368; cMN6.e11.5 0.03/4486; cMN3/4.e11.5 0.039483
chr11_96004726_96004965	Igf2bp1	cMN7.e10.5	cMN7.e10.5 0.020779
chr11_96012655_96013893	Igf2bp1	cMN7.e11.5, cMN7.e10.5, cMN3/4.e11.5	cMN7.e11.5 0.056869; cMN7.e10.5 0.067943; cMN3/4.e11.5 0.050112
chr11_96012655_96013893	Snf8	cMN7.e11.5, cMN7.e10.5, cMN3/4.e11.5	cMN7.e11.5 0.029247; cMN7.e10.5 0.037103; cMN3/4.e11.5 0.027468
chr11_96340662_96341376	Hoxb2	cMN7.e11.5, cMN7.e10.5	cMN7.e11.5 0.03523/4; cMN7.e10.5 0.030197
chr11_96341624_96342295	Hoxb1	cMN7.e10.5	cMN7.e10.5 0.020645
chr11_96341624_96342295	Hoxb2	cMN7.e10.5	cMN7.e10.5 0.03693/4
chr11_96343989_96344570	Hoxb1	cMN7.e10.5	cMN7.e10.5 0.025648
chr11_96343989_96344570	Hoxb2	cMN7.e11.5, cMN7.e10.5	cMN7.e11.5 0.03195; cMN7.e10.5 0.053275
chr11_96345240_96345965	Hoxb2	cMN7.e11.5, cMN7.e11.5, cMN7.e10.5	cMN7.e11.5 0.025935; cMN7.e11.5 0.021112; cMN7.e10.5 0.03/438
chr11_96348233_96348482	Hoxb2	cMN7.e11.5, cMN7.e10.5	cMN7.e11.5 0.049487; cMN7.e10.5 0.028518
chr11_96350043_96350475	Hoxb1	cMN7.e10.5	cMN7.e10.5 0.022127
chr11_96350043_96350475	Hoxb2	cMN7.e11.5, cMN7.e10.5	cMN7.e11.5 0.033371; cMN7.e10.5 0.048394
chr11_96353108_96353639	Hoxb2	cMN7.e10.5	cMN7.e10.5 0.027785
chr11_96354365_96355014	Hoxb1	cMN7.e10.5	cMN7.e10.5 0.041613
chr11_96354365_96355014	Hoxb2	cMN7.e11.5, cMN7.e10.5	cMN7.e11.5 0.075253; cMN7.e10.5 0.067904
chr11_96766822_96767834	Cbx1	cMN7.e10.5	cMN7.e10.5 0.020036
chr11_96823687_96824645	Cbx1	cMN7.e11.5, cMN7.e10.5, cMN6.e11.5, cMN3/4.e11.5	cMN7.e11.5 0.031368; cMN7.e10.5 0.02685; cMN6.e11.5 0.041014; cMN3/4.e11.5 0.041613
chr11_96875565_96877041	Cbx1	cMN7.e11.5, cMN7.e10.5, cMN6.e11.5, cMN3/4.e11.5	cMN7.e11.5 0.035252; cMN7.e10.5 0.03/4655; cMN6.e11.5 0.039663; cMN3/4.e11.5 0.039812
chr11_96875565_96877041	Cdk5rap3	cMN7.e10.5	cMN7.e10.5 0.041529
chr11_96885165_96886673	Cdk5rap3	cMN7.e10.5	cMN7.e10.5 0.032839
chr11_96891758_96893852	Cdk5rap3	cMN7.e10.5	cMN7.e10.5 0.03915
chr11_96899113_96900162	Cbx1	cMN7.e10.5	cMN7.e10.5 0.028759
chr11_96899113_96900162	Cdk5rap3	cMN7.e10.5	cMN7.e10.5 0.090162
chr11_96906405_96907616	Cbx1	cMN6.e11.5	cMN6.e11.5 0.023102
chr11_96906405_96907616	Cdk5rap3	cMN7.e10.5	cMN7.e10.5 0.086141
chr11_96909911_96910412	Cdk5rap3	cMN7.e10.5	cMN7.e10.5 0.050331
chr11_97285174_97285563	Npepps	cMN7.e11.5	cMN7.e11.5 0.020121
chr11_97289398_97290556	Npepps	cMN7.e11.5, cMN7.e10.5, cMN6.e11.5, cMN3/4.e11.5	cMN7.e11.5 0.027504; cMN7.e10.5 0.023506; cMN6.e11.5 0.028071; cMN3/4.e11.5 0.025176
chr11_97622387_97622853	Epop	cMN3/4.e11.5	cMN3/4.e11.5 0.020408
chr11_97626964_97627259	Epop	cMN7.e10.5	cMN7.e10.5 0.027509
chr11_97627826_97628493	Epop	cMN7.e10.5	cMN7.e10.5 0.037264
chr11_97628571_97629154	Epop	cMN6.e11.5, cMN3/4.e11.5	cMN6.e11.5 0.032011; cMN3/4.e11.5 0.031065
chr11_97631976_97632290	Epop	cMN7.e11.5, cMN7.e10.5, cMN6.e11.5, cMN3/4.e11.5	cMN7.e11.5 0.021207; cMN7.e10.5 0.028264; cMN6.e11.5 0.022745; cMN3/4.e11.5 0.027552
chr11_97697804_97698075	Psmb3	cMN7.e11.5, cMN6.e11.5	cMN7.e11.5 0.023384; cMN6.e11.5 0.032723
chr11_97698801_97699337	Psmb3	cMN7.e11.5, cMN7.e10.5, cMN6.e11.5, cMN3/4.e11.5	cMN7.e11.5 0.03/4371; cMN7.e10.5 0.072131; cMN6.e11.5 0.059506; cMN3/4.e11.5 0.051889
chr11_97702430_97702912	Psmb3	cMN7.e11.5, cMN3/4.e11.5	cMN7.e11.5 0.050258; cMN3/4.e11.5 0.076093
chr11_97733232_97734615	Psmb3	cMN7.e10.5	cMN7.e10.5 0.036688
chr11_97733232_97734615	Rpl23	cMN7.e10.5	cMN7.e10.5 0.031843
chr11_97776780_97777563	Rpl23	cMN7.e10.5	cMN7.e10.5 0.025946
chr11_97806068_97806853	Rpl23	cMN3/4.e11.5	cMN3/4.e11.5 0.022824
chr11_97812453_97813454	Rpl23	cMN6.e11.5, cMN3/4.e11.5	cMN6.e11.5 0.027813; cMN3/4.e11.5 0.033272
chr11_97987499_97989371	Rpl19	cMN7.e11.5, cMN7.e10.5, cMN6.e11.5, cMN3/4.e11.5	cMN7.e11.5 0.059763; cMN7.e10.5 0.043919; cMN6.e11.5 0.041003; cMN3/4.e11.5 0.049399
chr11_98031484_98031807	Rpl19	cMN7.e11.5, cMN7.e10.5, cMN6.e11.5, cMN3/4.e11.5	cMN7.e11.5 0.031886; cMN7.e10.5 0.026444; cMN6.e11.5 0.022962; cMN3/4.e11.5 0.02827
chr11_98034818_98035465	Rpl19	cMN7.e11.5, cMN7.e10.5, cMN6.e11.5, cMN3/4.e11.5	cMN7.e11.5 0.022899; cMN7.e10.5 0.031302; cMN6.e11.5 0.035497; cMN3/4.e11.5 0.020305
chr11_98035723_98036662	Rpl19	cMN7.e11.5, cMN7.e10.5, cMN6.e11.5, cMN3/4.e11.5	cMN7.e11.5 0.031879; cMN7.e10.5 0.042399; cMN6.e11.5 0.039779; cMN3/4.e11.5 0.037888
chr11_98457100_98458637	Mien1	cMN7.e11.5, cMN7.e10.5, cMN6.e11.5, cMN3/4.e11.5	cMN7.e11.5 0.051387; cMN7.e10.5 0.040959; cMN6.e11.5 0.065027; cMN3/4.e11.5 0.055973
chr11_98488259_98489308	Mien1	cMN6.e11.5	cMN6.e11.5 0.022857
chr11_98590594_98591505	Psmd3	cMN7.e10.5	cMN7.e10.5 0.021725
chr11_98672989_98673723	Psmd3	cMN6.e11.5	cMN6.e11.5 0.029001
chr11_98739998_98741173	Psmd3	cMN3/4.e11.5	cMN3/4.e11.5 0.020707
chr11_98739998_98741173	Thra	cMN7.e11.5, cMN6.e11.5, cMN3/4.e11.5	cMN7.e11.5 0.100688; cMN6.e11.5 0.066864; cMN3/4.e11.5 0.12406
chr11_98743065_98743331	Thra	cMN3/4.e11.5	cMN3/4.e11.5 0.02536
chr11_98743922_98744298	Thra	cMN6.e11.5, cMN3/4.e11.5	cMN6.e11.5 0.027694; cMN3/4.e11.5 0.054466
chr11_98747260_98747745	Thra	cMN7.e11.5, cMN6.e11.5, cMN3/4.e11.5	cMN7.e11.5 0.03/4473; cMN6.e11.5 0.031043; cMN3/4.e11.5 0.060067
chr11_98748408_98748716	Thra	cMN6.e11.5	cMN6.e11.5 0.021538
chr11_98749008_98749504	Thra	cMN7.e11.5, cMN6.e11.5	cMN7.e11.5 0.024419; cMN6.e11.5 0.02551
chr11_98754653_98755256	Thra	cMN7.e11.5, cMN6.e11.5, cMN3/4.e11.5	cMN7.e11.5 0.021683; cMN6.e11.5 0.029946; cMN3/4.e11.5 0.025012
chr11_98968607_98969934	Igfbp4	cMN7.e10.5	cMN7.e10.5 0.027326
chr11_99047184_99048333	Igfbp4	cMN7.e10.5	cMN7.e10.5 0.060819
chr11_99055401_99056518	Igfbp4	cMN7.e10.5	cMN7.e10.5 0.041952
chr11_99131990_99132772	Smarce1	cMN7.e11.5	cMN7.e11.5 0.021324
chr12_100099882_100101095	Psmc1	cMN7.e11.5, cMN7.e10.5, cMN6.e11.5, cMN3/4.e11.5	cMN7.e11.5 0.053632; cMN7.e10.5 0.09083; cMN6.e11.5 0.046054; cMN3/4.e11.5 0.068705
chr12_100106342_100106617	Psmc1	cMN7.e10.5, cMN6.e11.5	cMN7.e10.5 0.022879; cMN6.e11.5 0.028165
chr12_100131628_100132168	Psmc1	cMN7.e11.5, cMN3/4.e11.5	cMN7.e11.5 0.026972; cMN3/4.e11.5 0.02194
chr12_100133897_100134764	Psmc1	cMN6.e11.5	cMN6.e11.5 0.038624
chr12_100200370_100201065	Calm1	cMN7.e11.5, cMN3/4.e11.5	cMN7.e11.5 0.050197; cMN3/4.e11.5 0.056283
chr12_100201812_100202244	Calm1	cMN7.e11.5, cMN7.e10.5, cMN6.e11.5, cMN3/4.e11.5	cMN7.e11.5 0.143846; cMN7.e10.5 0.108684; cMN6.e11.5 0.102363; cMN3/4.e11.5 0.128842
chr12_100201812_100202244	Gm10432	cMN7.e11.5, cMN3/4.e11.5	cMN7.e11.5 0.026114; cMN3/4.e11.5 0.021933
chr12_100201812_100202244	Psmc1	cMN7.e11.5	cMN7.e11.5 0.022371
chr12_100210125_100211388	Calm1	cMN7.e10.5	cMN7.e10.5 0.022352
chr12_100221514_100222853	Calm1	cMN6.e11.5, cMN3/4.e11.5	cMN6.e11.5 0.022694; cMN3/4.e11.5 0.031309
chr12_100221514_100222853	Gm10432	cMN6.e11.5, cMN3/4.e11.5	cMN6.e11.5 0.02161; cMN3/4.e11.5 0.026233
chr12_100226096_100226989	Calm1	cMN7.e10.5	cMN7.e10.5 0.028302
chr12_100226096_100226989	Gm10432	cMN7.e10.5	cMN7.e10.5 0.027584
chr12_100234419_100235784	Calm1	cMN7.e10.5	cMN7.e10.5 0.030682
chr12_100234419_100235784	Gm10432	cMN7.e11.5, cMN7.e10.5	cMN7.e11.5 0.023768; cMN7.e10.5 0.044694
chr12_100241992_100242893	Calm1	cMN7.e11.5, cMN7.e10.5, cMN6.e11.5, cMN3/4.e11.5	cMN7.e11.5 0.029462; cMN7.e10.5 0.02773; cMN6.e11.5 0.028983; cMN3/4.e11.5 0.032994
chr12_100241992_100242893	Gm10432	cMN7.e11.5, cMN7.e10.5, cMN6.e11.5, cMN3/4.e11.5	cMN7.e11.5 0.068391; cMN7.e10.5 0.056306; cMN6.e11.5 0.072449; cMN3/4.e11.5 0.071978
chr12_100241992_100242893	Psmc1	cMN7.e11.5, cMN3/4.e11.5	cMN7.e11.5 0.021668; cMN3/4.e11.5 0.024072
chr12_100278287_100278766	Gm10432	cMN7.e10.5	cMN7.e10.5 0.03/4122
chr12_100282243_100283051	Gm10432	cMN7.e11.5, cMN7.e10.5, cMN3/4.e11.5	cMN7.e11.5 0.078181; cMN7.e10.5 0.037405; cMN3/4.e11.5 0.129989
chr12_100289602_100290270	Gm10432	cMN7.e11.5, cMN6.e11.5, cMN3/4.e11.5	cMN7.e11.5 0.033251; cMN6.e11.5 0.031458; cMN3/4.e11.5 0.022188
chr12_100290885_100291767	Gm10432	cMN7.e11.5, cMN7.e10.5, cMN6.e11.5, cMN3/4.e11.5	cMN7.e11.5 0.024871; cMN7.e10.5 0.029818; cMN6.e11.5 0.038672; cMN3/4.e11.5 0.030959
chr12_100307527_100308443	Gm10432	cMN7.e11.5, cMN7.e10.5, cMN6.e11.5, cMN3/4.e11.5	cMN7.e11.5 0.028413; cMN7.e10.5 0.02542; cMN6.e11.5 0.024771; cMN3/4.e11.5 0.022511
chr12_100527190_100528468	Dglucy	cMN3/4.e11.5	cMN3/4.e11.5 0.025461
chr12_100724625_100725697	Dglucy	cMN7.e11.5, cMN3/4.e11.5	cMN7.e11.5 0.21579; cMN3/4.e11.5 0.197366
chr12_100724625_100725697	Gm10432	cMN7.e11.5	cMN7.e11.5 0.020385
chr12_100724625_100725697	Ppp4r3a	cMN7.e11.5, cMN3/4.e11.5	cMN7.e11.5 0.025793; cMN3/4.e11.5 0.022898
chr12_100952175_100953480	Dglucy	cMN7.e11.5, cMN3/4.e11.5	cMN7.e11.5 0.025387; cMN3/4.e11.5 0.022149
chr12_100952175_100953480	Ppp4r3a	cMN7.e11.5, cMN7.e10.5	cMN7.e11.5 0.020201; cMN7.e10.5 0.026706
chr12_101027047_101027933	Ppp4r3a	cMN6.e11.5	cMN6.e11.5 0.0223/46
chr12_102640196_102641311	Itpk1	cMN7.e10.5	cMN7.e10.5 0.02112
chr12_102691000_102692239	Itpk1	cMN7.e10.5	cMN7.e10.5 0.036391
chr12_102698135_102698679	Itpk1	cMN7.e10.5	cMN7.e10.5 0.031715
chr12_102701986_102702844	Gon7	cMN7.e10.5	cMN7.e10.5 0.029218
chr12_102701986_102702844	Itpk1	cMN7.e10.5	cMN7.e10.5 0.17293
chr12_102703018_102703339	Itpk1	cMN7.e10.5	cMN7.e10.5 0.031443
chr12_102710490_102711480	Gon7	cMN7.e10.5	cMN7.e10.5 0.025012
chr12_102710490_102711480	Itpk1	cMN7.e10.5	cMN7.e10.5 0.107338
chr12_102729789_102731642	Gon7	cMN7.e11.5, cMN7.e10.5, cMN6.e11.5, cMN3/4.e11.5	cMN7.e11.5 0.068989; cMN7.e10.5 0.044996; cMN6.e11.5 0.088559; cMN3/4.e11.5 0.062675
chr12_102729789_102731642	Itpk1	cMN7.e10.5	cMN7.e10.5 0.03/4703
chr12_102744613_102745158	Gon7	cMN7.e10.5	cMN7.e10.5 0.020414
chr12_103325117_103325972	Ddx24	cMN7.e11.5, cMN7.e10.5, cMN6.e11.5, cMN3/4.e11.5	cMN7.e11.5 0.026593; cMN7.e10.5 0.023314; cMN6.e11.5 0.035968; cMN3/4.e11.5 0.031357
chr12_103326742_103327718	Ddx24	cMN7.e10.5	cMN7.e10.5 0.026165
chr12_103388407_103389775	Ddx24	cMN7.e11.5, cMN7.e10.5, cMN6.e11.5, cMN3/4.e11.5	cMN7.e11.5 0.080389; cMN7.e10.5 0.070255; cMN6.e11.5 0.07543; cMN3/4.e11.5 0.068478
chr12_105025139_105025939	Glrx5	cMN7.e10.5	cMN7.e10.5 0.023861
chr12_105025139_105025939	Snhg10	cMN7.e10.5	cMN7.e10.5 0.024872
chr12_105039425_105040205	Glrx5	cMN6.e11.5	cMN6.e11.5 0.021517
chr12_105039425_105040205	Snhg10	cMN6.e11.5	cMN6.e11.5 0.020674
chr12_105757716_105758866	Papola	cMN7.e10.5, cMN6.e11.5	cMN7.e10.5 0.027209; cMN6.e11.5 0.021693
chr12_108410210_108411617	Evl	cMN7.e10.5	cMN7.e10.5 0.021116
chr12_108546557_108547819	Evl	cMN7.e11.5, cMN7.e10.5, cMN3/4.e11.5	cMN7.e11.5 0.0313/49; cMN7.e10.5 0.038974; cMN3/4.e11.5 0.052567
chr12_108564880_108565593	Evl	cMN7.e11.5, cMN3/4.e11.5	cMN7.e11.5 0.027315; cMN3/4.e11.5 0.028365
chr12_109424523_109425510	Dlk1	cMN3/4.e11.5	cMN3/4.e11.5 0.025867
chr12_109436147_109437254	Dlk1	cMN7.e10.5, cMN3/4.e11.5	cMN7.e10.5 0.027475; cMN3/4.e11.5 0.025605
chr12_109437645_109438110	Dlk1	cMN3/4.e11.5	cMN3/4.e11.5 0.023566
chr12_109445524_109446405	Dlk1	cMN7.e10.5, cMN3/4.e11.5	cMN7.e10.5 0.066351; cMN3/4.e11.5 0.108881
chr12_109449357_109450521	Dlk1	cMN7.e10.5, cMN3/4.e11.5	cMN7.e10.5 0.071515; cMN3/4.e11.5 0.046978
chr12_109456091_109457540	Dlk1	cMN7.e10.5, cMN3/4.e11.5, cMN3/4.e11.5	cMN7.e10.5 0.116961; cMN3/4.e11.5 0.044012; cMN3/4.e11.5 0.020154
chr12_109457901_109458369	Dlk1	cMN7.e10.5, cMN3/4.e11.5	cMN7.e10.5 0.041029; cMN3/4.e11.5 0.029288
chr12_109458970_109459731	Dlk1	cMN7.e10.5	cMN7.e10.5 0.029179
chr12_109508513_109510206	Dlk1	cMN7.e10.5, cMN3/4.e11.5	cMN7.e10.5 0.030891; cMN3/4.e11.5 0.029509
chr12_109508513_109510206	Meg3	cMN7.e11.5, cMN7.e10.5, cMN6.e11.5, cMN3/4.e11.5	cMN7.e11.5 0.04583; cMN7.e10.5 0.047299; cMN6.e11.5 0.047263; cMN3/4.e11.5 0.047071
chr12_109508513_109510206	Rian	cMN7.e11.5, cMN7.e10.5, cMN6.e11.5, cMN3/4.e11.5	cMN7.e11.5 0.026908; cMN7.e10.5 0.026439; cMN6.e11.5 0.024095; cMN3/4.e11.5 0.026942
chr12_109527401_109528721	Meg3	cMN7.e11.5, cMN7.e10.5, cMN6.e11.5, cMN3/4.e11.5	cMN7.e11.5 0.022916; cMN7.e10.5 0.037249; cMN6.e11.5 0.031208; cMN3/4.e11.5 0.030439
chr12_109541897_109542355	Meg3	cMN7.e11.5, cMN7.e10.5, cMN6.e11.5, cMN3/4.e11.5	cMN7.e11.5 0.035986; cMN7.e10.5 0.02877; cMN6.e11.5 0.025635; cMN3/4.e11.5 0.037528
chr12_109542716_109543277	Meg3	cMN7.e11.5, cMN7.e10.5, cMN6.e11.5, cMN3/4.e11.5	cMN7.e11.5 0.122671; cMN7.e10.5 0.085736; cMN6.e11.5 0.080656; cMN3/4.e11.5 0.051787
chr12_109542716_109543277	Rian	cMN7.e11.5	cMN7.e11.5 0.021208
chr12_109545599_109546556	Meg3	cMN7.e11.5, cMN7.e10.5, cMN6.e11.5, cMN3/4.e11.5	cMN7.e11.5 0.10767; cMN7.e10.5 0.126623; cMN6.e11.5 0.054544; cMN3/4.e11.5 0.04803/4
chr12_109545599_109546556	Rian	cMN7.e10.5	cMN7.e10.5 0.022113
chr12_109547066_109547756	Meg3	cMN7.e10.5, cMN6.e11.5, cMN3/4.e11.5	cMN7.e10.5 0.050248; cMN6.e11.5 0.052153; cMN3/4.e11.5 0.024505
chr12_109552945_109553868	Meg3	cMN3/4.e11.5	cMN3/4.e11.5 0.033889
chr12_109559770_109560749	Meg3	cMN7.e10.5, cMN6.e11.5, cMN3/4.e11.5	cMN7.e10.5 0.020816; cMN6.e11.5 0.02095; cMN3/4.e11.5 0.035581
chr12_109559770_109560749	Rian	cMN3/4.e11.5	cMN3/4.e11.5 0.026105
chr12_109560911_109561967	Meg3	cMN7.e10.5, cMN6.e11.5, cMN3/4.e11.5	cMN7.e10.5 0.025287; cMN6.e11.5 0.023719; cMN3/4.e11.5 0.038858
chr12_109560911_109561967	Rian	cMN3/4.e11.5	cMN3/4.e11.5 0.030391
chr12_109604877_109605694	Rian	cMN7.e11.5, cMN7.e10.5, cMN6.e11.5, cMN3/4.e11.5	cMN7.e11.5 0.109264; cMN7.e10.5 0.07891; cMN6.e11.5 0.064449; cMN3/4.e11.5 0.073961
chr12_109606116_109607042	Rian	cMN7.e11.5, cMN7.e10.5, cMN6.e11.5, cMN3/4.e11.5	cMN7.e11.5 0.041508; cMN7.e10.5 0.057039; cMN6.e11.5 0.104807; cMN3/4.e11.5 0.032501
chr12_109607200_109607745	Rian	cMN7.e10.5, cMN6.e11.5	cMN7.e10.5 0.031787; cMN6.e11.5 0.025316
chr12_109608427_109608772	Rian	cMN7.e10.5	cMN7.e10.5 0.025572
chr12_109612634_109613274	Rian	cMN6.e11.5, cMN3/4.e11.5	cMN6.e11.5 0.021248; cMN3/4.e11.5 0.029319
chr12_110187056_110189701	Dio3os	cMN7.e10.5, cMN6.e11.5	cMN7.e10.5 0.03351; cMN6.e11.5 0.020751
chr12_110485029_110486566	B930059L03Rik	cMN7.e11.5, cMN7.e10.5, cMN6.e11.5, cMN3/4.e11.5	cMN7.e11.5 0.025193; cMN7.e10.5 0.020856; cMN6.e11.5 0.023049; cMN3/4.e11.5 0.029276
chr12_110485029_110486566	Dio3os	cMN7.e10.5, cMN6.e11.5, cMN3/4.e11.5	cMN7.e10.5 0.022267; cMN6.e11.5 0.026903; cMN3/4.e11.5 0.038495
chr12_110688456_110690974	Hsp90aa1	cMN7.e11.5, cMN7.e10.5	cMN7.e11.5 0.021927; cMN7.e10.5 0.055392
chr12_110702743_110703441	Hsp90aa1	cMN7.e11.5, cMN7.e10.5, cMN6.e11.5, cMN3/4.e11.5	cMN7.e11.5 0.039291; cMN7.e10.5 0.03276; cMN6.e11.5 0.046886; cMN3/4.e11.5 0.038124
chr12_110706188_110707259	Hsp90aa1	cMN7.e11.5, cMN7.e10.5, cMN6.e11.5, cMN3/4.e11.5	cMN7.e11.5 0.041193; cMN7.e10.5 0.052914; cMN6.e11.5 0.042242; cMN3/4.e11.5 0.051717
chr12_110991405_110992655	6030440G07Rik	cMN7.e11.5, cMN7.e10.5, cMN6.e11.5, cMN3/4.e11.5	cMN7.e11.5 0.304378; cMN7.e10.5 0.308087; cMN6.e11.5 0.326555; cMN3/4.e11.5 0.356773
chr12_111401395_111401824	Lbhd2	cMN3/4.e11.5	cMN3/4.e11.5 0.042856
chr12_111413118_111413738	Lbhd2	cMN3/4.e11.5	cMN3/4.e11.5 0.119836
chr12_111668374_111668952	Ckb	cMN7.e11.5, cMN7.e10.5, cMN6.e11.5, cMN3/4.e11.5	cMN7.e11.5 0.130025; cMN7.e10.5 0.091816; cMN6.e11.5 0.086456; cMN3/4.e11.5 0.121542
chr12_111670418_111670774	Ckb	cMN6.e11.5	cMN6.e11.5 0.027948
chr12_111687371_111688377	Ckb	cMN3/4.e11.5	cMN3/4.e11.5 0.022226
chr12_111693343_111694723	Ckb	cMN7.e11.5, cMN7.e10.5, cMN6.e11.5, cMN3/4.e11.5	cMN7.e11.5 0.032032; cMN7.e10.5 0.04505; cMN6.e11.5 0.031421; cMN3/4.e11.5 0.049086
chr12_111693343_111694723	Klc1	cMN7.e10.5, cMN3/4.e11.5	cMN7.e10.5 0.021655; cMN3/4.e11.5 0.023983
chr12_111731783_111733056	Klc1	cMN7.e11.5, cMN7.e10.5, cMN6.e11.5, cMN3/4.e11.5	cMN7.e11.5 0.023848; cMN7.e10.5 0.023375; cMN6.e11.5 0.030515; cMN3/4.e11.5 0.023813
chr12_111765799_111767281	Klc1	cMN7.e11.5, cMN7.e10.5, cMN3/4.e11.5	cMN7.e11.5 0.028502; cMN7.e10.5 0.04435; cMN3/4.e11.5 0.049853
chr12_111774892_111775476	Klc1	cMN7.e11.5	cMN7.e11.5 0.026126
chr12_111946751_111947089	5033406O09Rik	cMN7.e11.5	cMN7.e11.5 0.043394
chr12_111957977_111958970	5033406O09Rik	cMN7.e11.5, cMN7.e10.5, cMN3/4.e11.5	cMN7.e11.5 0.040951; cMN7.e10.5 0.038188; cMN3/4.e11.5 0.036943
chr12_111957977_111958970	Atp5mpl	cMN7.e11.5, cMN7.e10.5, cMN6.e11.5, cMN3/4.e11.5	cMN7.e11.5 0.05415; cMN7.e10.5 0.053/496; cMN6.e11.5 0.036701; cMN3/4.e11.5 0.047092
chr12_11221464_11222118	Smc6	cMN7.e11.5	cMN7.e11.5 0.028502
chr12_112329037_112330414	B020018J22Rik	cMN7.e11.5, cMN7.e10.5, cMN6.e11.5, cMN3/4.e11.5	cMN7.e11.5 0.025553; cMN7.e10.5 0.028372; cMN6.e11.5 0.035333; cMN3/4.e11.5 0.042375
chr12_112333216_112334872	B020018J22Rik	cMN7.e11.5, cMN7.e10.5, cMN6.e11.5, cMN3/4.e11.5	cMN7.e11.5 0.028841; cMN7.e10.5 0.030294; cMN6.e11.5 0.033186; cMN3/4.e11.5 0.032971
chr12_112411476_112412568	B020018J22Rik	cMN6.e11.5, cMN3/4.e11.5	cMN6.e11.5 0.021662; cMN3/4.e11.5 0.030677
chr12_112432998_112433941	B020018J22Rik	cMN7.e11.5, cMN7.e10.5, cMN6.e11.5, cMN3/4.e11.5	cMN7.e11.5 0.043168; cMN7.e10.5 0.054741; cMN6.e11.5 0.047741; cMN3/4.e11.5 0.071796
chr12_112450884_112451300	B020018J22Rik	cMN3/4.e11.5	cMN3/4.e11.5 0.020265
chr12_112457463_112458558	B020018J22Rik	cMN7.e11.5, cMN7.e10.5, cMN6.e11.5	cMN7.e11.5 0.031788; cMN7.e10.5 0.032418; cMN6.e11.5 0.028928
chr12_112473598_112474313	B020018J22Rik	cMN6.e11.5	cMN6.e11.5 0.020358
chr12_112663802_112664633	Akt1	cMN6.e11.5	cMN6.e11.5 0.022241
chr12_112672877_112673525	Akt1	cMN6.e11.5	cMN6.e11.5 0.094629
chr12_112675139_112675648	Akt1	cMN6.e11.5	cMN6.e11.5 0.110121
chr12_112693093_112694274	Akt1	cMN6.e11.5	cMN6.e11.5 0.06139
chr12_112693093_112694274	Clba1	cMN7.e11.5	cMN7.e11.5 0.020633
chr12_112746589_112747962	Akt1	cMN6.e11.5	cMN6.e11.5 0.021733
chr12_112746589_112747962	Clba1	cMN7.e11.5, cMN7.e10.5, cMN6.e11.5, cMN3/4.e11.5	cMN7.e11.5 0.035288; cMN7.e10.5 0.036033; cMN6.e11.5 0.037118; cMN3/4.e11.5 0.038909
chr12_112800480_112800976	Clba1	cMN7.e11.5, cMN7.e10.5, cMN6.e11.5	cMN7.e11.5 0.029041; cMN7.e10.5 0.02289; cMN6.e11.5 0.024087
chr12_112802067_112802934	Clba1	cMN7.e11.5, cMN7.e10.5, cMN6.e11.5, cMN3/4.e11.5	cMN7.e11.5 0.043991; cMN7.e10.5 0.054853; cMN6.e11.5 0.050196; cMN3/4.e11.5 0.035442
chr12_112807888_112808242	Clba1	cMN7.e11.5	cMN7.e11.5 0.022435
chr12_113119329_113120029	Crip2	cMN7.e11.5, cMN3/4.e11.5	cMN7.e11.5 0.02318; cMN3/4.e11.5 0.020661
chr12_113142498_113142824	Crip2	cMN7.e11.5, cMN6.e11.5, cMN3/4.e11.5	cMN7.e11.5 0.037021; cMN6.e11.5 0.023/497; cMN3/4.e11.5 0.045055
chr12_113146091_113147599	Crip2	cMN7.e11.5, cMN6.e11.5, cMN3/4.e11.5, cMN3/4.e11.5	cMN7.e11.5 0.11669; cMN6.e11.5 0.086994; cMN3/4.e11.5 0.031783; cMN3/4.e11.5 0.081083
chr12_113146091_113147599	Tedc1	cMN7.e11.5, cMN7.e10.5, cMN6.e11.5, cMN3/4.e11.5	cMN7.e11.5 0.07144; cMN7.e10.5 0.089775; cMN6.e11.5 0.053647; cMN3/4.e11.5 0.053916
chr12_113187480_113188343	Tedc1	cMN6.e11.5	cMN6.e11.5 0.023774
chr12_118457575_118458377	D230030E09Rik	cMN6.e11.5, cMN3/4.e11.5	cMN6.e11.5 0.022626; cMN3/4.e11.5 0.021069
chr12_118500010_118501147	D230030E09Rik	cMN7.e11.5, cMN6.e11.5	cMN7.e11.5 0.039241; cMN6.e11.5 0.07851
chr12_118519797_118520440	D230030E09Rik	cMN3/4.e11.5	cMN3/4.e11.5 0.039431
chr12_118521421_118521680	D230030E09Rik	cMN3/4.e11.5	cMN3/4.e11.5 0.022156
chr12_118540260_118540805	D230030E09Rik	cMN3/4.e11.5	cMN3/4.e11.5 0.038339
chr12_118848365_118850262	D230030E09Rik	cMN6.e11.5	cMN6.e11.5 0.028483
chr12_13214366_13215305	Ddx1	cMN7.e11.5, cMN7.e10.5, cMN3/4.e11.5	cMN7.e11.5 0.039905; cMN7.e10.5 0.048876; cMN3/4.e11.5 0.05223/4
chr12_13254940_13255544	Ddx1	cMN7.e11.5	cMN7.e11.5 0.085698
chr12_13461624_13462850	Gm35725	cMN7.e11.5	cMN7.e11.5 0.027284
chr12_13576525_13577220	Gm35725	cMN7.e11.5	cMN7.e11.5 0.047875
chr12_17235345_17236666	Pdia6	cMN7.e11.5, cMN7.e10.5, cMN6.e11.5, cMN3/4.e11.5	cMN7.e11.5 0.068962; cMN7.e10.5 0.028949; cMN6.e11.5 0.022084; cMN3/4.e11.5 0.077662
chr12_17253039_17253688	Pdia6	cMN7.e11.5, cMN7.e10.5, cMN6.e11.5, cMN3/4.e11.5	cMN7.e11.5 0.040874; cMN7.e10.5 0.031388; cMN6.e11.5 0.025604; cMN3/4.e11.5 0.047643
chr12_17255670_17255932	Pdia6	cMN3/4.e11.5	cMN3/4.e11.5 0.027597
chr12_17256952_17257260	Pdia6	cMN7.e11.5	cMN7.e11.5 0.03/4633
chr12_17267366_17267905	Pdia6	cMN7.e11.5, cMN7.e10.5	cMN7.e11.5 0.028736; cMN7.e10.5 0.054668
chr12_17551331_17553050	Odc1	cMN7.e10.5	cMN7.e10.5 0.042411
chr12_17554157_17554482	Odc1	cMN7.e10.5, cMN3/4.e11.5	cMN7.e10.5 0.027541; cMN3/4.e11.5 0.024513
chr12_17556620_17558373	Hpcal1	cMN7.e11.5, cMN7.e10.5, cMN3/4.e11.5	cMN7.e11.5 0.027065; cMN7.e10.5 0.024085; cMN3/4.e11.5 0.031747
chr12_17556620_17558373	Odc1	cMN7.e10.5, cMN3/4.e11.5	cMN7.e10.5 0.13716; cMN3/4.e11.5 0.138526
chr12_17625622_17626704	Hpcal1	cMN7.e11.5, cMN7.e10.5, cMN3/4.e11.5	cMN7.e11.5 0.03231; cMN7.e10.5 0.043125; cMN3/4.e11.5 0.038571
chr12_17625622_17626704	Odc1	cMN7.e10.5	cMN7.e10.5 0.025887
chr12_17673644_17675050	Hpcal1	cMN7.e11.5, cMN7.e10.5, cMN3/4.e11.5	cMN7.e11.5 0.038283; cMN7.e10.5 0.051599; cMN3/4.e11.5 0.032566
chr12_17684686_17685601	Hpcal1	cMN7.e10.5	cMN7.e10.5 0.026355
chr12_17698239_17698859	Hpcal1	cMN7.e11.5, cMN7.e10.5	cMN7.e11.5 0.039994; cMN7.e10.5 0.022769
chr12_17699410_17699703	Hpcal1	cMN3/4.e11.5	cMN3/4.e11.5 0.02213
chr12_17702066_17702333	Hpcal1	cMN7.e11.5	cMN7.e11.5 0.02066
chr12_17709128_17710449	Hpcal1	cMN7.e10.5, cMN3/4.e11.5	cMN7.e10.5 0.027077; cMN3/4.e11.5 0.02226
chr12_17726054_17727980	Hpcal1	cMN7.e10.5, cMN3/4.e11.5	cMN7.e10.5 0.030706; cMN3/4.e11.5 0.031301
chr12_17746719_17748304	Hpcal1	cMN7.e10.5	cMN7.e10.5 0.022444
chr12_17881302_17882985	Hpcal1	cMN7.e11.5, cMN3/4.e11.5	cMN7.e11.5 0.023731; cMN3/4.e11.5 0.026888
chr12_21424569_21425047	Ywhaq	cMN3/4.e11.5	cMN3/4.e11.5 0.0442
chr12_21425823_21427014	Ywhaq	cMN7.e11.5, cMN7.e10.5, cMN6.e11.5, cMN3/4.e11.5	cMN7.e11.5 0.062791; cMN7.e10.5 0.087871; cMN6.e11.5 0.094905; cMN3/4.e11.5 0.067132
chr12_21438322_21440006	Ywhaq	cMN6.e11.5, cMN3/4.e11.5	cMN6.e11.5 0.037521; cMN3/4.e11.5 0.03/4688
chr12_21463150_21464323	Ywhaq	cMN7.e11.5, cMN7.e10.5	cMN7.e11.5 0.027966; cMN7.e10.5 0.039033
chr12_25092203_25092829	Gm17746	cMN7.e10.5, cMN6.e11.5	cMN7.e10.5 0.038467; cMN6.e11.5 0.021475
chr12_25092203_25092829	Id2	cMN7.e11.5, cMN7.e10.5, cMN6.e11.5, cMN3/4.e11.5	cMN7.e11.5 0.08533; cMN7.e10.5 0.120974; cMN6.e11.5 0.064207; cMN3/4.e11.5 0.088699
chr12_25096689_25096944	Id2	cMN6.e11.5	cMN6.e11.5 0.047613
chr12_25097240_25097555	Id2	cMN7.e10.5, cMN6.e11.5	cMN7.e10.5 0.046333; cMN6.e11.5 0.047995
chr12_25098532_25099119	Gm17746	cMN7.e10.5, cMN6.e11.5	cMN7.e10.5 0.045219; cMN6.e11.5 0.071564
chr12_25098532_25099119	Id2	cMN7.e11.5, cMN7.e10.5, cMN6.e11.5, cMN3/4.e11.5	cMN7.e11.5 0.204676; cMN7.e10.5 0.120755; cMN6.e11.5 0.181323; cMN3/4.e11.5 0.135955
chr12_25099366_25099676	Id2	cMN7.e10.5, cMN3/4.e11.5	cMN7.e10.5 0.051013; cMN3/4.e11.5 0.074598
chr12_25123977_25125097	Gm17746	cMN7.e10.5, cMN6.e11.5	cMN7.e10.5 0.214145; cMN6.e11.5 0.196298
chr12_25123977_25125097	Id2	cMN7.e11.5, cMN7.e10.5, cMN6.e11.5, cMN3/4.e11.5	cMN7.e11.5 0.026968; cMN7.e10.5 0.026252; cMN6.e11.5 0.022841; cMN3/4.e11.5 0.044245
chr12_25125418_25125866	Gm17746	cMN7.e10.5	cMN7.e10.5 0.031743
chr12_25126453_25126653	Gm17746	cMN6.e11.5	cMN6.e11.5 0.020524
chr12_25209550_25210886	Gm17746	cMN7.e10.5	cMN7.e10.5 0.022946
chr12_25474613_25475868	Gm17746	cMN6.e11.5	cMN6.e11.5 0.02407
chr12_26075379_26076260	4930480M12Rik	cMN7.e10.5	cMN7.e10.5 0.021109
chr12_26191163_26192341	4930480M12Rik	cMN7.e10.5, cMN6.e11.5	cMN7.e10.5 0.113078; cMN6.e11.5 0.168158
chr12_26226424_26227475	4930480M12Rik	cMN6.e11.5	cMN6.e11.5 0.022073
chr12_26260990_26262183	4930480M12Rik	cMN7.e10.5	cMN7.e10.5 0.027047
chr12_26532987_26535843	4930480M12Rik	cMN7.e10.5, cMN6.e11.5	cMN7.e10.5 0.046222; cMN6.e11.5 0.0423/47
chr12_27060872_27061873	Gm20187	cMN7.e10.5, cMN3/4.e11.5	cMN7.e10.5 0.028527; cMN3/4.e11.5 0.044932
chr12_27061953_27062571	Gm20187	cMN7.e10.5, cMN3/4.e11.5	cMN7.e10.5 0.023681; cMN3/4.e11.5 0.030899
chr12_27064832_27065561	Gm20187	cMN7.e10.5, cMN3/4.e11.5	cMN7.e10.5 0.032441; cMN3/4.e11.5 0.033599
chr12_27082098_27083573	Gm20187	cMN7.e10.5, cMN3/4.e11.5	cMN7.e10.5 0.100838; cMN3/4.e11.5 0.124068
chr12_27083671_27084087	Gm20187	cMN7.e10.5, cMN3/4.e11.5	cMN7.e10.5 0.028024; cMN3/4.e11.5 0.021045
chr12_27104983_27105595	Gm20187	cMN3/4.e11.5	cMN3/4.e11.5 0.051753
chr12_27115991_27116903	Gm20187	cMN7.e10.5	cMN7.e10.5 0.02861
chr12_27138454_27140806	Gm20187	cMN7.e10.5, cMN3/4.e11.5, cMN3/4.e11.5, cMN3/4.e11.5	cMN7.e10.5 0.177057; cMN3/4.e11.5 0.023147; cMN3/4.e11.5 0.089158; cMN3/4.e11.5 0.056178
chr12_27150795_27152054	Gm20187	cMN7.e10.5, cMN3/4.e11.5	cMN7.e10.5 0.0213/45; cMN3/4.e11.5 0.040046
chr12_27182150_27184566	Gm20187	cMN7.e10.5	cMN7.e10.5 0.021763
chr12_27293075_27294526	Sox11	cMN7.e10.5, cMN6.e11.5	cMN7.e10.5 0.020221; cMN6.e11.5 0.024822
chr12_27332936_27333998	Sox11	cMN7.e10.5	cMN7.e10.5 0.029759
chr12_27338848_27339597	Sox11	cMN7.e11.5, cMN7.e10.5, cMN6.e11.5, cMN3/4.e11.5	cMN7.e11.5 0.062883; cMN7.e10.5 0.112837; cMN6.e11.5 0.094597; cMN3/4.e11.5 0.04699
chr12_27356589_27357837	Sox11	cMN7.e11.5, cMN7.e10.5, cMN3/4.e11.5	cMN7.e11.5 0.021784; cMN7.e10.5 0.024152; cMN3/4.e11.5 0.026732
chr12_28589065_28590094	Eipr1	cMN3/4.e11.5	cMN3/4.e11.5 0.02055
chr12_28589065_28590094	Rps7	cMN7.e11.5, cMN7.e10.5, cMN6.e11.5, cMN3/4.e11.5	cMN7.e11.5 0.044929; cMN7.e10.5 0.032793; cMN6.e11.5 0.056235; cMN3/4.e11.5 0.064603
chr12_28704180_28705200	Eipr1	cMN7.e10.5, cMN6.e11.5	cMN7.e10.5 0.02223/4; cMN6.e11.5 0.028159
chr12_28704180_28705200	Rps7	cMN6.e11.5	cMN6.e11.5 0.021886
chr12_28816894_28817847	Eipr1	cMN7.e10.5, cMN3/4.e11.5	cMN7.e10.5 0.022485; cMN3/4.e11.5 0.035133
chr12_28848637_28849708	Eipr1	cMN6.e11.5	cMN6.e11.5 0.027296
chr12_28859520_28860564	Eipr1	cMN6.e11.5	cMN6.e11.5 0.021256
chr12_30889928_30890603	Alkal2	cMN7.e11.5, cMN7.e10.5, cMN6.e11.5	cMN7.e11.5 0.053064; cMN7.e10.5 0.03871; cMN6.e11.5 0.04753
chr12_3370729_3372311	Rab10	cMN7.e10.5	cMN7.e10.5 0.026403
chr12_35994119_35994715	Tspan13	cMN7.e10.5	cMN7.e10.5 0.022221
chr12_36002064_36002616	Tspan13	cMN3/4.e11.5	cMN3/4.e11.5 0.02494
chr12_36155489_36156043	Bzw2	cMN7.e10.5	cMN7.e10.5 0.053806
chr12_36207179_36208267	Bzw2	cMN6.e11.5, cMN3/4.e11.5	cMN6.e11.5 0.030973; cMN3/4.e11.5 0.025595
chr12_39997675_39998831	Arl4a	cMN3/4.e11.5	cMN3/4.e11.5 0.024015
chr12_41484174_41484528	Lrrn3	cMN7.e11.5	cMN7.e11.5 0.088845
chr12_41484724_41485079	Lrrn3	cMN7.e11.5	cMN7.e11.5 0.110649
chr12_41485183_41485441	Lrrn3	cMN7.e11.5	cMN7.e11.5 0.067374
chr12_41487092_41487295	Lrrn3	cMN7.e11.5	cMN7.e11.5 0.086727
chr12_44176249_44177855	Gm2027	cMN6.e11.5	cMN6.e11.5 0.045578
chr12_44181139_44181693	Gm2027	cMN6.e11.5	cMN6.e11.5 0.022692
chr12_44248171_44248922	Gm2027	cMN6.e11.5	cMN6.e11.5 0.021212
chr12_44268499_44269874	Gm2027	cMN6.e11.5	cMN6.e11.5 0.111458
chr12_4525177_4525666	Gm31938	cMN6.e11.5	cMN6.e11.5 0.067471
chr12_4531094_4532394	Gm31938	cMN7.e10.5	cMN7.e10.5 0.033395
chr12_4548416_4549011	Gm31938	cMN7.e11.5, cMN6.e11.5	cMN7.e11.5 0.023/499; cMN6.e11.5 0.025111
chr12_4843803_4844054	Wdcp	cMN7.e10.5	cMN7.e10.5 0.031557
chr12_4844890_4845201	Wdcp	cMN7.e10.5	cMN7.e10.5 0.024315
chr12_4850105_4851765	Sf3b6	cMN7.e11.5, cMN7.e10.5	cMN7.e11.5 0.024697; cMN7.e10.5 0.035299
chr12_4850105_4851765	Wdcp	cMN7.e11.5, cMN7.e10.5	cMN7.e11.5 0.073943; cMN7.e10.5 0.103993
chr12_4859296_4860207	Sf3b6	cMN7.e11.5, cMN7.e10.5	cMN7.e11.5 0.030894; cMN7.e10.5 0.031875
chr12_4859296_4860207	Wdcp	cMN7.e11.5, cMN7.e10.5, cMN6.e11.5, cMN3/4.e11.5	cMN7.e11.5 0.059255; cMN7.e10.5 0.059056; cMN6.e11.5 0.025813; cMN3/4.e11.5 0.022531
chr12_4864087_4864755	Sf3b6	cMN7.e11.5	cMN7.e11.5 0.020148
chr12_4864087_4864755	Wdcp	cMN7.e11.5	cMN7.e11.5 0.033972
chr12_54696370_54697514	Cfl2	cMN7.e11.5, cMN6.e11.5	cMN7.e11.5 0.025322; cMN6.e11.5 0.020559
chr12_54696370_54697514	Snx6	cMN7.e11.5, cMN6.e11.5	cMN7.e11.5 0.042266; cMN6.e11.5 0.038794
chr12_54696370_54697514	Sptssa	cMN7.e11.5, cMN6.e11.5	cMN7.e11.5 0.077539; cMN6.e11.5 0.069633
chr12_54696370_54697514	Srp54b	cMN7.e11.5, cMN6.e11.5	cMN7.e11.5 0.025139; cMN6.e11.5 0.021786
chr12_54696370_54697514	Srp54c	cMN7.e11.5	cMN7.e11.5 0.020474
chr12_54789315_54790288	Snx6	cMN7.e11.5, cMN7.e10.5, cMN6.e11.5, cMN3/4.e11.5	cMN7.e11.5 0.13/4391; cMN7.e10.5 0.106432; cMN6.e11.5 0.084149; cMN3/4.e11.5 0.108152
chr12_54834833_54835825	Cfl2	cMN7.e11.5, cMN7.e10.5, cMN6.e11.5, cMN3/4.e11.5	cMN7.e11.5 0.042149; cMN7.e10.5 0.035384; cMN6.e11.5 0.028967; cMN3/4.e11.5 0.031706
chr12_54834833_54835825	Snx6	cMN7.e11.5, cMN7.e10.5, cMN6.e11.5, cMN3/4.e11.5	cMN7.e11.5 0.032772; cMN7.e10.5 0.028409; cMN6.e11.5 0.025432; cMN3/4.e11.5 0.031327
chr12_55354965_55355283	Psma6	cMN3/4.e11.5	cMN3/4.e11.5 0.022128
chr12_55386005_55386322	Psma6	cMN3/4.e11.5	cMN3/4.e11.5 0.021926
chr12_55388538_55388939	Psma6	cMN7.e10.5, cMN6.e11.5	cMN7.e10.5 0.026615; cMN6.e11.5 0.032701
chr12_55398169_55399381	Psma6	cMN7.e11.5, cMN7.e10.5, cMN6.e11.5, cMN3/4.e11.5	cMN7.e11.5 0.319702; cMN7.e10.5 0.240777; cMN6.e11.5 0.255626; cMN3/4.e11.5 0.282906
chr12_55398169_55399381	Srp54b	cMN7.e11.5, cMN7.e10.5, cMN6.e11.5, cMN3/4.e11.5	cMN7.e11.5 0.04554; cMN7.e10.5 0.029484; cMN6.e11.5 0.03/4616; cMN3/4.e11.5 0.040777
chr12_55398169_55399381	Srp54c	cMN7.e11.5, cMN7.e10.5, cMN6.e11.5, cMN3/4.e11.5	cMN7.e11.5 0.058419; cMN7.e10.5 0.03962; cMN6.e11.5 0.044598; cMN3/4.e11.5 0.051075
chr12_55438218_55439227	Psma6	cMN7.e11.5, cMN6.e11.5, cMN3/4.e11.5	cMN7.e11.5 0.02803; cMN6.e11.5 0.023193; cMN3/4.e11.5 0.027721
chr12_55446361_55447720	Psma6	cMN7.e11.5, cMN7.e10.5, cMN6.e11.5, cMN3/4.e11.5	cMN7.e11.5 0.037966; cMN7.e10.5 0.029235; cMN6.e11.5 0.030865; cMN3/4.e11.5 0.028337
chr12_55517565_55518958	Psma6	cMN7.e10.5, cMN6.e11.5	cMN7.e10.5 0.02892; cMN6.e11.5 0.035836
chr12_55517565_55518958	Srp54b	cMN6.e11.5	cMN6.e11.5 0.023655
chr12_55517565_55518958	Srp54c	cMN7.e10.5, cMN6.e11.5	cMN7.e10.5 0.020606; cMN6.e11.5 0.027041
chr12_55982941_55984208	Gm19990	cMN7.e11.5	cMN7.e11.5 0.021152
chr12_56240157_56240655	Gm19990	cMN7.e11.5	cMN7.e11.5 0.052104
chr12_56241732_56242172	Gm19990	cMN7.e11.5, cMN3/4.e11.5	cMN7.e11.5 0.027275; cMN3/4.e11.5 0.025808
chr12_56250318_56250713	Gm19990	cMN3/4.e11.5	cMN3/4.e11.5 0.029091
chr12_56255407_56255868	Gm19990	cMN7.e11.5	cMN7.e11.5 0.049048
chr12_56258305_56259016	Gm19990	cMN7.e11.5, cMN3/4.e11.5	cMN7.e11.5 0.057302; cMN3/4.e11.5 0.098874
chr12_56275459_56276679	Gm19990	cMN3/4.e11.5	cMN3/4.e11.5 0.03735
chr12_56301495_56302379	Gm19990	cMN7.e11.5, cMN3/4.e11.5	cMN7.e11.5 0.037911; cMN3/4.e11.5 0.021832
chr12_56519582_56520121	Sfta3-ps	cMN3/4.e11.5	cMN3/4.e11.5 0.021254
chr12_56520988_56521599	Sfta3-ps	cMN3/4.e11.5	cMN3/4.e11.5 0.057036
chr12_56525352_56525767	Sfta3-ps	cMN3/4.e11.5	cMN3/4.e11.5 0.122818
chr12_56533117_56533556	Sfta3-ps	cMN3/4.e11.5	cMN3/4.e11.5 0.091265
chr12_56534001_56534477	Sfta3-ps	cMN3/4.e11.5	cMN3/4.e11.5 0.087233
chr12_56534705_56535043	Sfta3-ps	cMN3/4.e11.5	cMN3/4.e11.5 0.03084
chr12_56541079_56541434	Sfta3-ps	cMN3/4.e11.5	cMN3/4.e11.5 0.025903
chr12_59039593_59041134	Pnn	cMN7.e11.5, cMN7.e10.5, cMN6.e11.5, cMN3/4.e11.5	cMN7.e11.5 0.028315; cMN7.e10.5 0.033/468; cMN6.e11.5 0.024607; cMN3/4.e11.5 0.025808
chr12_59039593_59041134	Trappc6b	cMN7.e11.5, cMN7.e10.5, cMN6.e11.5, cMN3/4.e11.5	cMN7.e11.5 0.03/4622; cMN7.e10.5 0.040519; cMN6.e11.5 0.029843; cMN3/4.e11.5 0.031052
chr12_59130694_59132004	Pnn	cMN7.e11.5, cMN7.e10.5, cMN6.e11.5, cMN3/4.e11.5	cMN7.e11.5 0.031089; cMN7.e10.5 0.031411; cMN6.e11.5 0.032417; cMN3/4.e11.5 0.026125
chr12_59130694_59132004	Trappc6b	cMN7.e11.5, cMN7.e10.5, cMN6.e11.5, cMN3/4.e11.5	cMN7.e11.5 0.028996; cMN7.e10.5 0.029017; cMN6.e11.5 0.030007; cMN3/4.e11.5 0.024008
chr12_61524279_61524713	Gm20063	cMN7.e11.5, cMN6.e11.5, cMN3/4.e11.5	cMN7.e11.5 0.098331; cMN6.e11.5 0.098927; cMN3/4.e11.5 0.054833
chr12_61526073_61526615	Gm20063	cMN7.e11.5, cMN6.e11.5, cMN3/4.e11.5	cMN7.e11.5 0.266468; cMN6.e11.5 0.181965; cMN3/4.e11.5 0.317215
chr12_69361255_69362074	5830428M24Rik	cMN7.e11.5, cMN3/4.e11.5	cMN7.e11.5 0.040682; cMN3/4.e11.5 0.037129
chr12_69361255_69362074	Klhdc2	cMN7.e11.5, cMN7.e10.5, cMN6.e11.5, cMN3/4.e11.5	cMN7.e11.5 0.050553; cMN7.e10.5 0.042587; cMN6.e11.5 0.041443; cMN3/4.e11.5 0.040479
chr12_69361255_69362074	Nemf	cMN7.e10.5	cMN7.e10.5 0.29423
chr12_69363940_69364511	Nemf	cMN7.e10.5	cMN7.e10.5 0.03883
chr12_69445943_69447037	5830428M24Rik	cMN7.e11.5, cMN3/4.e11.5	cMN7.e11.5 0.039866; cMN3/4.e11.5 0.039775
chr12_69461823_69462806	5830428M24Rik	cMN7.e11.5, cMN3/4.e11.5	cMN7.e11.5 0.056305; cMN3/4.e11.5 0.044748
chr12_69474295_69474561	5830428M24Rik	cMN7.e11.5	cMN7.e11.5 0.0416
chr12_69476585_69477273	5830428M24Rik	cMN7.e11.5, cMN3/4.e11.5	cMN7.e11.5 0.076328; cMN3/4.e11.5 0.059355
chr12_69485533_69486370	5830428M24Rik	cMN7.e11.5, cMN3/4.e11.5	cMN7.e11.5 0.06616; cMN3/4.e11.5 0.074585
chr12_69501719_69502852	5830428M24Rik	cMN7.e11.5, cMN3/4.e11.5	cMN7.e11.5 0.056272; cMN3/4.e11.5 0.043582
chr12_70345767_70346736	Tmx1	cMN6.e11.5, cMN3/4.e11.5	cMN6.e11.5 0.02795; cMN3/4.e11.5 0.027206
chr12_70367239_70368279	Tmx1	cMN7.e11.5, cMN7.e10.5, cMN6.e11.5, cMN3/4.e11.5	cMN7.e11.5 0.0596; cMN7.e10.5 0.05351; cMN6.e11.5 0.076483; cMN3/4.e11.5 0.07674
chr12_70422258_70423281	Tmx1	cMN7.e11.5, cMN7.e10.5, cMN6.e11.5, cMN3/4.e11.5	cMN7.e11.5 0.02673/4; cMN7.e10.5 0.037338; cMN6.e11.5 0.024506; cMN3/4.e11.5 0.032222
chr12_70430232_70431065	Tmx1	cMN7.e11.5, cMN6.e11.5, cMN3/4.e11.5	cMN7.e11.5 0.027325; cMN6.e11.5 0.024585; cMN3/4.e11.5 0.033222
chr12_70453970_70454480	Tmx1	cMN7.e11.5, cMN7.e10.5, cMN6.e11.5	cMN7.e11.5 0.033065; cMN7.e10.5 0.043157; cMN6.e11.5 0.03/4094
chr12_70868503_70869363	Actr10	cMN7.e11.5	cMN7.e11.5 0.022869
chr12_70968053_70969356	Actr10	cMN7.e11.5, cMN7.e10.5, cMN6.e11.5, cMN3/4.e11.5	cMN7.e11.5 0.069407; cMN7.e10.5 0.056275; cMN6.e11.5 0.058752; cMN3/4.e11.5 0.066456
chr12_70968053_70969356	Psma3	cMN7.e11.5, cMN7.e10.5, cMN6.e11.5, cMN3/4.e11.5	cMN7.e11.5 0.206699; cMN7.e10.5 0.178185; cMN6.e11.5 0.190037; cMN3/4.e11.5 0.201219
chr12_70969787_70970149	Psma3	cMN7.e11.5, cMN7.e10.5, cMN6.e11.5, cMN3/4.e11.5	cMN7.e11.5 0.053377; cMN7.e10.5 0.055867; cMN6.e11.5 0.024616; cMN3/4.e11.5 0.06045
chr12_72235663_72237122	Rtn1	cMN3/4.e11.5	cMN3/4.e11.5 0.025909
chr12_72303688_72305806	Rtn1	cMN7.e10.5	cMN7.e10.5 0.044571
chr12_72365060_72366811	Rtn1	cMN7.e11.5, cMN7.e10.5, cMN6.e11.5	cMN7.e11.5 0.036987; cMN7.e10.5 0.026423; cMN6.e11.5 0.042793
chr12_72373807_72375507	Rtn1	cMN7.e11.5, cMN7.e11.5, cMN7.e10.5, cMN6.e11.5, cMN3/4.e11.5, cMN3/4.e11.5	cMN7.e11.5 0.022255; cMN7.e11.5 0.028975; cMN7.e10.5 0.039772; cMN6.e11.5 0.023885; cMN3/4.e11.5 0.030813; cMN3/4.e11.5 0.035271
chr12_72407038_72407573	Rtn1	cMN7.e11.5, cMN7.e10.5, cMN6.e11.5	cMN7.e11.5 0.044013; cMN7.e10.5 0.067771; cMN6.e11.5 0.026374
chr12_72407776_72408087	Rtn1	cMN7.e11.5	cMN7.e11.5 0.049599
chr12_72427624_72428244	Rtn1	cMN6.e11.5	cMN6.e11.5 0.037041
chr12_75649245_75650000	Wdr89	cMN7.e10.5	cMN7.e10.5 0.02356
chr12_76556087_76557815	AI463170	cMN7.e11.5, cMN7.e10.5, cMN6.e11.5, cMN3/4.e11.5, cMN3/4.e11.5	cMN7.e11.5 0.031594; cMN7.e10.5 0.071812; cMN6.e11.5 0.047674; cMN3/4.e11.5 0.032657; cMN3/4.e11.5 0.083181
chr12_76623050_76624228	AI463170	cMN7.e11.5, cMN7.e10.5	cMN7.e11.5 0.021871; cMN7.e10.5 0.025678
chr12_76634624_76635654	AI463170	cMN6.e11.5	cMN6.e11.5 0.022672
chr12_76645031_76646063	AI463170	cMN6.e11.5	cMN6.e11.5 0.03325
chr12_76752697_76753071	Churc1	cMN7.e11.5	cMN7.e11.5 0.020425
chr12_76788963_76789807	Churc1	cMN3/4.e11.5	cMN3/4.e11.5 0.020493
chr12_80434886_80435805	2310002D06Rik	cMN7.e11.5, cMN7.e10.5, cMN6.e11.5	cMN7.e11.5 0.035042; cMN7.e10.5 0.031097; cMN6.e11.5 0.029501
chr12_80519909_80520329	2310002D06Rik	cMN7.e11.5	cMN7.e11.5 0.03/4443
chr12_80642689_80643163	Erh	cMN7.e11.5, cMN7.e10.5, cMN6.e11.5, cMN3/4.e11.5	cMN7.e11.5 0.025507; cMN7.e10.5 0.057016; cMN6.e11.5 0.020682; cMN3/4.e11.5 0.050694
chr12_80736431_80737618	Erh	cMN3/4.e11.5	cMN3/4.e11.5 0.020307
chr12_80857650_80859021	Gm20337	cMN7.e10.5	cMN7.e10.5 0.021061
chr12_80857650_80859021	Srsf5	cMN7.e10.5	cMN7.e10.5 0.02103/4
chr12_83631825_83633075	Rbm25	cMN7.e11.5, cMN6.e11.5, cMN3/4.e11.5	cMN7.e11.5 0.55192; cMN6.e11.5 0.462322; cMN3/4.e11.5 0.535426
chr12_83631825_83633075	Riox1	cMN7.e11.5	cMN7.e11.5 0.023046
chr12_84752038_84753241	Npc2	cMN7.e10.5, cMN6.e11.5, cMN3/4.e11.5	cMN7.e10.5 0.021536; cMN6.e11.5 0.022703; cMN3/4.e11.5 0.027658
chr12_84754757_84755696	Npc2	cMN6.e11.5	cMN6.e11.5 0.027208
chr12_84767079_84767788	Npc2	cMN7.e10.5	cMN7.e10.5 0.022256
chr12_84772197_84772397	Npc2	cMN7.e10.5	cMN7.e10.5 0.023735
chr12_84774568_84774787	Npc2	cMN6.e11.5	cMN6.e11.5 0.033572
chr12_84784345_84785087	Npc2	cMN7.e11.5, cMN7.e10.5, cMN6.e11.5, cMN3/4.e11.5	cMN7.e11.5 0.0393/43; cMN7.e10.5 0.020498; cMN6.e11.5 0.027961; cMN3/4.e11.5 0.02571
chr12_8498163_8498429	Rhob	cMN3/4.e11.5	cMN3/4.e11.5 0.028242
chr12_8510417_8511744	Rhob	cMN7.e10.5	cMN7.e10.5 0.03589
chr12_85454906_85456064	Erg28	cMN7.e11.5, cMN3/4.e11.5	cMN7.e11.5 0.021142; cMN3/4.e11.5 0.021721
chr12_85454906_85456064	Flvcr2	cMN7.e11.5, cMN7.e10.5, cMN6.e11.5, cMN3/4.e11.5	cMN7.e11.5 0.03983/4; cMN7.e10.5 0.024956; cMN6.e11.5 0.028926; cMN3/4.e11.5 0.041716
chr12_85454906_85456064	Tmed10	cMN7.e11.5, cMN7.e10.5, cMN6.e11.5, cMN3/4.e11.5	cMN7.e11.5 0.068843; cMN7.e10.5 0.047757; cMN6.e11.5 0.057081; cMN3/4.e11.5 0.070202
chr12_85485620_85486819	Flvcr2	cMN7.e11.5, cMN6.e11.5, cMN3/4.e11.5	cMN7.e11.5 0.026485; cMN6.e11.5 0.02285; cMN3/4.e11.5 0.027379
chr12_85485620_85486819	Tmed10	cMN7.e11.5, cMN7.e10.5, cMN6.e11.5, cMN3/4.e11.5	cMN7.e11.5 0.031359; cMN7.e10.5 0.025218; cMN6.e11.5 0.0309; cMN3/4.e11.5 0.031632
chr12_85729271_85729789	Flvcr2	cMN7.e11.5, cMN6.e11.5	cMN7.e11.5 0.021316; cMN6.e11.5 0.021882
chr12_85818121_85819137	Erg28	cMN7.e11.5, cMN7.e10.5, cMN6.e11.5, cMN3/4.e11.5	cMN7.e11.5 0.028011; cMN7.e10.5 0.06969; cMN6.e11.5 0.042458; cMN3/4.e11.5 0.05966
chr12_86697815_86698437	Gm32755	cMN7.e10.5, cMN6.e11.5	cMN7.e10.5 0.037882; cMN6.e11.5 0.024163
chr12_86699664_86700903	Gm32755	cMN7.e11.5, cMN7.e10.5, cMN3/4.e11.5	cMN7.e11.5 0.02022; cMN7.e10.5 0.0403/44; cMN3/4.e11.5 0.023/46
chr12_86715272_86715979	Gm32755	cMN7.e11.5, cMN7.e10.5, cMN6.e11.5, cMN3/4.e11.5	cMN7.e11.5 0.033522; cMN7.e10.5 0.029436; cMN6.e11.5 0.029738; cMN3/4.e11.5 0.027706
chr12_86795417_86796237	Gm32755	cMN7.e11.5, cMN3/4.e11.5	cMN7.e11.5 0.020335; cMN3/4.e11.5 0.021089
chr12_86800817_86802728	Gm32755	cMN7.e11.5, cMN7.e11.5, cMN7.e10.5, cMN6.e11.5, cMN3/4.e11.5	cMN7.e11.5 0.051866; cMN7.e11.5 0.02228; cMN7.e10.5 0.064881; cMN6.e11.5 0.059024; cMN3/4.e11.5 0.063262
chr12_86800817_86802728	Irf2bpl	cMN7.e11.5, cMN6.e11.5, cMN3/4.e11.5	cMN7.e11.5 0.031827; cMN6.e11.5 0.032682; cMN3/4.e11.5 0.03/4211
chr12_86823738_86825346	Gm32755	cMN7.e11.5, cMN7.e10.5, cMN6.e11.5, cMN3/4.e11.5	cMN7.e11.5 0.044108; cMN7.e10.5 0.0203/48; cMN6.e11.5 0.03723/4; cMN3/4.e11.5 0.049869
chr12_86823738_86825346	Irf2bpl	cMN7.e11.5, cMN6.e11.5, cMN3/4.e11.5	cMN7.e11.5 0.045312; cMN6.e11.5 0.03/4284; cMN3/4.e11.5 0.044821
chr12_86855528_86856245	Irf2bpl	cMN7.e11.5	cMN7.e11.5 0.02778
chr12_86881930_86882352	Irf2bpl	cMN6.e11.5	cMN6.e11.5 0.03/4628
chr12_86882618_86883000	Irf2bpl	cMN7.e11.5, cMN6.e11.5, cMN3/4.e11.5	cMN7.e11.5 0.023865; cMN6.e11.5 0.039374; cMN3/4.e11.5 0.024284
chr12_86883291_86883672	Irf2bpl	cMN6.e11.5	cMN6.e11.5 0.031288
chr12_86883865_86884285	Irf2bpl	cMN6.e11.5	cMN6.e11.5 0.033666
chr12_86888217_86888789	Irf2bpl	cMN3/4.e11.5	cMN3/4.e11.5 0.096515
chr12_86892365_86893034	Irf2bpl	cMN6.e11.5, cMN3/4.e11.5	cMN6.e11.5 0.023016; cMN3/4.e11.5 0.022104
chr12_86894261_86895492	Irf2bpl	cMN7.e11.5, cMN6.e11.5, cMN3/4.e11.5	cMN7.e11.5 0.148015; cMN6.e11.5 0.0883/48; cMN3/4.e11.5 0.125032
chr12_86911321_86913122	Irf2bpl	cMN7.e11.5, cMN6.e11.5, cMN3/4.e11.5	cMN7.e11.5 0.021228; cMN6.e11.5 0.025617; cMN3/4.e11.5 0.028127
chr12_87413172_87413700	Nrp	cMN6.e11.5	cMN6.e11.5 0.024165
chr12_87413172_87413700	Slirp	cMN6.e11.5	cMN6.e11.5 0.024237
chr12_87418754_87419648	Nrp	cMN7.e11.5, cMN6.e11.5, cMN3/4.e11.5	cMN7.e11.5 0.027678; cMN6.e11.5 0.069158; cMN3/4.e11.5 0.046786
chr12_87418754_87419648	Slirp	cMN7.e11.5, cMN6.e11.5, cMN3/4.e11.5	cMN7.e11.5 0.027786; cMN6.e11.5 0.069421; cMN3/4.e11.5 0.046967
chr12_87418754_87419648	Snw1	cMN6.e11.5, cMN3/4.e11.5	cMN6.e11.5 0.037033; cMN3/4.e11.5 0.025142
chr12_87424216_87425201	Nrp	cMN7.e11.5, cMN7.e10.5, cMN6.e11.5, cMN3/4.e11.5	cMN7.e11.5 0.029591; cMN7.e10.5 0.040916; cMN6.e11.5 0.020625; cMN3/4.e11.5 0.036353
chr12_87424216_87425201	Slirp	cMN7.e11.5, cMN7.e10.5, cMN6.e11.5, cMN3/4.e11.5	cMN7.e11.5 0.029743; cMN7.e10.5 0.041126; cMN6.e11.5 0.020728; cMN3/4.e11.5 0.036538
chr12_87424216_87425201	Snw1	cMN7.e10.5	cMN7.e10.5 0.020063
chr12_87442687_87443170	Nrp	cMN7.e10.5, cMN6.e11.5	cMN7.e10.5 0.035093; cMN6.e11.5 0.024703
chr12_87442687_87443170	Slirp	cMN7.e10.5, cMN6.e11.5	cMN7.e10.5 0.03508; cMN6.e11.5 0.024692
chr12_87470522_87471073	Snw1	cMN7.e11.5, cMN7.e10.5, cMN6.e11.5	cMN7.e11.5 0.037629; cMN7.e10.5 0.037726; cMN6.e11.5 0.033987
chr12_87471487_87471737	Snw1	cMN3/4.e11.5	cMN3/4.e11.5 0.030868
chr12_88353925_88354898	3200001D21Rik	cMN6.e11.5	cMN6.e11.5 0.022575
chr12_88371572_88372670	3200001D21Rik	cMN7.e10.5, cMN6.e11.5, cMN3/4.e11.5	cMN7.e10.5 0.055923; cMN6.e11.5 0.105426; cMN3/4.e11.5 0.05329
chr12_88380886_88381721	3200001D21Rik	cMN7.e10.5, cMN6.e11.5, cMN3/4.e11.5	cMN7.e10.5 0.040002; cMN6.e11.5 0.069095; cMN3/4.e11.5 0.05286
chr12_88405117_88405510	3200001D21Rik	cMN7.e10.5	cMN7.e10.5 0.020196
chr12_88408092_88409799	3200001D21Rik	cMN7.e10.5, cMN6.e11.5	cMN7.e10.5 0.05065; cMN6.e11.5 0.0207
chr12_88454316_88455385	3200001D21Rik	cMN7.e10.5	cMN7.e10.5 0.025262
chr12_8912583_8913568	Laptm4a	cMN7.e11.5, cMN7.e10.5, cMN6.e11.5, cMN3/4.e11.5	cMN7.e11.5 0.065912; cMN7.e10.5 0.04967; cMN6.e11.5 0.071668; cMN3/4.e11.5 0.091995
chr12_8916279_8916652	Laptm4a	cMN7.e10.5	cMN7.e10.5 0.020777
chr12_8961109_8962435	Laptm4a	cMN7.e10.5	cMN7.e10.5 0.029015
chr12_98475636_98476847	Gm40893	cMN7.e10.5, cMN6.e11.5	cMN7.e10.5 0.035648; cMN6.e11.5 0.03388
chr12_98477354_98478653	Gm40893	cMN7.e11.5, cMN7.e10.5, cMN6.e11.5, cMN3/4.e11.5	cMN7.e11.5 0.065052; cMN7.e10.5 0.074826; cMN6.e11.5 0.076851; cMN3/4.e11.5 0.073545
chr12_98500888_98502332	Gm40893	cMN7.e11.5, cMN7.e10.5	cMN7.e11.5 0.048326; cMN7.e10.5 0.037869
chr12_98505667_98506072	Gm40893	cMN7.e11.5	cMN7.e11.5 0.02763
chr12_98519951_98520949	Gm40893	cMN7.e11.5, cMN7.e10.5, cMN6.e11.5, cMN3/4.e11.5	cMN7.e11.5 0.201671; cMN7.e10.5 0.180481; cMN6.e11.5 0.208465; cMN3/4.e11.5 0.209325
chr12_98531534_98532194	Gm40893	cMN7.e10.5, cMN3/4.e11.5	cMN7.e10.5 0.020925; cMN3/4.e11.5 0.027103
chr12_98562152_98563193	Gm40893	cMN7.e11.5, cMN7.e10.5, cMN6.e11.5, cMN3/4.e11.5	cMN7.e11.5 0.027404; cMN7.e10.5 0.023605; cMN6.e11.5 0.0382; cMN3/4.e11.5 0.059362
chr12_98573411_98575548	Gm40893	cMN7.e11.5, cMN7.e10.5, cMN6.e11.5, cMN6.e11.5, cMN3/4.e11.5	cMN7.e11.5 0.065242; cMN7.e10.5 0.071469; cMN6.e11.5 0.030252; cMN6.e11.5 0.085217; cMN3/4.e11.5 0.07665
chr12_98973467_98974830	4930474N09Rik	cMN7.e10.5	cMN7.e10.5 0.022161
chr12_99010718_99012240	4930474N09Rik	cMN7.e11.5, cMN7.e10.5, cMN6.e11.5, cMN3/4.e11.5	cMN7.e11.5 0.02398; cMN7.e10.5 0.025148; cMN6.e11.5 0.022047; cMN3/4.e11.5 0.030813
chr12_99083911_99084812	4930474N09Rik	cMN7.e11.5, cMN7.e10.5, cMN6.e11.5, cMN3/4.e11.5	cMN7.e11.5 0.020045; cMN7.e10.5 0.03055; cMN6.e11.5 0.033017; cMN3/4.e11.5 0.027865
chr12_99153383_99154374	4930474N09Rik	cMN7.e11.5, cMN7.e10.5, cMN6.e11.5, cMN3/4.e11.5	cMN7.e11.5 0.061076; cMN7.e10.5 0.022668; cMN6.e11.5 0.075218; cMN3/4.e11.5 0.024556
chr12_99159176_99160165	4930474N09Rik	cMN7.e11.5, cMN7.e10.5, cMN6.e11.5	cMN7.e11.5 0.041406; cMN7.e10.5 0.024832; cMN6.e11.5 0.109552
chr12_99167825_99168510	4930474N09Rik	cMN6.e11.5	cMN6.e11.5 0.021568
chr12_99219891_99221264	4930474N09Rik	cMN7.e10.5, cMN3/4.e11.5	cMN7.e10.5 0.022572; cMN3/4.e11.5 0.03/417
chr12_99230047_99231134	4930474N09Rik	cMN7.e10.5, cMN6.e11.5, cMN3/4.e11.5	cMN7.e10.5 0.027508; cMN6.e11.5 0.020405; cMN3/4.e11.5 0.020332
chr12_99339711_99340503	4930474N09Rik	cMN3/4.e11.5	cMN3/4.e11.5 0.023161
chr12_99339711_99340503	Foxn3	cMN7.e11.5	cMN7.e11.5 0.024572
chr12_99391947_99393988	4930474N09Rik	cMN7.e10.5, cMN6.e11.5	cMN7.e10.5 0.023916; cMN6.e11.5 0.031762
chr12_99391947_99393988	Foxn3	cMN7.e11.5, cMN7.e11.5, cMN7.e10.5, cMN6.e11.5	cMN7.e11.5 0.03/4176; cMN7.e11.5 0.053145; cMN7.e10.5 0.062253; cMN6.e11.5 0.086065
chr12_99440873_99441281	Foxn3	cMN7.e11.5	cMN7.e11.5 0.039075
chr12_99444243_99445314	Foxn3	cMN7.e11.5, cMN7.e10.5, cMN6.e11.5	cMN7.e11.5 0.023575; cMN7.e10.5 0.044605; cMN6.e11.5 0.024569
chr12_99453636_99454204	Foxn3	cMN7.e11.5, cMN7.e10.5, cMN6.e11.5	cMN7.e11.5 0.040054; cMN7.e10.5 0.026248; cMN6.e11.5 0.068641
chr12_99454444_99454977	Foxn3	cMN7.e10.5	cMN7.e10.5 0.022179
chr12_99457694_99458304	Foxn3	cMN7.e11.5, cMN7.e10.5, cMN6.e11.5	cMN7.e11.5 0.027541; cMN7.e10.5 0.021911; cMN6.e11.5 0.061116
chr12_99467381_99468584	Foxn3	cMN7.e11.5, cMN7.e10.5, cMN6.e11.5	cMN7.e11.5 0.032052; cMN7.e10.5 0.035047; cMN6.e11.5 0.073283
chr12_99498085_99499541	Foxn3	cMN7.e11.5, cMN7.e10.5, cMN6.e11.5	cMN7.e11.5 0.068926; cMN7.e10.5 0.063983; cMN6.e11.5 0.045849
chr12_99528511_99529846	Foxn3	cMN7.e10.5	cMN7.e10.5 0.036459
chr13_100124369_100125559	Serf1	cMN7.e11.5, cMN7.e10.5, cMN6.e11.5, cMN3/4.e11.5	cMN7.e11.5 0.093079; cMN7.e10.5 0.059543; cMN6.e11.5 0.050155; cMN3/4.e11.5 0.067143
chr13_100140167_100141225	Serf1	cMN7.e10.5	cMN7.e10.5 0.027588
chr13_100743339_100743648	Mrps36	cMN7.e11.5, cMN7.e10.5	cMN7.e11.5 0.021389; cMN7.e10.5 0.031243
chr13_101062151_101063399	4933416M06Rik	cMN7.e10.5	cMN7.e10.5 0.02553
chr13_101215529_101216136	5930438M14Rik	cMN3/4.e11.5	cMN3/4.e11.5 0.022752
chr13_101232696_101232896	5930438M14Rik	cMN3/4.e11.5	cMN3/4.e11.5 0.04006
chr13_101233138_101234599	4933416M06Rik	cMN7.e11.5, cMN7.e10.5	cMN7.e11.5 0.152076; cMN7.e10.5 0.171336
chr13_101233138_101234599	5930438M14Rik	cMN3/4.e11.5	cMN3/4.e11.5 0.488157
chr13_101235106_101235689	4933416M06Rik	cMN7.e10.5	cMN7.e10.5 0.039703
chr13_101243949_101244767	4933416M06Rik	cMN7.e11.5, cMN7.e10.5	cMN7.e11.5 0.033143; cMN7.e10.5 0.029716
chr13_101305146_101306480	4933416M06Rik	cMN7.e11.5, cMN7.e10.5	cMN7.e11.5 0.03/4813; cMN7.e10.5 0.021685
chr13_101800902_101802224	Pik3r1	cMN3/4.e11.5	cMN3/4.e11.5 0.053871
chr13_104517941_104519020	Shisal2b	cMN7.e11.5, cMN3/4.e11.5	cMN7.e11.5 0.020365; cMN3/4.e11.5 0.021311
chr13_104824160_104824730	Shisal2b	cMN7.e10.5	cMN7.e10.5 0.025498
chr13_104860463_104860966	Shisal2b	cMN7.e10.5	cMN7.e10.5 0.028015
chr13_104914237_104914910	Shisal2b	cMN3/4.e11.5	cMN3/4.e11.5 0.022802
chr13_104915402_104916112	Shisal2b	cMN3/4.e11.5	cMN3/4.e11.5 0.020647
chr13_104947929_104948327	Shisal2b	cMN7.e11.5	cMN7.e11.5 0.020123
chr13_107461059_107461999	AI197445	cMN7.e11.5, cMN7.e10.5, cMN6.e11.5, cMN3/4.e11.5	cMN7.e11.5 0.100404; cMN7.e10.5 0.057549; cMN6.e11.5 0.096125; cMN3/4.e11.5 0.098947
chr13_107466499_107466699	AI197445	cMN6.e11.5	cMN6.e11.5 0.02362
chr13_107470628_107471529	AI197445	cMN7.e11.5, cMN6.e11.5, cMN3/4.e11.5	cMN7.e11.5 0.044067; cMN6.e11.5 0.077893; cMN3/4.e11.5 0.059815
chr13_107483865_107485051	AI197445	cMN7.e11.5, cMN7.e10.5, cMN6.e11.5, cMN3/4.e11.5	cMN7.e11.5 0.066727; cMN7.e10.5 0.071148; cMN6.e11.5 0.097479; cMN3/4.e11.5 0.0893
chr13_107530634_107531825	AI197445	cMN6.e11.5	cMN6.e11.5 0.0243/42
chr13_107539967_107542180	AI197445	cMN7.e11.5, cMN7.e10.5, cMN6.e11.5, cMN3/4.e11.5, cMN3/4.e11.5	cMN7.e11.5 0.042356; cMN7.e10.5 0.037009; cMN6.e11.5 0.08145; cMN3/4.e11.5 0.050078; cMN3/4.e11.5 0.020372
chr13_107618834_107620797	AI197445	cMN7.e10.5	cMN7.e10.5 0.025354
chr13_111488696_111489029	Gpbp1	cMN7.e10.5	cMN7.e10.5 0.057514
chr13_111489081_111489398	Gpbp1	cMN7.e10.5	cMN7.e10.5 0.035069
chr13_111724865_111726167	Gpbp1	cMN7.e11.5, cMN3/4.e11.5	cMN7.e11.5 0.021767; cMN3/4.e11.5 0.020496
chr13_113464240_113465264	Snx18	cMN7.e10.5	cMN7.e10.5 0.023/488
chr13_113586923_113587879	Snx18	cMN7.e11.5, cMN7.e10.5, cMN6.e11.5, cMN3/4.e11.5	cMN7.e11.5 0.027902; cMN7.e10.5 0.022033; cMN6.e11.5 0.025097; cMN3/4.e11.5 0.02744
chr13_113608560_113608845	Snx18	cMN7.e11.5	cMN7.e11.5 0.02305
chr13_113611137_113611477	Snx18	cMN7.e11.5, cMN7.e10.5, cMN3/4.e11.5	cMN7.e11.5 0.039552; cMN7.e10.5 0.02726; cMN3/4.e11.5 0.03229
chr13_113613497_113614166	Snx18	cMN7.e11.5, cMN6.e11.5, cMN3/4.e11.5	cMN7.e11.5 0.053794; cMN6.e11.5 0.15599; cMN3/4.e11.5 0.096281
chr13_113615040_113615311	Snx18	cMN7.e10.5, cMN3/4.e11.5	cMN7.e10.5 0.044159; cMN3/4.e11.5 0.070014
chr13_113615778_113616006	Snx18	cMN7.e10.5	cMN7.e10.5 0.046427
chr13_113617329_113617683	Snx18	cMN7.e10.5	cMN7.e10.5 0.042931
chr13_113638914_113639873	Snx18	cMN7.e11.5, cMN7.e10.5, cMN3/4.e11.5	cMN7.e11.5 0.040513; cMN7.e10.5 0.048606; cMN3/4.e11.5 0.024265
chr13_113640614_113641793	Snx18	cMN7.e11.5, cMN7.e10.5, cMN6.e11.5, cMN3/4.e11.5	cMN7.e11.5 0.057449; cMN7.e10.5 0.083713; cMN6.e11.5 0.038295; cMN3/4.e11.5 0.075431
chr13_114344010_114344888	Ndufs4	cMN7.e10.5, cMN3/4.e11.5	cMN7.e10.5 0.021887; cMN3/4.e11.5 0.022573
chr13_114387163_114387394	Ndufs4	cMN7.e11.5	cMN7.e11.5 0.050255
chr13_114400234_114400977	Ndufs4	cMN6.e11.5	cMN6.e11.5 0.036933
chr13_114406370_114407392	Ndufs4	cMN7.e10.5, cMN3/4.e11.5	cMN7.e10.5 0.02148; cMN3/4.e11.5 0.038742
chr13_114460164_114460960	Ndufs4	cMN7.e11.5, cMN6.e11.5, cMN3/4.e11.5	cMN7.e11.5 0.029817; cMN6.e11.5 0.022003; cMN3/4.e11.5 0.026498
chr13_116087095_116088239	Isl1	cMN7.e11.5, cMN7.e10.5, cMN3/4.e11.5	cMN7.e11.5 0.037108; cMN7.e10.5 0.029929; cMN3/4.e11.5 0.029229
chr13_116279227_116279865	Isl1	cMN3/4.e11.5	cMN3/4.e11.5 0.021921
chr13_116293252_116294560	Isl1	cMN7.e11.5, cMN7.e10.5, cMN6.e11.5, cMN3/4.e11.5	cMN7.e11.5 0.095091; cMN7.e10.5 0.08037; cMN6.e11.5 0.079453; cMN3/4.e11.5 0.116771
chr13_116294741_116295006	Isl1	cMN7.e11.5	cMN7.e11.5 0.02203
chr13_116296137_116296687	Isl1	cMN7.e10.5, cMN6.e11.5	cMN7.e10.5 0.025884; cMN6.e11.5 0.021973
chr13_116296940_116297862	Isl1	cMN7.e11.5, cMN7.e10.5, cMN6.e11.5, cMN3/4.e11.5	cMN7.e11.5 0.025798; cMN7.e10.5 0.059281; cMN6.e11.5 0.059743; cMN3/4.e11.5 0.047525
chr13_116299894_116300266	Isl1	cMN7.e11.5, cMN7.e10.5, cMN3/4.e11.5	cMN7.e11.5 0.053/417; cMN7.e10.5 0.03133/4; cMN3/4.e11.5 0.045573
chr13_116302990_116303479	Isl1	cMN7.e10.5	cMN7.e10.5 0.030971
chr13_116305014_116305340	Isl1	cMN7.e10.5, cMN6.e11.5	cMN7.e10.5 0.039435; cMN6.e11.5 0.068079
chr13_116311915_116312519	Isl1	cMN7.e11.5, cMN7.e10.5, cMN6.e11.5	cMN7.e11.5 0.063117; cMN7.e10.5 0.095944; cMN6.e11.5 0.043698
chr13_116313255_116313457	Isl1	cMN3/4.e11.5	cMN3/4.e11.5 0.030469
chr13_116514361_116515433	Isl1	cMN7.e11.5, cMN6.e11.5, cMN3/4.e11.5	cMN7.e11.5 0.024201; cMN6.e11.5 0.022126; cMN3/4.e11.5 0.027153
chr13_119631573_119632181	Hmgcs1	cMN3/4.e11.5	cMN3/4.e11.5 0.020511
chr13_119684122_119684919	Hmgcs1	cMN7.e10.5	cMN7.e10.5 0.030658
chr13_14618651_14619311	Mrpl32	cMN7.e11.5, cMN7.e10.5, cMN3/4.e11.5	cMN7.e11.5 0.023/492; cMN7.e10.5 0.027739; cMN3/4.e11.5 0.021615
chr13_14618651_14619311	Psma2	cMN7.e11.5, cMN7.e10.5, cMN6.e11.5, cMN3/4.e11.5	cMN7.e11.5 0.024176; cMN7.e10.5 0.028544; cMN6.e11.5 0.023599; cMN3/4.e11.5 0.022248
chr13_15541521_15542875	4933412O06Rik	cMN7.e10.5	cMN7.e10.5 0.028855
chr13_15714195_15715510	4933412O06Rik	cMN7.e10.5	cMN7.e10.5 0.025613
chr13_15758747_15760039	4933412O06Rik	cMN7.e10.5	cMN7.e10.5 0.153601
chr13_15758747_15760039	B230303A05Rik	cMN3/4.e11.5	cMN3/4.e11.5 0.051327
chr13_16020696_16020945	B230303A05Rik	cMN3/4.e11.5	cMN3/4.e11.5 0.045563
chr13_17896873_17898134	Rala	cMN7.e10.5	cMN7.e10.5 0.021292
chr13_19365369_19366160	Stard3nl	cMN6.e11.5	cMN6.e11.5 0.024607
chr13_21158772_21159783	Trim27	cMN7.e10.5	cMN7.e10.5 0.023866
chr13_21160694_21161677	Trim27	cMN7.e10.5	cMN7.e10.5 0.032139
chr13_21167030_21168234	Trim27	cMN7.e10.5	cMN7.e10.5 0.03783
chr13_21169639_21170161	Trim27	cMN7.e10.5	cMN7.e10.5 0.042713
chr13_21172259_21173026	Trim27	cMN7.e10.5	cMN7.e10.5 0.047835
chr13_21199750_21200873	Trim27	cMN7.e10.5	cMN7.e10.5 0.058035
chr13_21221556_21223004	Trim27	cMN7.e10.5	cMN7.e10.5 0.03/4048
chr13_24576308_24577363	Ripor2	cMN3/4.e11.5	cMN3/4.e11.5 0.27581
chr13_24585393_24585696	Ripor2	cMN3/4.e11.5	cMN3/4.e11.5 0.026555
chr13_24628967_24630328	Ripor2	cMN3/4.e11.5	cMN3/4.e11.5 0.047844
chr13_24638220_24639825	Ripor2	cMN3/4.e11.5	cMN3/4.e11.5 0.045226
chr13_24656491_24657617	Ripor2	cMN3/4.e11.5	cMN3/4.e11.5 0.03823
chr13_28947777_28948461	Sox4	cMN7.e10.5, cMN6.e11.5, cMN3/4.e11.5	cMN7.e10.5 0.030376; cMN6.e11.5 0.03215; cMN3/4.e11.5 0.053602
chr13_28948516_28948915	Sox4	cMN7.e11.5, cMN7.e10.5, cMN6.e11.5, cMN3/4.e11.5	cMN7.e11.5 0.037698; cMN7.e10.5 0.031457; cMN6.e11.5 0.035027; cMN3/4.e11.5 0.044514
chr13_28950564_28951045	Sox4	cMN7.e11.5, cMN7.e10.5, cMN3/4.e11.5	cMN7.e11.5 0.036102; cMN7.e10.5 0.05491; cMN3/4.e11.5 0.037771
chr13_28952730_28953111	Sox4	cMN7.e11.5	cMN7.e11.5 0.037522
chr13_28957815_28959942	Sox4	cMN7.e11.5, cMN7.e10.5, cMN6.e11.5, cMN3/4.e11.5	cMN7.e11.5 0.375441; cMN7.e10.5 0.409874; cMN6.e11.5 0.422789; cMN3/4.e11.5 0.377526
chr13_30530599_30531320	Uqcrfs1	cMN7.e11.5, cMN7.e10.5	cMN7.e11.5 0.026663; cMN7.e10.5 0.025268
chr13_30548864_30549225	Uqcrfs1	cMN7.e11.5, cMN7.e10.5, cMN6.e11.5, cMN3/4.e11.5	cMN7.e11.5 0.148438; cMN7.e10.5 0.080675; cMN6.e11.5 0.050372; cMN3/4.e11.5 0.089977
chr13_34069994_34070735	Tubb2a	cMN7.e10.5	cMN7.e10.5 0.021732
chr13_34076456_34077370	Tubb2a	cMN7.e11.5, cMN7.e10.5, cMN6.e11.5, cMN3/4.e11.5	cMN7.e11.5 0.197924; cMN7.e10.5 0.209791; cMN6.e11.5 0.233223; cMN3/4.e11.5 0.197249
chr13_34087452_34087868	Tubb2a	cMN3/4.e11.5	cMN3/4.e11.5 0.020681
chr13_34088189_34089546	Tubb2a	cMN7.e11.5, cMN7.e10.5, cMN6.e11.5, cMN3/4.e11.5	cMN7.e11.5 0.057241; cMN7.e10.5 0.063793; cMN6.e11.5 0.086876; cMN3/4.e11.5 0.064281
chr13_34095884_34096692	Tubb2a	cMN3/4.e11.5	cMN3/4.e11.5 0.020076
chr13_34131021_34132523	4930529N20Rik	cMN7.e11.5	cMN7.e11.5 0.03/4304
chr13_34131021_34132523	Tubb2a	cMN7.e11.5, cMN7.e10.5, cMN6.e11.5, cMN3/4.e11.5	cMN7.e11.5 0.095717; cMN7.e10.5 0.100403; cMN6.e11.5 0.086902; cMN3/4.e11.5 0.077358
chr13_34131021_34132523	Tubb2b	cMN7.e11.5, cMN7.e10.5, cMN6.e11.5, cMN3/4.e11.5	cMN7.e11.5 0.399436; cMN7.e10.5 0.432918; cMN6.e11.5 0.409253; cMN3/4.e11.5 0.333712
chr13_34133374_34134098	Tubb2a	cMN3/4.e11.5	cMN3/4.e11.5 0.023743
chr13_34133374_34134098	Tubb2b	cMN7.e11.5, cMN7.e10.5, cMN6.e11.5, cMN3/4.e11.5	cMN7.e11.5 0.038093; cMN7.e10.5 0.066679; cMN6.e11.5 0.070186; cMN3/4.e11.5 0.106028
chr13_34148420_34150015	Tubb2a	cMN7.e11.5, cMN7.e10.5, cMN6.e11.5, cMN3/4.e11.5	cMN7.e11.5 0.040293; cMN7.e10.5 0.026882; cMN6.e11.5 0.04172; cMN3/4.e11.5 0.048881
chr13_34148420_34150015	Tubb2b	cMN7.e11.5, cMN7.e10.5, cMN6.e11.5, cMN3/4.e11.5	cMN7.e11.5 0.068212; cMN7.e10.5 0.046658; cMN6.e11.5 0.079012; cMN3/4.e11.5 0.085056
chr13_34874135_34874674	4930529N20Rik	cMN7.e11.5	cMN7.e11.5 0.033132
chr13_35169136_35169464	4930529N20Rik	cMN7.e11.5	cMN7.e11.5 0.020729
chr13_35189106_35189953	4930529N20Rik	cMN7.e11.5	cMN7.e11.5 0.130255
chr13_35740564_35742372	4930529N20Rik	cMN7.e11.5	cMN7.e11.5 0.021374
chr13_40994229_40995329	Tmem14c	cMN3/4.e11.5	cMN3/4.e11.5 0.023735
chr13_41017019_41017219	Tmem14c	cMN3/4.e11.5	cMN3/4.e11.5 0.026286
chr13_43502853_43504092	Nol7	cMN7.e11.5, cMN7.e10.5, cMN3/4.e11.5	cMN7.e11.5 0.033839; cMN7.e10.5 0.020463; cMN3/4.e11.5 0.035833
chr13_43530889_43532040	Nol7	cMN7.e11.5, cMN7.e10.5, cMN3/4.e11.5	cMN7.e11.5 0.031136; cMN7.e10.5 0.03/4448; cMN3/4.e11.5 0.037752
chr13_47104813_47105401	Dek	cMN7.e10.5	cMN7.e10.5 0.067645
chr13_47152194_47152728	A930002C04Rik	cMN6.e11.5	cMN6.e11.5 0.063894
chr13_47855300_47856500	G630093K05Rik	cMN3/4.e11.5	cMN3/4.e11.5 0.039072
chr13_47942102_47943016	G630093K05Rik	cMN3/4.e11.5	cMN3/4.e11.5 0.030874
chr13_48545432_48546925	G630093K05Rik	cMN3/4.e11.5	cMN3/4.e11.5 0.026775
chr13_51094597_51095293	9430083A17Rik	cMN7.e10.5	cMN7.e10.5 0.032844
chr13_51568535_51570086	Cks2	cMN7.e10.5	cMN7.e10.5 0.031573
chr13_51833371_51834390	Gadd45g	cMN7.e10.5	cMN7.e10.5 0.03/4691
chr13_51839624_51840180	Gadd45g	cMN7.e11.5, cMN7.e10.5	cMN7.e11.5 0.030766; cMN7.e10.5 0.031225
chr13_51847890_51848432	Gadd45g	cMN7.e11.5, cMN7.e10.5	cMN7.e11.5 0.089771; cMN7.e10.5 0.078468
chr13_51848562_51848982	Gadd45g	cMN7.e10.5	cMN7.e10.5 0.060813
chr13_51902341_51903974	Gadd45g	cMN7.e11.5, cMN7.e10.5	cMN7.e11.5 0.021728; cMN7.e10.5 0.02003
chr13_54067699_54067974	Sfxn1	cMN3/4.e11.5	cMN3/4.e11.5 0.02543/4
chr13_54302265_54304218	Cplx2	cMN3/4.e11.5	cMN3/4.e11.5 0.064303
chr13_54302265_54304218	Sfxn1	cMN7.e11.5, cMN6.e11.5, cMN3/4.e11.5	cMN7.e11.5 0.026564; cMN6.e11.5 0.023887; cMN3/4.e11.5 0.030761
chr13_54302265_54304218	Thoc3	cMN7.e11.5, cMN7.e10.5, cMN3/4.e11.5	cMN7.e11.5 0.029153; cMN7.e10.5 0.028382; cMN3/4.e11.5 0.03/4672
chr13_54325792_54326270	Cplx2	cMN3/4.e11.5	cMN3/4.e11.5 0.029087
chr13_54372625_54373106	Cplx2	cMN3/4.e11.5	cMN3/4.e11.5 0.0743/44
chr13_54384604_54385505	Cplx2	cMN3/4.e11.5	cMN3/4.e11.5 0.023/481
chr13_54446763_54447523	Thoc3	cMN7.e11.5, cMN7.e10.5, cMN3/4.e11.5	cMN7.e11.5 0.025366; cMN7.e10.5 0.020365; cMN3/4.e11.5 0.028589
chr13_54687082_54688612	4833439L19Rik	cMN7.e11.5, cMN7.e10.5, cMN6.e11.5, cMN3/4.e11.5	cMN7.e11.5 0.04145; cMN7.e10.5 0.03552; cMN6.e11.5 0.038154; cMN3/4.e11.5 0.038315
chr13_54687082_54688612	Cplx2	cMN3/4.e11.5	cMN3/4.e11.5 0.020628
chr13_54687082_54688612	Higd2a	cMN7.e11.5, cMN7.e10.5, cMN6.e11.5, cMN3/4.e11.5	cMN7.e11.5 0.046841; cMN7.e10.5 0.040471; cMN6.e11.5 0.04491; cMN3/4.e11.5 0.04195
chr13_54687082_54688612	Thoc3	cMN7.e11.5, cMN7.e10.5, cMN3/4.e11.5	cMN7.e11.5 0.03/4218; cMN7.e10.5 0.029443; cMN3/4.e11.5 0.033182
chr13_54687082_54688612	Tspan17	cMN7.e11.5, cMN6.e11.5, cMN3/4.e11.5	cMN7.e11.5 0.047592; cMN6.e11.5 0.040011; cMN3/4.e11.5 0.047415
chr13_54757887_54758991	Tspan17	cMN7.e11.5, cMN6.e11.5, cMN3/4.e11.5	cMN7.e11.5 0.056782; cMN6.e11.5 0.053714; cMN3/4.e11.5 0.060297
chr13_54799510_54800198	Tspan17	cMN7.e11.5, cMN3/4.e11.5	cMN7.e11.5 0.023705; cMN3/4.e11.5 0.033765
chr13_54805354_54805839	Tspan17	cMN6.e11.5	cMN6.e11.5 0.020399
chr13_54805980_54807134	Tspan17	cMN6.e11.5, cMN3/4.e11.5	cMN6.e11.5 0.069972; cMN3/4.e11.5 0.036213
chr13_54817955_54819187	Tspan17	cMN6.e11.5, cMN3/4.e11.5	cMN6.e11.5 0.027913; cMN3/4.e11.5 0.022096
chr13_55189514_55190987	Prelid1	cMN7.e11.5, cMN7.e10.5, cMN6.e11.5, cMN3/4.e11.5	cMN7.e11.5 0.0375; cMN7.e10.5 0.027878; cMN6.e11.5 0.032694; cMN3/4.e11.5 0.03/4673
chr13_55327687_55328056	Prelid1	cMN7.e11.5, cMN7.e10.5, cMN6.e11.5, cMN3/4.e11.5	cMN7.e11.5 0.031388; cMN7.e10.5 0.021244; cMN6.e11.5 0.036412; cMN3/4.e11.5 0.049765
chr13_55405242_55406182	Prelid1	cMN6.e11.5	cMN6.e11.5 0.020304
chr13_55471154_55473037	Dbn1	cMN7.e11.5, cMN7.e11.5, cMN7.e10.5, cMN6.e11.5, cMN3/4.e11.5	cMN7.e11.5 0.052524; cMN7.e11.5 0.036555; cMN7.e10.5 0.096365; cMN6.e11.5 0.102271; cMN3/4.e11.5 0.089151
chr13_55471154_55473037	Prelid1	cMN6.e11.5	cMN6.e11.5 0.020648
chr13_55471154_55473037	Tmed9	cMN7.e10.5, cMN6.e11.5, cMN3/4.e11.5	cMN7.e10.5 0.022032; cMN6.e11.5 0.023288; cMN3/4.e11.5 0.020048
chr13_55474442_55474970	Dbn1	cMN7.e11.5, cMN7.e10.5, cMN3/4.e11.5	cMN7.e11.5 0.03067; cMN7.e10.5 0.021622; cMN3/4.e11.5 0.028005
chr13_55483593_55484141	Dbn1	cMN7.e11.5, cMN7.e10.5, cMN6.e11.5, cMN3/4.e11.5	cMN7.e11.5 0.05337; cMN7.e10.5 0.040579; cMN6.e11.5 0.086014; cMN3/4.e11.5 0.091906
chr13_55484557_55484959	Dbn1	cMN7.e10.5	cMN7.e10.5 0.029853
chr13_55486465_55486823	Dbn1	cMN7.e11.5, cMN6.e11.5, cMN3/4.e11.5	cMN7.e11.5 0.031312; cMN6.e11.5 0.02898; cMN3/4.e11.5 0.024839
chr13_55600549_55601033	Tmed9	cMN7.e11.5, cMN3/4.e11.5	cMN7.e11.5 0.037074; cMN3/4.e11.5 0.022567
chr13_55601645_55602004	Tmed9	cMN7.e10.5, cMN6.e11.5	cMN7.e10.5 0.021072; cMN6.e11.5 0.024203
chr13_55640398_55640906	Ddx46	cMN7.e10.5	cMN7.e10.5 0.028965
chr13_55685857_55686795	B230219D22Rik	cMN7.e11.5, cMN6.e11.5, cMN3/4.e11.5	cMN7.e11.5 0.078405; cMN6.e11.5 0.092396; cMN3/4.e11.5 0.065981
chr13_55685857_55686795	Txndc15	cMN7.e11.5, cMN7.e10.5, cMN6.e11.5, cMN3/4.e11.5	cMN7.e11.5 0.027021; cMN7.e10.5 0.026007; cMN6.e11.5 0.032391; cMN3/4.e11.5 0.022031
chr13_55687895_55688332	B230219D22Rik	cMN7.e11.5, cMN6.e11.5	cMN7.e11.5 0.02688; cMN6.e11.5 0.049797
chr13_55719539_55719901	Txndc15	cMN6.e11.5	cMN6.e11.5 0.020378
chr13_55727943_55728257	Txndc15	cMN7.e11.5	cMN7.e11.5 0.024285
chr13_56067405_56069129	H2afy	cMN6.e11.5	cMN6.e11.5 0.023106
chr13_56197352_56197926	H2afy	cMN7.e11.5	cMN7.e11.5 0.023518
chr13_56221033_56222543	H2afy	cMN7.e10.5, cMN6.e11.5, cMN3/4.e11.5	cMN7.e10.5 0.030279; cMN6.e11.5 0.035132; cMN3/4.e11.5 0.027954
chr13_58112632_58113900	Hnrnpa0	cMN6.e11.5	cMN6.e11.5 0.068256
chr13_58112632_58113900	Idnk	cMN7.e11.5, cMN7.e10.5	cMN7.e11.5 0.030993; cMN7.e10.5 0.022401
chr13_58122574_58123270	Hnrnpa0	cMN6.e11.5	cMN6.e11.5 0.020303
[truncated: 5,230 more rows]

## Sheet: Supplementary Data 5
Supplementary Data 5. CCDD WGS cohort composition.
CCDD1	# individuals with WGS	# probands	AD inheritance pattern	AR inheritance pattern	# individuals with SNPs	white	hispanic	black	asian	mulitiple race	unknown	# Restricted vertical eye movt	# Restricted horizontaleye movt	# Facial paralysis	# Hearing (CN VIII)	# Lower CN (IX-XII)	# CNS structural or functional	# Additional PNS / muscle	# Craniofacial	# Dysmorphology - facial	# Dysmorphology – other	# Skeletal	# Cardiovascular	# GI	# Renal/urinary/genital	# Endocrine	# Skin/hair/teeth/nails
Inherited syndromic CFEOM	27	6	2	4	6	6	0	0	0	0	0	6	6	2	2	0	4	1	0	1	0	0	1	1	0	0	1
Inherited nonsyndromic CFEOM	40	9	7	2	5	8	1	0	0	0	0	9	4	0	0	0	0	0	0	0	0	0	0	0	0	0	0
Simplex syndromic CFEOM	78	26	0	0	1	13	6	0	1	3	3	26	5	4	10	7	22	4	4	5	3	14	2	5	5	4	6
Simplex nonsyndromic CFEOM	85	28	0	0	0	21	3	0	1	0	3	28	15	1	0	0	0	0	0	0	0	0	0	0	0	0	0
Inherited syndromic CP	3	1	1	0	0	1	0	0	0	0	0	1	1	0	0	0	1	0	0	0	0	0	0	0	0	0	0
Inherited nonsyndromic CP	76	19	16	0	12	15	1	0	2	0	1	19	0	0	0	0	0	0	0	0	0	0	0	0	0	0	0
Simplex syndromic CP	18	6	0	0	0	5	0	0	1	0	0	6	0	1	1	2	5	1	1	3	1	2	4	1	0	0	1
Simplex nonsyndromic CP	66	22	1	0	0	13	4	1	1	1	2	22	0	0	0	0	0	0	0	0	0	0	0	0	0	0	0
Inherited syndromic DRS/HGP	46	11	6	11	15	10	0	0	0	0	1	0	11	0	4	1	4	0	2	4	1	8	1	5	0	1	2
Inherited nonsyndromic DRS/HGP	71	16	5	0	0	14	0	0	0	1	1	0	16	0	0	0	0	0	0	0	0	0	0	0	0	0	0
Simplex syndromic DRS/HGP	105	35	0	0	59	29	2	0	1	3	0	0	35	1	18	2	20	7	7	9	2	18	2	5	1	2	2
Simplex nonsyndromic DRS/HGP	92	30	0	0	0	24	2	0	2	2	0	0	30	0	0	0	0	0	0	0	0	0	0	0	0	0	0
Inherited syndromic CFP	25	5	3	2	10	3	1	0	0	0	1	0	0	5	2	0	2	0	0	1	0	3	1	0	0	0	2
Inherited nonsyndromic CFP	3	1	1	0	0	1	0	0	0	0	0	0	0	1	0	0	0	0	0	0	0	0	0	0	0	0	0
Simplex syndromic CFP	28	13	0	0	0	9	0	2	1	0	1	1	6	13	10	3	11	6	1	5	3	2	2	4	2	1	1
Simplex nonsyndromic CFP	0	0	0	0	0	0	0	0	0	0	0	0	0	0	0	0	0	0	0	0	0	0	0	0	0	0	0
Inherited syndromic Moebius	0	0	0	0	0	0	0	0	0	0	0	0	0	0	0	0	0	0	0	0	0	0	0	0	0	0	0
Inherited nonsyndromic Moebius	0	0	0	0	0	0	0	0	0	0	0	0	0	0	0	0	0	0	0	0	0	0	0	0	0	0	0
Simplex syndromic Moebius	137	42	0	0	6	21	10	0	1	5	5	4	42	42	17	14	29	17	3	12	8	10	10	6	0	2	7
Simplex nonsyndromic Moebius	0	0	0	0	0	0	0	0	0	0	0	0	0	0	0	0	0	0	0	0	0	0	0	0	0	0	0
1CFEOM - congenital fibrosis of the extraocular muscles; CP - congenital ptosis; DRS/HGP - Duane retraction syndrome/horizontal gaze palsy; CFP - congenital facial palsy; MBS - moebius syndrome

## Sheet: Supplementary Data 6
Supplementary Data 6. Dominant multi-hit genes.
gene	number of connected variants
Casz1	6
Gdf15	5
Gse1	5
Lhx5	5
Lrrc25	5
Nav2	5
Sdsl	5
Syce2	5
Bmp7	4
C230014O12Rik	4
Dnase2a	4
E2f8	4
Ebf3	4
Gadd45gip1	4
Gm2788	4
Klf1	4
Lef1	4
Map3k11	4
Mvb12b	4
Nfib	4
Nkx2-2	4
Pou4f2	4
Rad23a	4
Rnaseh2a	4
Scmh1	4
Slc10a7	4
Slc16a1	4
Wdr83os	4
Xrn2	4
2700069I18Rik	3
6030468B19Rik	3
Adgrl2	3
Adipor1	3
Amacr	3
B130024G19Rik	3
B230323A14Rik	3
BC052040	3
Bnc2	3
Brap	3
Bsdc1	3
C530008M17Rik	3
C77080	3
Cacng7	3
Cartpt	3
Cks1b	3
Cks1brt	3
Copz2	3
Crmp1	3
Cyb5r1	3
Dclk1	3
Ecscr	3
Foxb1	3
Gcdh	3
Gypa	3
Hadh	3
Hmga2	3
Ifi30	3
Ifi35	3
Inpp5k	3
Jakmip1	3
Kiz	3
Klf7	3
Kxd1	3
Llph	3
Lrrc29	3
Med13l	3
Mir9-3hg	3
Mov10	3
Mrpl12	3
Nr2f2	3
Ntrk3	3
Pbxip1	3
Peli2	3
Pif1	3
Pmfbp1	3
Ppfia4	3
Ppm1j	3
Ptprcap	3
Rarg	3
Rela	3
Rhcg	3
Rhoc	3
Rita1	3
Rnaseh2c	3
Setbp1	3
Sgms2	3
Sipa1	3
Sp7	3
St8sia3	3
Stmn4	3
Tmc6	3
Tmc8	3
Tmem208	3
Tox3	3
Trim35	3
Tshz3	3
Ttc29	3
Wasf2	3
Wnk4	3
Wnt2b	3
Zdhhc13	3
1700001G11Rik	2
1700003G18Rik	2
1700023F06Rik	2
1700063D05Rik	2
2310015A10Rik	2
2410131K14Rik	2
2810408I11Rik	2
2810442N19Rik	2
3110099E03Rik	2
4930480K23Rik	2
4930509E16Rik	2
4930523C07Rik	2
4930550C17Rik	2
4931414P19Rik	2
4931428F04Rik	2
5930430L01Rik	2
9130221H12Rik	2
A430005L14Rik	2
A430046D13Rik	2
A930009A15Rik	2
Aaas	2
Abcc3	2
Abhd2	2
Acp2	2
Adam23	2
Adamts12	2
Adh1	2
Adh4	2
Afmid	2
Agap1	2
Ahdc1	2
Alkbh6	2
Alyref	2
Anapc11	2
Apba1	2
Apeh	2
Arf2	2
Arf6	2
Arhgef15	2
Arhgef16	2
Arhgef39	2
Arntl	2
Atf2	2
Atp1a3	2
Atp1b3	2
Atp2b2	2
Atp6v1g1	2
Axl	2
B3gnt8	2
Bach2	2
Banf1	2
Bcl2l12	2
Bend5	2
Birc5	2
Bmp4	2
Brd7	2
Brsk1	2
C1ql3	2
C1qtnf3	2
C1qtnf4	2
C2cd5	2
Cacna1a	2
Cacng2	2
Cacybp	2
Calcrl	2
Calr	2
Caprin1	2
Car8	2
Car9	2
Casd1	2
Cbfb	2
Ccdc28b	2
Ccdc88a	2
Ccnjl	2
Cd247	2
Cd3eap	2
Cdc25c	2
Cdc42se1	2
Cdh2	2
Cdk9	2
Cenpx	2
Cep192	2
Cep78	2
Chn1	2
Chsy1	2
Cited4	2
Clk2	2
Clmp	2
Clstn3	2
Cmas	2
Cnst	2
Cntd1	2
Cope	2
Coq10a	2
Cpne4	2
Cpq	2
Crlf1	2
Cs	2
Csad	2
Csnk2a1	2
Ctdsp1	2
Ctsw	2
Cux2	2
Cxcl14	2
Cxxc5	2
D3Ertd751e	2
D930028M14Rik	2
Dapk1	2
Dctpp1	2
Dffb	2
Dmap1	2
Dnajb4	2
Dnajc18	2
Dnm3os	2
Dnpep	2
Dok3	2
Dpm3	2
Dus1l	2
E2f7	2
Efemp2	2
Efna1	2
Efna5	2
Ehbp1l1	2
Eif3i	2
Eif4e	2
Elmo3	2
Eml5	2
Eng	2
Eno2	2
Epha10	2
Ephb2	2
Espl1	2
Esyt1	2
Exoc1	2
Exoc3l	2
Exosc5	2
Faap24	2
Fam102a	2
Fam110a	2
Fam114a1	2
Fam129b	2
Fam167b	2
Fam171a2	2
Fam217b	2
Fam76a	2
Fam78b	2
Farsa	2
Fbxl20	2
Fbxl8	2
Fbxo16	2
Fgf12	2
Fhod1	2
Fndc5	2
Fosb	2
Fpgs	2
Frmd8	2
Galm	2
Garem2	2
Glis1	2
Glis3	2
Gm16740	2
Gm19705	2
Gm20219	2
Gm20604	2
Gm3716	2
Gm7538	2
Gmppa	2
Gpn2	2
Greb1l	2
Grik5	2
Grip1	2
H2afy	2
Hba-a1	2
Hba-a2	2
Hbq1a	2
Hbq1b	2
Hes1	2
Hes7	2
Hexim2	2
Hivep2	2
Hlcs	2
Hmgb1	2
Hmgn2	2
Hmmr	2
Hnrnpul1	2
Hrk	2
Hsd11b2	2
Icam1	2
Igsf8	2
Igtp	2
Ikbip	2
Insig2	2
Insm1	2
Irf3	2
Isyna1	2
Itga9	2
Itpk1	2
Jade1	2
Jkamp	2
Jtb	2
Junb	2
Kcnh4	2
Kcnk1	2
Kdm4b	2
Kif20a	2
Kif22	2
Kif24	2
Klf3	2
Krt10	2
Krt18	2
Krt20	2
Krt26	2
Kyat1	2
Larp1	2
Lbx1	2
Lhfpl2	2
Lmf1	2
Lrr1	2
Lrrc8a	2
Lsm4	2
Ltb4r2	2
Ly86	2
Lyl1	2
Mab21l1	2
Mab21l2	2
Man2b1	2
Maneal	2
Map1a	2
Map3k6	2
Map3k8	2
Mcm9	2
Megf11	2
Mfsd5	2
Mgat2	2
Mgea5	2
Mien1	2
Mir99ahg	2
Mns1	2
Mpp3	2
Mrpl43	2
Mrps14	2
Mrvi1	2
Mta3	2
Mtf1	2
Mtx1	2
Myc	2
Myg1	2
Myl6b	2
Nabp2	2
Nav1	2
Ncoa5	2
Ncstn	2
Ndufa8	2
Ndufs3	2
Neat1	2
Neurod2	2
Neurog1	2
Nfatc1	2
Nfia	2
Nfix	2
Nhlh1	2
Nhlh2	2
Nkd1	2
Nol3	2
Npr1	2
Nr0b2	2
Nr2e1	2
Nrg2	2
Nrn1	2
Nsf	2
Nsun4	2
Nudcd2	2
Nup62	2
Onecut2	2
Ostc	2
Otx2	2
Otx2os1	2
P4hb	2
Pank4	2
Pantr1	2
Parvb	2
Pcdh8	2
Pcdha5	2
Pcdha6	2
Pdcd11	2
Pdia5	2
Pdzrn4	2
Peg10	2
Pex19	2
Pex5	2
Pianp	2
Pigp	2
Pigv	2
Pla2g2d	2
Plcd3	2
Plekho2	2
Plpp7	2
Plppr1	2
Pnoc	2
Pnpla3	2
Pole2	2
Pou2f2	2
Pou3f1	2
Pou3f3	2
Ppp1r13l	2
Ppp1r21	2
Ppp4r3b	2
Prkacb	2
Prkce	2
Prox1	2
Prr13	2
Prrxl1	2
Psme3	2
Psmg2	2
Ptgs1	2
Ptpn2	2
Ptprs	2
Ptrh1	2
Pwwp2a	2
Rab11a	2
Rab11fip1	2
Rab13	2
Rabac1	2
Rasgrp4	2
Rbfox3	2
Rbpms2	2
Reep5	2
Rell2	2
Reln	2
Rex1bd	2
Rgma	2
Rhog	2
Rims3	2
Rlbp1	2
Rmrp	2
Rnd2	2
Rnf214	2
Rnf220	2
Rnf41	2
Rnf7	2
Rnft2	2
Rpl12	2
Rpl36al	2
Rpp25l	2
Rras	2
Rrm1	2
Rundc3a	2
Rxfp3	2
Safb2	2
Sall3	2
Scara3	2
Sccpdh	2
Scrt2	2
Scyl1	2
Sdhaf1	2
Sdk1	2
Sec24d	2
Sec63	2
Seh1l	2
Selenbp1	2
Selenof	2
Sgce	2
Sh3gl3	2
Sh3pxd2a	2
Six3	2
Six3os1	2
Six5	2
Slc17a5	2
Slc18a3	2
Slc22a15	2
Slc25a10	2
Slc25a45	2
Slc39a1	2
Slc39a5	2
Slc6a15	2
Slu7	2
Smarcc2	2
Smim1	2
Smim15	2
Smyd3	2
Snrpa1	2
Snrpd2	2
Socs3	2
Sox12	2
Sox13	2
Sox6	2
Spata13	2
Srp19	2
Srrm4	2
Srxn1	2
Ssbp4	2
St6galnac4	2
St6galnac6	2
St8sia3os	2
Stard3	2
Stat5a	2
Stim1	2
Stk10	2
Stk32b	2
Stmn1	2
Sult4a1	2
Syngr2	2
Synpo2	2
Sytl1	2
Taf6l	2
Tanc1	2
Tbcb	2
Tcf7l2	2
Tex14	2
Tex9	2
Tgfb1	2
Themis2	2
Tk1	2
Tlr1	2
Tlr6	2
Tlx1	2
Tlx3	2
Tmbim1	2
Tmem116	2
Tmem150cos	2
Tmem178b	2
Tmem198	2
Tmem234	2
Tmpo	2
Tmtc4	2
Tmub2	2
Tnfaip8l2	2
Tns2	2
Tor2a	2
Tppp3	2
Traf3ip2	2
Trap1	2
Ttc1	2
Ttc28	2
Ttc8	2
Txndc15	2
Ube2e3	2
Unc80	2
Vangl2	2
Vcpkmt	2
Vim	2
Xkr6	2
Yars	2
Yrdc	2
Zbtb44	2
Zbtb7b	2
Zbtb8a	2
Zbtb8b	2
Zdhhc18	2
Zfhx4	2
Zfp174	2
Zfp330	2
Zfp36l1	2
Zfp462	2
Zfp503	2
Zfp526	2
Zfp574	2
Zmiz1	2

## Sheet: Supplementary Data 7
Supplementary Data 7. Phenotypic overlap of EBF3 coding/non-coding variant cases with HADDS.
ID	CCDD	coding/noncoding	isolated/syndromic	inherited/sporadic	facial dysmorphism	eyes	psych	neuro	msk	MRI	RUG	GI	limb	prenatal
Typical HADDS cases†	-	coding	syndromic	sporadic	Craniofacial dysmorphisms were observed in 83% of individuals, including prominent forehead (59%), ear abnormalities (34%), mouth anomalies (34%), straight eyebrows (29%), tall forehead(17%), long face (15%), pointed chin (20%), myopathic facies (20%), triangular facies (10%), anteverted nares (7%), and short and broad chin (7%)	strabismus 88%, nystagmus 5%, astigmatism	autistic features (68%), formally diagnosed autism, short attention span (27%), attention deficit and hyperactivity disorder (ADHD, 17%), and emotional lability (17%)	hypotonia, ataxia, delayed development, speech delay, cerebellar hypoplasia. Other common speech findings in our cohort include weak or absent cry during infancy (90%), nonverbal (37%), dysarthria (27%), and speech apraxia (24%)	hypotonia (100%), delayed motor development (98%), ataxia (78%), gait ataxia (73%), incoordination (63%), hypomimia (63%), hypertonia (39%), non-ambulatory (34%), and hypertonia in the lower extremities (27%)	cerebellum (29%) with cerebellar vermian hypoplasia (CVH) as the most prevalent feature (27%). Less frequently identified structural brain findings include prominent ventricles (7%), abnormal corpus callosum, delayed myelination, hydrocephalus, and partial rhomboencephalosynapsis (RES).	urination problems 50%, UTI, structural GU	constipation 88%, feeding dificulties 80%, GERD 60%	Musculoskeletal dysmorphisms included clinodactyly (12%), pectus excavatum (7%), and low muscle mass (10%)	Reduced fetal movements (in some patients)
S233	DRS	coding deletion	syndromic	sporadic	prominant brow, broad nasal bridge, large deep set eyes with epicanthal folds, wide mouth downturned corners	-	autism	DD, sensory, ataxia	scoliosis, hypotonia	-	nocturnal enuresis	-	5th finger brachydactyly, 2-3 toe syndactyly	-
S131	DRS	coding deletion	syndromic	sporadic	-	-	autism, ADHD	DD, sensory, fine motor delay, gross motor delay	scoliosis	-	hydronephrosis, undescended testes	-	-	-
S63	CP	noncoding distal	syndromic	inherited	-	strabismus, upgaze nystagmus	-	fine motor delay, cerebellar ataxia, dysmetria, slow saccades	hypotonia	-	-	-	-	-
S42	FNP	coding stop gain	syndromic	sporadic	small head, tall forehead, long face, oval face, myopathic facies, broad chin, deviated septum, deep set eyes, straight eyebrows, high nasal bridge, broad nasal tip, thin upper lip	strabismus, astigmatism	ADHD	DD, delayed speech, dysarthria, delayed walking, pain insensitivity	-	-	nocturnal enuresis	dysphagia, chronic constipation	club foot	-
DECIPHER 279995††	DRS	noncoding splice site	syndromic	sporadic	microcephaly	-	-	DD, ataxia, gross motor delay, delayed speech	hypotonia	-	Vesicoureteric reflux, renal dysplasia, recurrent UTI	-	-	-
S176	MGJW	noncoding intronic	isolated	inherited	-	-	-	-	gross motor delay, leg floppiness, hypotonia (subclinical)	-	-	-	-	-
S95	CP	noncoding intronic	isolated	inherited	low set ears	-	-	-	-	-	-	-	-	-
DECIPHER 259375	DRS	coding missense	syndromic	sporadic	Loss of facial expression	-	-	Cerebellar hypoplasia	hypotonia	-	-	-	Contracture of the proximal interphalangeal joint of the 4th finger	Decreased fetal movement, Polyhydramnios
†https://doi.org/10.1002/ana.26359; https://www.ncbi.nlm.nih.gov/books/NBK570204/; MIM 617330
††https://doi.org/10.1016/j.ajhg.2016.11.020

## Sheet: Supplementary Data 8
Supplementary Data 8. Multi-hit peaks.
Peak ID	variant	inheritance	pedigree	disease	gnomad allele frequency	peak type (mm10)	nearest gene (mm10)	peak-to-gene	multi hit gene(s)	multiome concordance*	HMR TFBS human-only**	HMR TFBS mouse-only**	HMR TFBS both**
1A	chr1:10796677T>G	dominant	S177	DRS/HGP	3.49e-05	Promoter	Casz1	Casz1, Cenps, Pgd, Ubiad1, Mtor	Casz1	p,g
1A	chr1:10796815C>G	dominant	S230	DRS/HGP	0	Promoter	Casz1	Casz1, Cenps, Pgd, Ubiad1, Mtor	Casz1	p,g	RREB-1
1B	chr1:167328414G>C	dominant	S230	DRS/HGP	0	Intronic	Pou2f1	Pogk, Adcy10, Cd247, Gpa33, Ildr2, Tada1	Cd247	p,g			Lmo2
1B	chr1:167328429CT>C	dominant	S132	DRS	6.97e-06	Intronic	Pou2f1	Pogk, Adcy10, Cd247, Gpa33, Ildr2, Tada1	Cd247	p,g
1C	chr1:40884463G>A	dominant	S231	DRS/HGP	0.000244	Distal	Cited4	Scmh1, Cited4, Rims3	Scmh1, Cited4, Rims3	p			Pax-5
1D	chr1:63010223G>A	dominant	S95	Ptosis	0.000467	Distal	Atg4c	Dock7, Angptl3	-	p,g			MEF-2A
1D	chr1:63010282C>G	dominant	S253	Ptosis	2.09e-05	Distal	Atg4c	Dock7, Angptl3	-	p,g		Evi-1
12A	chr12:118981380G>A	compound heterozygous	S222	DRS	2.79e-05	Promoter	Srrm4	Srrm4, Srrm4os	Srrm4	p,g			SRY, YY1,POU2F1(POU2F1a)
12A	chr12:118981407G>A	compound heterozygous	S222	DRS	0.00332	Promoter	Srrm4	Srrm4, Srrm4os	Srrm4	p,g		Spz1
12A	chr12:118981459A>T	homozygous recessive	S238	DRS	0.002281	Promoter	Srrm4	Srrm4, Srrm4os	Srrm4	p,g
12B	chr12:6689235G>A	de novo	S149	DRS/HGP	0	Intronic	Zfp384	Eno2, Pianp	Eno2, Pianp	p
12B	chr12:6689779G>A	dominant	S230	DRS/HGP	0	Intronic	Zfp384	Eno2, Pianp	Eno2, Pianp	p
14A	chr14:68469142C>T	compound heterozygous	S112	Moebius	0.000303	Intronic	9430078K24Rik	-	-	p,g
14A	chr14:68469350C>T	compound heterozygous	S112	Moebius	0.00712064	Intronic	9430078K24Rik	-	-	p,g
14A	chr14:68469431C>T	homozygous recessive	S83	Moebius	0.0015135	Intronic	9430078K24Rik	-	-	p,g
15A	chr15:66051308-66081743_del	dominant	S80	CFEOM/FNP	0	Intronic	Megf11	Megf11	Megf11	p,g	ap-4 areb6 cdc5 cp1a cp1c cutl1 e47 e4bp4 fac1 foxc1 foxd1 foxi1 foxl1 foxo3b gr-alpha gr-beta hlf hnf-4alpha2 irf-7a itf-2 lcr-f1 max1 nf-kappab2 oct-b2 oct-b3 pbx1a pou2f2c ppar-gamma2 roralpha1 roralpha2 tal-1 tal-1beta	ap-2beta en-1 evi-1 fosb gr hfh-3 ik-2 meis-1a meis-1b nf-yb nf-yc nkx2-5 pax-2a pax-2b pou2f1a pou6f1 (c2) ppar-alpha s8 sox5 zic1 zic3	ahr ap-1 ap-2alpha ap-2gamma arnt atf-2 bach1 bach2 c-fos c-jun c/ebpalpha chx10 coup-tf coup-tf1 creb deltacreb er-alpha foxd3 foxo4 foxj2 fra-1 gata-1 gata-2 gata-3 hnf-1a junb jund lhx3a lhx3b lmo2 mef-2a meis-1 ncx nf-e2 nf-e2 p45 nf-kappab nf-kappab1 nf-y nf-ya oct-b1 p53 pax-2 pax-6 pou2f1 pou2f2 pou2f2b pou3f1 pou3f2 ppar-gamma1 srf sry stat3 stat5a stat5b tbp tfiid usf1 yy1 zic2
15A	chr15:66074020C>T	dominant	S106	CFEOM/FNP	0	Intronic	Megf11	Megf11	Megf11	p,g
17A	chr17:1455565C>T	compound heterozygous	S211	DRS	0.000119	Intronic	Crk	Rpa1, Wdr81, Rilp, Myo1c	-	p,g
17A	chr17:1455690G>A	compound heterozygous	S191	DRS	0	Intronic	Crk	Rpa1, Wdr81, Rilp, Myo1c	-	p,g	PPAR-gamma2, MZF-1		Pax-5, PPAR-gamma1
17A	chr17:1456361G>A	compound heterozygous	S191	DRS	0.00151	Promoter	Crk	Rpa1, Wdr81, Rilp, Myo1c	-	p,g		Pax-4a
17A	chr17:1456436GC>G	compound heterozygous	S211	DRS	0.000377	Promoter	Crk	Rpa1, Wdr81, Rilp, Myo1c	-	p,g
17A	chr17:1456438G>A	compound heterozygous	S211	DRS	0.000377	Promoter	Crk	Rpa1, Wdr81, Rilp, Myo1c	-	p,g
2A	chr2:181218121A>T	dominant	S225	CFEOM	0.000216	Distal	Ube2e3	Ube2e3	Ube2e3	p,g
2A	chr2:181218726T>G	dominant	S25	CFEOM	0.00036271	Distal	Ube2e3	Ube2e3	Ube2e3	p,g
22A	chr22:27493955-27497536_del	homozygous recessive	S190, S238	DRS	0.000138	Distal	Mn1	C130026L21Rik, Pitpnb	-	p	PPAR-gamma2, SREBP-1a, SREBP-1b, SREBP-1c, HNF-4alpha2, IRF-7A		SRY, PPAR-gamma1, C/EBPalpha, COUP-TF1, COUP-TF
3A	chr3:122913412A>G	dominant	S230	DRS/HGP	0	Exonic	Sema5b	Slc49a4	-	p	PPAR-gamma2	AhR	PPAR-gamma1, C/EBPalpha, CHOP-10
3A	chr3:122913969G>A	dominant	S74	DRS/HGP	6.98e-06	Exonic	Sema5b	Slc49a4	-	p
3B	chr3:128459417G>C	dominant	S156	CFP	0	Distal	Dnajb8	Gata2, Dnajb8, Rab7	-	p	PPAR-gamma2, HNF-4alpha2, ATF, AREB6, SREBP-1a, SREBP-1b, SREBP-1c	PPAR-alpha, MyoD	PPAR-gamma1, c-Myc, Max, Arnt,Usf-1,COUP-TF1, Max1
3B	chr3:128459454A>G	dominant	S180	CFP	3.95e-05	Distal	Dnajb8	Gata2, Dnajb8, Rab7	-	p
3B	chr3:128459455G>A	dominant	S194	CFP	0	Distal	Dnajb8	Gata2, Dnajb8, Rab7	-	p
4A	chr4:183098573C>G	compound heterozygous	S203	Moebius	6.98e-06	Promoter	Wwc2	Ing2, Wwc2, Dctd	-	p
4A	chr4:183099218A>AGGAGGAAGAGGC	compound heterozygous	S174	Moebius	0	Promoter	Wwc2	Ing2, Wwc2, Dctd	-	p	MZF-1
4A	chr4:183099248G>A	compound heterozygous	S174	Moebius	0.0062277	Promoter	Wwc2	Ing2, Wwc2, Dctd	-	p
4A	chr4:183099353C>T	compound heterozygous	S203	Moebius	0.00911019	Promoter	Wwc2	Ing2, Wwc2, Dctd	-	p,g
5A	chr5:140856227A>C	homozygous recessive	S84	Moebius	0.00339	Intronic	Pcdha9	Ik, Zmat2, Pcdha5, Pcdha6, Pcdhac2, Pcdhb3, Pcdhb5, Pcdhb7, Pcdhb8, Pcdhb9, Pcdhb10, Pcdhb11, Pcdhb14, Pcdhb15, Pcdhb16, Pcdhb17, Pcdhb18, Pcdhb19	Pcdha5, Pcdha6	p,g			NF-1
5B	chr5:160278458G>C	dominant	S63	CFEOM	0.000419	Intronic	Ccnjl	Slu7, Ccnjl, Pwwp2a, Ttc1, Pwwp2a	Slu7, Ccnjl, Pwwp2a, Ttc1	p,g
5C	chr5:163459962A>G	dominant	S243	Ptosis	0	Promoter	Nudcd2	Hmmr, Nudcd2	Hmmr, Nudcd2	p,g	XBP-1
5C	chr5:163460204TTGAA>T	dominant	S243	Ptosis	0.000565	Promoter	Nudcd2	Hmmr, Nudcd2	Hmmr, Nudcd2	p,g
5C	chr5:163460615AACCGGTAGG>A	dominant	S95	MGJW	0	Promoter	Nudcd2	Hmmr, Nudcd2	Hmmr, Nudcd2	p,g
7A	chr7:128830439A>G	compound heterozygous	S94	PtosisMGJW	0.00827	Intronic	Flnc	Hilpda, Calu, Flnc, Kcp, Irf5, Smo	-	p,g
7A	chr7:128831337G>A	compound heterozygous	S94, S164	PtosisMGJW	0.00511208	Intronic	Flnc	Hilpda, Calu, Flnc, Kcp, Irf5, Smo	-	p,g
7A	chr7:128831654AG>A	compound heterozygous	S164	PtosisMGJW	0.00366914	Intronic	Flnc	Hilpda, Calu, Flnc, Kcp, Irf5, Smo	-	p,g
7B	chr7:141262301T>C	dominant	S230	DRS/HGP	4.88e-05	Distal	Tmem178b	Tmem178b, Adck2	Tmem178b	p,g
7B	chr7:141262552C>T	dominant	S231	DRS/HGP	7.14e-06	Distal	Tmem178b	Tmem178b, Adck2	Tmem178b	p,g
8A	chr8:37225184C>CT	dominant	S230	DRS	3.5e-05	Distal	2310008N11Rik	Fnta, Hook3	-	p,g
8A	chr8:37225604C>T	dominant	S127	DRS/HGP	5.58e-05	Distal	2310008N11Rik	Fnta, Hook3	-	p,g			YY1
8B	chr8:92862528G>T	de novo	S143	DRS/HGP	0	Distal	Triqk	-	-	p,g
8B	chr8:92862681C>T	dominant	S231	DRS/HGP	6.98e-06	Distal	Triqk	-	-	p,g
XA	chrX:115408877G>A	homozygous recessive	S58	CFEOM	0.00663	Distal	Cldn34b3	-	-	-
XB	chrX:123189515C>T	homozygous recessive	S70	Moebius	0.00016598	Intronic	Gria3	-	-	-			Egr-1
XB	chrX:123189775T>C	homozygous recessive	S68	Moebius	1.84e-05	Intronic	Gria3	-	-	-
XC	chrX:125206224G>A	homozygous recessive	S120	Moebius	0.0019004	Promoter	Tenm1	-	-	-		AP-2beta	AP-2gamma,AP-2alpha
XC	chrX:125206285C>A	homozygous recessive	S141	Moebius	0	Promoter	Tenm1	-	-	-
XD	chrX:150262101G>A	homozygous recessive	S130	DRS	0.000627	Distal	Mamld1	-	-	-
XE	chrX:17988676T>G	homozygous recessive	S36	DRS	9.22e-06	Distal	Rai2	-	-	-	CUTL1
XE	chrX:17988872T>A	homozygous recessive	S172	DRS	0	Distal	Rai2	-	-	-	GR-alpha	GR
XF	chrX:30308335C>T	compound heterozygous	S38	CFEOM	0.00416544	Promoter	Nr0b1	-	-	-
XF	chrX:30308776C>T	compound heterozygous	S38	CFEOM	0.00239948	Promoter	Nr0b1	-	-	-
XF	chrX:30309498C>T	homozygous recessive	S49	CFEOM	0.00029509	Promoter	Nr0b1	-	-	-
XG	chrX:71068346G>A	homozygous recessive	S171	Moebius	4.61e-05	Intronic	Snx12	-	-	-
XG	chrX:71068427G>C	homozygous recessive	S199	Moebius	0.0015	Intronic	Snx12	-	-	-	Egr-3
*scATAC and scMultiome concordance; p - matching peak, g - matching cognate gene
**entries from the HMR Conserved Transcription Factor Binding Sites database in UCSC Genome Browser (human-only, mouse-only, both)

## Sheet: Supplementary Data 9
Supplementary Data 9. Neural net predicted significant variants.
variant1	inheritance	disease	gnomAD Genomes AF	peaktype mm10	nearest gene mm10	SAD Z-score	predicted mechanism2	peak-to-gene	multi-hit genes
chr1:115805714T>C	dominant	DRS/HGP	0.0001116	Distal	Casq2	-3.04	LoF	Mab21l3, Slc22a15, Nhlh2, Casq2	Slc22a15, Nhlh2
chr1:1472044G>T	homozygous recessive	CFEOM	0.00062423	Promoter	Atad3a	-3.8	LoF	5830444B04Rik, Nadk, Gm16023, Atad3a, Vwa1, Aurkaip1, Pusl1, AW011738, Isg15, Noc2l	-
chr1:156866565G>A	homozygous recessive	DRS/HGP	0.0012623	Intronic	Ntrk1	-2.74	LoF	Ntrk1, Mrpl24, Rrnad1	-
chr1:234214728G>A	dominant	Ptosis	2.09e-05	Intronic	Slc35f3	2.03	GoF	-	-
chr1:25197766C>T	dominant	CFEOM	0.00018829	Distal	Syf2	10.8	GoF	-	-
chr1:32361936C>G	dominant	DRS/HGP	0	Promoter	Fam229a	-2.44	LoF	Rnf19b, Tmem54, Hpca, Fndc5, Bsdc1, Lck, Fam167b, Ccdc28b	Fndc5, Bsdc1, Fam167b, Ccdc28b
chr1:3248967C>T	homozygous recessive	PtosisMGJWS	0.0028597	Intronic	5930403L14Rik	2.64	GoF	Prdm16	-
chr1:36628936C>G	dominant	DRS/HGP	8.37e-05	Intronic	2610028E06Rik	-5.57	LoF	2610028E06Rik, Map7d1, Trappc3, Tekt2	-
chr1:53512442G>C	dominant	CFEOM	0	Intronic	Dmrtb1	-2.12	LoF	Hspb11, Yipf1, Lrp8	-
chr10:113620785C>T	dominant	DRS/HGP	6.98e-06	Intronic	Nrap	2.3	GoF	-	-
chr10:119410133C>T	de novo	CFEOM/FNP	0	Intronic	Zfp950	-2.78	LoF	Cacul1, Sfxn4, Grk5	-
chr10:125550544T>A	dominant	DRS/HGP	0	Distal	Tex36	2.91	GoF	-	-
chr10:71767772C>G	dominant	CFEOM/FNP	0.000767	Intronic	Vsir	7.4	GoF	-	-
chr10:7433420G>A	dominant	DRS/HGP	0	Distal	Sfmbt2	-2.04	LoF	Kin, Itih2	-
chr10:75450957G>A	homozygous recessive	Moebius	2.79e-05	Intronic	Lrmda	-2.27	LoF	Samd8, Zfp503, Lrmda	Zfp503
chr10:78029657G>T	dominant	CFEOM	7.01e-06	Intronic	Polr3a	-3.09	LoF	-	-
chr10:8050218A>C	homozygous recessive	DRS/HGP	1.39e-05	Promoter	9230102O04Rik	-2.19	LoF	-	-
chr11:122966330G>A	dominant	CFEOM	0.00046733	Distal	Bsx	2.26	GoF	-	-
chr11:128553077G>T	homozygous recessive	DRS/HGP	0.00087176	Intronic	Ets1	3.21	GoF	Fli1, Ets1	-
chr11:43516720C>T	homozygous recessive	DRS/HGP	0.0019109	Distal	Mir670	-2.12	LoF	Accsl, Hsd17b12, 2810002D19Rik, Api5	-
chr11:46164439C>T	homozygous recessive	DRS/HGP	0.0062133	Distal	Phf21a	2.24	GoF	Mdk	-
chr11:65872888A>G	de novo	PtosisMGJWS	2.1e-05	Promoter	Efemp2	-3.69	LoF	Rin1, Rab1b, 4930481A15Rik, Ctsw, Efemp2, Rnaseh2c, Rela, Sipa1, Pcnx3, Map3k11, Ehbp1l1, Scyl1, Neat1, Frmd8, Slc25a45	Ctsw, Efemp2, Rnaseh2c, Rela, Sipa1, Map3k11, Ehbp1l1, Scyl1, Neat1, Frmd8, Slc25a45
chr11:66277736C>A	dominant	DRS/HGP	0	Promoter	Cnih2	5.46	GoF	-	-
chr11:75292480A>C	dominant	DRS/HGP	0.00048125	Intronic	Mir326	3.04	GoF	-	-
chr11:9765726C>A	dominant	DRS/HGP	0	Distal	Swap70	2.07	GoF	-	-
chr12:113532496C>T	dominant	CFEOM	0.00049524	Distal	Lhx5	-7.21	LoF	Lhx5, Sdsl, Rita1, Dtx1, Oas1e	Lhx5, Sdsl, Rita1
chr12:115917326G>C	homozygous recessive	DRS/HGP	0.0009554	Distal	4930413E15Rik	3.38	GoF	-	-
chr12:84911422C>T	dominant	CFP	0.0002999	Intronic	Slc6a15	-2.47	LoF	Lrriq1, Slc6a15	Slc6a15
chr12:96225063A>C	dominant	DRS/HGP	0	Intronic	Elk3	2.05	GoF	-	-
chr13:104144196A>G	dominant	DRS/HGP	0.00018133	Distal	Slc10a2	-2.94	LoF	-	-
chr13:94956716C>T	dominant	CFEOM	1.4e-05	Distal	1700044C05Rik	2.29	GoF	-	-
chr14:64197015G>C	dominant	DRS/HGP	0	Intronic	Esr2	-7.11	LoF	Esr2, Akap5	-
chr15:89400057G>C	homozygous recessive	CFEOM/FNP	0.00080905	Distal	Mir9-3	2.6	GoF	-	-
chr15:89460924G>T	dominant	CFEOM/FNP	1.4e-05	Distal	Rhcg	-2.18	LoF	-	-
chr16:1167513A>G	dominant	DRS/HGP	6.98e-06	Intronic	Cacna1h	-2.92	LoF	BC003965, Gnptg, Tsr3, Baiap3, Cacna1h, Tekt4, Haghl, Ccdc78, Fbxl16, Wdr90, Gm10012	-
chr16:1309694A>G	de novo	CFEOM	0	Promoter	Gm17801	-10.13	LoF	Meiob, Nubp2	-
chr16:26614402C>T	dominant	CFP	1.39e-05	Distal	3100003L05Rik	-2.23	LoF	4933440M02Rik	-
chr16:86995355C>A	dominant	DRS/HGP	0	Intronic	Gm20388	-6.31	LoF	Fbxo31, Map1lc3b	-
chr16:88914888C>T	dominant	Ptosis	6.97e-06	Intronic	Cbfa2t3	-3.45	LoF	Zc3h18, Cyba, Mvd, Piezo1, Cdt1, Aprt, Galns, Spg7, Rpl13, Sult5a1	-
chr17:60161781C>T	dominant	CFEOM/FNP	0	Distal	Car4	-8.53	LoF	-	-
chr17:78140540G>A	dominant	DRS/HGP	6.98e-06	Intronic	6030468B19Rik	-3.36	LoF	-	-
chr17:79701949G>A	homozygous recessive	Moebius	0.0093745	Distal	Enpp7	3.96	GoF	-	-
chr17:9241001C>T	dominant	DRS/HGP	4.88e-05	Exonic	Mir6406	-4.85	LoF	Pik3r6	-
chr17:937714C>G	homozygous recessive	DRS/HGP	0.0044077	Intronic	Nxn	-2.23	LoF	Glod4, Gemin4, Dbil5, Mrm3, Nxn, Cpd	-
chr18:12884295C>T	de novo	DRS/HGP	0	Intronic	Ptpn2	2.26	GoF	-	-
chr19:10236292G>C	dominant	Ptosis	4.88e-05	Distal	S1pr2	2.23	GoF	-	-
chr19:2495018T>A	dominant	CFEOM/FNP	2.79e-05	Distal	Gadd45b	-6.26	LoF	Klf16, Mob3a, Zbtb7a, Dapk3, Pip5k1c, Mfsd12, Dohh, Nfic	-
chr19:30686694G>C	homozygous recessive	Moebius	0.0058799	Intronic	Zfp536	-2.96	LoF	-	-
chr19:38264525C>T	dominant	DRS/HGP	0.0001674	Promoter	Spint2	-2.04	LoF	Rinl, Actn4, Map4k1, Rasgrp4, Fam98c, Ggn, Kcnk6, Yif1b, 2200002D01Rik	Rasgrp4
chr19:38722127C>T	dominant	CFEOM/FNP	0.000258	Intronic	Capn12	-2.84	LoF	Gmfg, Pak4, Sars2, Nfkbib, Actn4, Rasgrp4, Kcnk6, Yif1b, 2200002D01Rik	Rasgrp4
chr2:118046840G>A	dominant	DRS/HGP	6.98e-06	Distal	Ccdc93	-3.18	LoF	Insig2	Insig2
chr2:118183152T>C	dominant	CFEOM	6.97e-06	Distal	Insig2	-10.65	LoF	Insig2	Insig2
chr2:147002432A>T	homozygous recessive	Moebius	0.0038294	Distal	Acvr2a	-2.41	LoF	-	-
chr2:219511850T>A	dominant	DRS/HGP	0	Distal	Asic4	3.39	GoF	-	-
chr2:42961804G>A	homozygous recessive	DRS/HGP	0.0060541	Distal	8430430B14Rik	-3.61	LoF	Mta3, Haao, Zfp36l2	Mta3
chr20:574698C>T	dominant	CFEOM/FNP	0	Distal	Tcf15	-2.15	LoF	Tmem74b, Psmf1, Scrt2, Srxn1, Csnk2a1, Rbck1, Nrsn2, Rem1, H13	Scrt2, Srxn1, Csnk2a1
chr3:10504717G>T	dominant	Ptosis	6.97e-06	Intronic	Sec13	-3.87	LoF	Il17re, Creld1, Prrt3, Vhl, Atp2b2, Slc6a1	Atp2b2
chr3:113264595G>T	dominant	Ptosis	0	Intronic	Mir3081	-2.33	LoF	Cd200r1	-
chr3:12841444G>C	homozygous recessive	CFEOM	0.0046938	Intronic	Rpl32	2.5	GoF	-	-
chr3:133872913G>A	homozygous recessive	DRS/HGP	0.0046311	Intronic	Rab6b	-2.15	LoF	Rab6b	-
chr3:135740274C>G	homozygous recessive	PtosisMGJWS	4.18e-05	Distal	Gm28979	-5.93	LoF	Msl2, Ppp2r3a	-
chr3:153043227C>A	dominant	DRS/HGP	6.98e-06	Distal	Rap2b	-12.81	LoF	-	-
chr3:35733602T>C	dominant	DRS/HGP	0	Intronic	Mir128-2	-3.75	LoF	-	-
chr3:36869044T>A	dominant	DRS/HGP	0.00021621	Intronic	Trank1	-8.71	LoF	Tmie	-
chr3:50121724C>T	dominant	CFP	5.58e-05	Distal	Sema3f	-7.42	LoF	Rbm5, Mst1, Apeh	Apeh
chr3:57111146T>C	dominant	DRS/HGP	0	Intronic	Arhgef3	-2.53	LoF	Arf4	-
chr4:1623618G>A	de novo	CFP	6.97e-06	Distal	Fam53a	3.27	GoF	-	-
chr4:1864435T>C	dominant	CFEOM	6.98e-06	Distal	Nsd2	-19.46	LoF	Fam53a, Slbp, Tmem129, Fgfr3, Nelfa	-
chr5:116378671G>C	dominant	DRS/HGP	0	Distal	Sema6a	3.64	GoF	-	-
chr5:134905108C>T	dominant	Ptosis	0	Intronic	Pcbd2	-4.5	LoF	Lman2, Rgs14, Pcbd2, Tifab	-
chr5:171205412C>T	dominant	DRS/HGP	1.4e-05	Intronic	Ranbp17	-2.22	LoF	Fgf18, Tlx3	Tlx3
chr5:71782944A>G	dominant	DRS/HGP	6.97e-06	Distal	Cartpt	-2.15	LoF	Ptcd2, 6430562O15Rik, Map1b, Cartpt, Serf1	Cartpt
chr6:148456127T>C	dominant	DRS/HGP	7.67e-05	Intronic	Sash1	-8.75	LoF	-	-
chr6:30687553G>T	de novo	CFEOM	0	Intronic	Ppp1r18	-3.33	LoF	Ppp1r18	-
chr6:32968975G>C	homozygous recessive	PtosisMGJWS	0	Promoter	Brd2	2.79	GoF	Kifc1	-
chr6:37791640G>A	dominant	PtosisMGJWS	0.00065562	Distal	Zfand3	-4.26	LoF	Rnf8, Zfand3	-
chr6:90218684G>A	dominant	CFP	6.28e-05	Intronic	Bach2	-7.8	LoF	Casp8ap2	-
chr6:99119622C>T	dominant	CFP	0	Distal	Faxc	-6.2	LoF	Ccnc, Tstd3, Faxc, Fbxl4, Pou3f2	-
chr7:131424426G>T	dominant	CFEOM	0	Intronic	Mkln1	-3.4	LoF	Klf14, Mkln1	-
chr7:132328166C>T	dominant	DRS/HGP	6.98e-05	Intronic	Plxna4os1	-4.92	LoF	Plxna4	-
chr7:133252890A>C	dominant	Ptosis	0	Promoter	Exoc4	-2.5	LoF	-	-
chr7:36986571C>T	dominant	PtosisMGJWS	0.0002232	Intronic	Aoah	-3.55	LoF	Elmo1	-
chr7:78714495T>G	de novo	PtosisMGJWS	0	Intronic	Magi2	-2.02	LoF	-	-
chr8:123936141G>C	homozygous recessive	Moebius	0.0032437	Distal	Fam91a1	-5.56	LoF	Tmem65, Ndufb9	-
chr8:135169028G>A	homozygous recessive	CFEOM/FNP	0.0036479	Distal	Gm41341	2.39	GoF	-	-
chr8:9402800A>G	dominant	CFP	1.4e-05	Distal	Tnks	-6.77	LoF	Eri1	-
chr9:120198181G>C	dominant	CFEOM	0.00010462	Distal	Cdk5rap2	2.66	GoF	-	-
chr9:123360374G>A	dominant	PtosisMGJWS	4.88e-05	Intronic	Crb2	-10.95	LoF	Pdcl, Rc3h2, Zbtb26, Rabgap1, Strbp, Crb2	-
chr9:126206327A>T	dominant	CFP	5.58e-05	Distal	Mvb12b	-2.18	LoF	-	-
chr9:127768177C>A	dominant	CFP	0	Intronic	6330409D20Rik	-4.92	LoF	Uck1, Swi5, Golga2, Dnm1, Fam102a, St6galnac4, St6galnac6, Eng, Fpgs, Cdk9, Tor2a, Ptrh1, Fam129b, Rpl12, Angptl2	Fam102a, St6galnac4, St6galnac6, Eng, Fpgs, Cdk9, Tor2a, Ptrh1, Fam129b, Rpl12
chr9:131289696A>G	dominant	CFEOM/FNP	0.000579	Promoter	Plpp7	-3.97	LoF	Prrc2b, Golga2, Ciz1, 1110008P14Rik, Slc25a25	-
chr9:32251625G>A	dominant	Ptosis	0.00080209	Distal	Aco1	-3.72	LoF	Ndufb6	-
chr9:38088153G>A	dominant	DRS/HGP	9.07e-05	Distal	Shb	-2.61	LoF	Slc25a51, Aldh1b1, Igfbpl1, Stra6l	-
chr9:93953195G>C	dominant	CFEOM/FNP	0.000161	Intronic	Barx1	8.24	GoF	-	-
chrX:101234510G>A	homozygous recessive	Moebius	0.0078155	Intronic	Drp2	2.12	GoF	Tmem35a	-
chrX:103377260T>C	homozygous recessive	CFEOM	9.42e-06	Intronic	Bex3	2.37	GoF	-	-
chrX:108225470T>C	homozygous recessive	DRS/HGP	0	Intronic	Col4a6	-2.13	LoF	-	-
chrX:118346421G>A	homozygous recessive	PtosisMGJWS	0.0024342	Promoter	Wdr44	-3.07	LoF	-	-
chrX:139206593C>T	homozygous recessive	Moebius	0.00049776	Intronic	Fgf13	3.01	GoF	Fgf13	-
chrX:143635858T>G	homozygous recessive	Moebius	0.0023799	Intronic	Slitrk4	2.36	GoF	-	-
chrX:151696256G>C	homozygous recessive	Moebius	0.00030422	Intronic	Prrg3	-5.99	LoF	-	-
chrX:31021607G>C	homozygous recessive	PtosisMGJWS	0.0065574	Distal	Fthl17a	-2.56	LoF	-	-
chrX:34811129T>C	homozygous recessive	DRS/HGP	0.00075956	Distal	Tmem47	-2.3	LoF	-	-
chrX:39195528C>T	homozygous recessive	CFEOM	0.0042883	Distal	H2al1a	-3.93	LoF	-	-
chrX:39755161A>G	homozygous recessive	PtosisMGJWS	0.00062709	Distal	H2al1j	-2.3	LoF	-	-
chrX:40189243G>A	homozygous recessive	Moebius	0.0016608	Distal	Bcor	-3.5	LoF	-	-
chrX:40300833A>G	homozygous recessive	DRS/HGP	5.53e-05	Distal	Gm14635	2.98	GoF	-	-
chrX:40445319A>G	homozygous recessive	CFEOM	0.0053674	Distal	Gm14635	-3.5	LoF	-	-
chrX:43656156C>A	homozygous recessive	Moebius	9.21e-06	Promoter	Maoa	-3.42	LoF	-	-
chrX:65668782A>T	homozygous recessive	DRS/HGP	0	Intronic	Msn	3.66	GoF	-	-
chrX:68990151G>A	homozygous recessive	Moebius	2.76e-05	Distal	Efnb1	2.09	GoF	Stard8	-
chrX:69255705C>T	homozygous recessive	Ptosis	0.0054319	Distal	Pja1	-4.67	LoF	-	-
chrX:74292401A>T	homozygous recessive	DRS/HGP	0.00098879	Intronic	Ftx	-2.93	LoF	-	-
chrX:82711737A>G	homozygous recessive	PtosisMGJWS	0.0040097	Distal	Gm7134	-3.7	LoF	-	-
1SNVs only
2LoF - Loss-of-Function; GoF - Gain-of-Function

[truncated: 2 more sheets: Supplementary Data 10, Supplementary Data 11]
