# Supplementary material for: A cell type-aware framework for nominating non-coding variants in Mendelian regulatory disorders
Source: Nat Commun. 2024 Sep 27;15:8268. doi: 10.1038/s41467-024-52463-7 (PMC11436875; doi:10.1038/s41467-024-52463-7)
Supplement: Supplementary file 6 — Source Data [file 41467_2024_52463_MOESM6_ESM.gz]

Archive with 4 entries (3 files):
- Source Data
- Source Data/.tar.gz
- Source Data/._Source Data.xlsx
- Source Data/Source Data.xlsx
