# Supplementary material for: A cell type-aware framework for nominating non-coding variants in Mendelian regulatory disorders
Source: Nat Commun. 2024 Sep 27;15:8268. doi: 10.1038/s41467-024-52463-7 (PMC11436875; doi:10.1038/s41467-024-52463-7)
Supplement: Supplementary file 6 — Source Data [file 41467_2024_52463_MOESM6_ESM.gz › Source Data/Source Data.xlsx]

## Sheet: Figure 1c
prefix	cluster	UMAP1	UMAP2	UMAP3
SMN-R1-e11-5	5	-1.37805	-2.69476	1.76664
CN6neg-R1-e10-5	0	8.17638	-0.807127	-0.475221
CN7-R2-e11-5	8	8.9923	4.29212	0.839071
SMN-R2-e11-5	9	2.95709	-7.68079	6.41653
SMNneg-R1-e10-5	1	5.25262	-7.74752	-0.626488
SMN-R1-e11-5	5	-1.50229	-2.84007	0.783021
CN34-R2-e10-5	10	11.9796	5.27717	-6.23351
CN34-R2-e11-5	10	13.2467	5.69187	-6.36836
SMN-R2-e11-5	5	-1.92548	-3.0449	0.268775
SMN-R2-e11-5	9	2.96385	-8.39475	7.06521
CN12-R2-e11-5	3	0.0568708	-0.961513	4.44526
CN12-R1-e11-5	3	-0.902647	0.165817	5.0232
CN7-R2-e11-5	0	10.4693	-1.05079	-3.83134
SMN-R1-e11-5	15	-2.15468	-5.84241	-0.688563
SMNneg-R1-e11-5	1	4.77975	-6.23764	0.283215
CN7neg-R1-e11-5	1	6.64415	-5.7159	-1.14163
SMN-R2-e11-5	5	-2.13236	-3.41525	-0.0736093
CN34neg-R1-e10-5	7	12.788	-1.0312	-2.68977
CN12-R1-e10-5	6	-0.275284	4.47474	3.73822
CN7-R3-e10-5	11	4.78613	9.33725	3.10461
SMN-R1-e10-5	4	0.776806	0.598456	-7.49861
SMN-R1-e11-5	0	5.42397	-0.365703	0.769416
CN6neg-R1-e11-5	0	6.79504	-0.0198181	0.648525
CN12-R1-e11-5	3	-3.25477	0.31468	6.65583
CN34neg-R1-e11-5	7	11.3872	-0.404918	-2.23006
CN7-R1-e10-5	2	7.22959	12.2028	0.2511
CN7-R1T-e10-5	2	6.97683	12.0531	0.239118
CN12neg-R1-e11-5	0	7.21134	0.594854	1.80563
CN34-R1-e11-5	10	12.8918	5.9662	-5.84444
CN34neg-R1-e10-5	1	6.90184	-8.0522	-0.245
CN6neg-R1-e11-5	0	6.52795	1.64036	0.349498
CN7neg-R1-e10-5	0	8.92807	-2.00581	-4.23117
CN34neg-R1-e11-5	7	11.2913	-0.238316	-2.1163
CN6neg-R1-e11-5	8	8.24045	4.20241	0.764885
CN7neg-R1-e11-5	0	7.84049	-0.149992	0.286883
CN7-R2-e11-5	8	8.83703	4.17321	0.606968
SMN-R2-e11-5	5	-1.31292	-2.52605	2.0155
CN12-R1-e11-5	3	0.0259766	1.57889	4.00695
CN12neg-R1-e11-5	2	5.99598	6.19632	0.92954
CN6neg-R1-e10-5	8	10.1613	5.00363	0.264218
SMN-R1-e11-5	5	-1.64161	-3.23735	0.165583
CN7neg-R1-e11-5	14	8.2101	1.51244	-2.37861
SMN-R2-e10-5	4	-1.60941	1.25532	-4.33638
CN6-R1-e11-5	6	0.533837	3.90418	5.63693
CN34neg-R1-e10-5	7	12.8357	-1.41812	-2.53838
CN34neg-R1-e10-5	0	10.0691	-1.96427	-4.01878
SMN-R1-e10-5	4	0.133032	0.803241	-8.01782
CN7neg-R1-e10-5	0	8.91201	-2.05126	-5.16085
CN7neg-R1T-e10-5	0	8.89212	-2.04035	-5.09029
CN7neg-R1-e11-5	0	8.63296	-2.50607	-2.90664
CN6neg-R1-e11-5	0	6.54296	1.50672	-0.3357
SMN-R2-e10-5	4	0.329215	0.789374	-7.96961
CN7-R2-e11-5	2	6.9181	7.17531	1.36049
SMN-R2-e11-5	5	-0.617362	-1.50836	1.78989
SMN-R1-e11-5	15	-2.57496	-6.30737	-0.724959
CN7-R2-e11-5	2	7.32105	7.15401	2.04505
CN7neg-R1-e11-5	0	8.98218	-2.13608	-2.58747
CN6-R1-e11-5	13	7.40626	-3.63981	8.03311
SMN-R2-e10-5	4	0.628843	0.61877	-7.90354
SMN-R2-e11-5	15	-1.86069	-5.62026	-0.717435
CN6-R1-e10-5	6	-0.2244	4.9364	4.48112
CN34neg-R1-e10-5	7	12.6471	-1.02625	-2.91539
CN6-R1-e11-5	12	8.91947	-0.891871	1.64293
SMNneg-R1-e10-5	1	5.25101	-7.03768	-0.63957
CN6neg-R1-e10-5	2	7.06607	8.40864	-0.373938
SMN-R1-e10-5	4	-1.46072	0.983874	-6.33596
SMN-R1-e11-5	5	-1.3001	-2.62216	0.646327
CN6-R1-e11-5	12	8.79897	-0.455767	1.62255
CN7neg-R1-e11-5	8	8.78974	4.34575	0.914112
CN6neg-R1-e10-5	1	7.43852	-7.39973	0.189847
CN12-R2-e11-5	3	-2.85243	0.234903	6.70195
CN6-R2-e10-5	6	0.665224	3.47006	4.36578
SMNneg-R1-e11-5	1	4.66724	-6.35371	0.677354
CN7neg-R1-e11-5	1	5.14076	-6.40914	0.0676551
CN6neg-R1-e10-5	1	6.81148	-8.15982	-0.0152791
CN7-R2-e10-5	2	4.6264	6.98244	0.175201
CN7-R1-e10-5	2	6.05692	8.23904	0.18834
CN6neg-R1-e11-5	0	9.5301	0.446199	-2.96023
SMN-R2-e11-5	9	2.18467	-6.93069	5.41346
SMN-R2-e10-5	4	0.560663	0.707823	-7.73622
CN7-R1-e10-5	2	7.00792	10.5423	-0.422134
CN7-R1T-e10-5	2	6.74813	10.421	-0.407833
CN12-R2-e11-5	3	0.482746	0.332557	4.00714
CN7-R1-e10-5	2	6.62968	10.2561	-0.529488
CN7-R1T-e10-5	2	6.54286	10.0973	-0.487845
CN7-R1-e11-5	8	9.41273	4.55472	0.379578
CN6-R2-e11-5	6	0.731734	4.74287	5.93227
CN6-R1-e11-5	12	8.94426	-0.926596	1.41568
SMN-R2-e11-5	15	-2.20315	-5.91794	-0.707288
CN7-R2-e11-5	8	8.80748	4.16757	0.641916
SMN-R2-e11-5	5	-1.22218	-3.20495	0.667351
CN7-R2-e11-5	2	7.16182	7.46221	0.220258
CN7-R1-e10-5	2	6.75843	7.98363	-0.960101
SMN-R2-e10-5	4	-1.74425	1.18715	-5.81412
CN12-R1-e11-5	3	-0.371865	0.574902	3.92122
CN7neg-R1-e11-5	0	8.56726	-1.58375	-1.61502
CN7-R3-e10-5	8	10.2515	5.96359	0.591773
CN7neg-R1-e11-5	0	6.49825	0.586209	-1.0312
CN12-R2-e11-5	3	-1.08132	-0.511661	5.97087
CN7-R3-e10-5	1	6.78494	-8.58758	-2.3706
SMN-R2-e10-5	4	-0.887106	0.570606	-5.62193
CN12-R1-e10-5	6	-0.285045	4.21957	4.09129
CN12-R1-e11-5	1	6.14376	-7.37917	0.747845
CN6neg-R1-e10-5	2	7.00023	8.34578	-1.67861
CN6-R2-e10-5	12	8.59488	0.46964	2.1812
SMN-R1-e11-5	5	-1.5946	-2.88313	1.80676
SMN-R2-e11-5	5	-1.36856	-3.33521	0.941725
CN12-R1-e11-5	3	-0.653805	0.473566	5.38039
SMN-R2-e10-5	4	-0.407292	0.470029	-6.12825
CN7-R2-e11-5	2	6.53536	11.2733	0.620152
CN12-R1-e11-5	3	-1.57248	0.363434	6.67214
SMNneg-R1-e10-5	1	5.27506	-7.77483	-0.741724
CN12-R1-e11-5	3	0.0287138	1.3528	3.4755
CN12neg-R1-e10-5	0	7.70393	-2.51463	-4.13613
CN6neg-R1-e11-5	0	7.72682	0.331147	-1.86111
CN7-R1-e10-5	13	7.97363	-3.94183	6.49438
CN7-R1T-e10-5	13	7.91166	-3.96019	6.53412
CN6-R1-e11-5	12	8.1983	-0.309313	2.56897
CN7-R3-e10-5	2	8.21436	9.39753	-1.32134
CN7-R3-e10-5	13	8.10462	-3.76842	6.31443
SMN-R2-e11-5	9	2.44999	-6.88208	5.44631
CN6neg-R1-e11-5	0	9.37154	-2.70452	-2.34251
CN6neg-R1-e10-5	0	10.1071	-2.74218	-4.56486
CN12neg-R1-e11-5	14	7.54774	2.5312	-2.71469
CN6neg-R1-e11-5	0	8.26209	-0.579151	-1.8201
CN7-R2-e11-5	2	7.02663	7.80634	-1.17328
CN12-R1-e11-5	3	-1.15773	1.78624	7.81007
CN7neg-R1-e10-5	1	5.86896	-8.21005	-1.36034
CN7neg-R1T-e10-5	1	5.86074	-8.21046	-1.37022
CN34-R2-e11-5	19	11.455	4.89441	-1.54648
CN12-R1-e11-5	0	7.57754	-2.81032	-2.48868
CN34neg-R1-e10-5	7	12.8396	-0.996368	-3.04144
CN34-R1-e11-5	10	12.2905	6.50909	-5.51209
CN7neg-R1-e11-5	0	8.71638	-1.77046	-2.54017
CN7neg-R1-e10-5	0	8.21357	-1.67347	-5.77603
CN7neg-R1T-e10-5	0	8.28239	-1.62476	-5.72001
CN6neg-R1-e10-5	1	7.3749	-7.31849	0.330437
CN7neg-R1-e11-5	0	9.47206	-1.61151	-3.12885
CN6-R2-e11-5	12	8.7115	-0.616175	1.11803
CN7-R2-e11-5	8	9.06828	4.2627	0.962388
CN12neg-R1-e11-5	1	6.6593	-5.70235	-1.13151
CN6neg-R1-e11-5	0	9.47608	-3.14056	-2.53214
CN6neg-R1-e11-5	14	8.119	1.81477	-2.33958
CN7-R3-e10-5	1	6.79214	-8.56869	-2.31444
SMN-R1-e10-5	4	-0.0976773	0.899033	-7.7366
SMNneg-R1-e11-5	1	4.87945	-6.68768	0.749235
CN7-R2-e11-5	0	8.24965	-0.646435	0.415684
CN7neg-R1-e10-5	0	6.93273	-1.92908	-3.20261
CN7neg-R1T-e10-5	0	6.97072	-1.93023	-3.20937
CN7-R1-e10-5	2	7.086	9.1152	-1.66941
CN7-R1T-e10-5	2	6.92399	9.0041	-1.62618
SMNneg-R1-e10-5	1	5.62529	-9.29655	0.324212
CN7-R3-e10-5	10	12.2346	5.44673	-5.05935
CN7-R3-e10-5	1	7.58429	-8.74572	0.350798
CN7neg-R1-e11-5	0	8.43042	-0.879453	-1.3998
CN7neg-R1-e10-5	1	6.79424	-8.55907	-2.44457
CN7neg-R1T-e10-5	1	6.82601	-8.551	-2.36863
CN7-R1-e10-5	2	4.91393	6.98129	0.228838
CN7-R1T-e10-5	2	4.96351	6.95468	0.264384
CN12-R1-e11-5	3	-0.671734	1.42559	5.55929
SMN-R2-e10-5	4	-1.20911	0.549021	-5.50881
SMN-R2-e11-5	15	-1.94961	-5.68227	-0.699513
SMN-R1-e10-5	4	-2.11011	1.04336	-6.09607
CN12-R1-e11-5	3	-1.41319	1.28714	7.74353
CN6-R2-e11-5	6	0.936428	3.50065	5.31764
CN12-R1-e11-5	3	-0.729741	1.33098	5.84797
SMNneg-R1-e11-5	0	7.17332	-3.39328	-2.35316
SMN-R2-e10-5	4	1.01222	1.01575	-8.75314
CN6neg-R1-e11-5	0	7.68485	0.550564	-1.58732
CN12-R1-e11-5	3	-0.120887	0.909714	4.32237
CN34-R1-e10-5	10	12.0856	6.22317	-5.19186
CN12neg-R1-e10-5	0	7.70422	-2.30313	-4.78821
CN7-R2-e10-5	2	7.27814	9.06562	-1.59139
SMN-R1-e10-5	4	-0.865588	0.782189	-6.65192
CN6neg-R1-e10-5	9	3.29695	-7.68857	6.51474
SMNneg-R1-e11-5	1	4.56545	-6.80538	0.0341199
CN6-R1-e11-5	12	8.45547	0.43811	2.94118
CN7neg-R1-e10-5	22	7.32036	-0.36262	-3.05774
CN7neg-R1T-e10-5	22	7.31865	-0.3671	-3.05288
CN7neg-R1-e10-5	0	8.58275	-1.90698	-5.50606
CN7neg-R1T-e10-5	0	8.65207	-1.93882	-5.42983
CN7neg-R1-e10-5	1	7.78614	-8.77909	-0.577073
CN7neg-R1T-e10-5	1	7.80157	-8.69479	-0.655322
SMN-R2-e10-5	4	0.33468	0.877815	-8.22549
SMN-R1-e11-5	1	3.64847	-6.5939	-0.566238
CN6neg-R1-e11-5	0	9.36086	-2.90265	-2.44058
CN6neg-R1-e10-5	1	6.90567	-7.80251	0.155677
SMNneg-R1-e11-5	1	5.16152	-6.46351	0.23162
CN7-R2-e11-5	2	6.99054	7.80243	-1.0721
CN6neg-R1-e11-5	0	10.1373	-1.81006	-3.07412
CN34-R1-e11-5	10	12.9225	5.90735	-6.11402
CN34neg-R1-e10-5	7	12.7329	-0.867435	-2.65489
CN34neg-R1-e10-5	7	12.8071	-1.37711	-2.53461
SMN-R2-e10-5	4	0.908118	0.726101	-8.1134
CN12neg-R1-e11-5	0	8.1804	-0.848069	-1.90596
CN12neg-R1-e11-5	1	5.65383	-7.15286	0.569654
SMN-R2-e10-5	0	10.0843	-1.2203	-4.0084
CN6-R2-e10-5	13	8.3407	-4.08125	8.30953
CN12-R1-e11-5	3	-2.76109	0.195285	6.54099
CN6neg-R1-e11-5	2	6.90235	7.1174	1.58847
CN6neg-R1-e10-5	0	10.1116	-2.79652	-4.6666
SMN-R1-e11-5	9	2.78657	-8.21752	6.83455
CN7-R2-e11-5	2	6.48136	7.7307	-0.237892
CN6neg-R1-e10-5	0	6.91874	-1.48407	-1.83614
SMN-R2-e11-5	5	-1.27765	-2.35486	0.46182
SMN-R2-e11-5	15	-2.38438	-6.09321	-0.704697
CN12-R1-e11-5	3	-2.96969	0.247458	6.91072
SMN-R1-e11-5	9	2.36683	-7.01379	5.53878
CN7-R2-e10-5	2	6.7933	11.2562	-0.170762
SMN-R1-e11-5	9	2.42669	-6.87165	5.38727
SMNneg-R1-e11-5	1	3.42695	-7.39202	-0.114832
CN7neg-R1-e10-5	0	9.35656	-3.60721	-4.72405
CN12neg-R1-e11-5	0	8.34026	-1.41437	-1.10031
CN7neg-R1T-e10-5	0	9.34629	-3.59244	-4.70998
CN7-R3-e10-5	7	11.7302	0.961386	-1.62978
CN12-R2-e11-5	3	0.31989	-0.428328	4.23514
SMNneg-R1-e11-5	1	4.41259	-6.2835	0.393274
SMNneg-R1-e11-5	1	4.5637	-6.55924	-0.18129
CN7-R2-e11-5	2	7.25526	7.17955	1.75352
CN12-R1-e11-5	3	-3.51627	0.493503	7.01636
CN34neg-R1-e10-5	18	9.04926	-10.0184	5.03289
SMNneg-R1-e11-5	1	4.65111	-6.67404	0.520712
SMNneg-R1-e11-5	1	3.71309	-6.58574	-0.353858
CN12-R1-e11-5	3	-1.40774	0.834259	6.59575
CN6-R1-e11-5	12	8.22139	-0.0291163	2.86411
CN7-R2-e11-5	0	7.43186	-0.631242	0.999649
CN12-R1-e11-5	3	-0.782916	1.37145	5.6535
CN6-R1-e11-5	12	8.65684	-0.504141	1.39374
CN7neg-R1-e11-5	0	9.1767	-2.34863	-2.99694
CN6neg-R1-e10-5	1	6.68673	-8.38668	-2.26971
CN12-R1-e11-5	13	7.08824	-3.77109	7.23029
CN12neg-R1-e11-5	0	10.1875	-1.76636	-3.08175
SMN-R2-e10-5	4	-1.74767	0.995938	-5.80055
CN12neg-R1-e11-5	14	7.62395	2.39391	-2.7332
CN34neg-R1-e10-5	7	11.6099	0.277442	-1.6219
CN12neg-R1-e11-5	0	9.44041	-3.09347	-2.52711
CN34neg-R1-e10-5	7	12.0862	-0.916799	-2.7016
SMN-R2-e11-5	1	4.29101	-6.69375	-0.837443
CN6neg-R1-e10-5	1	7.37602	-8.37022	0.375409
CN7-R2-e11-5	2	6.85123	7.60615	-0.310112
CN12neg-R1-e11-5	0	8.2953	-1.25855	-0.991901
CN7-R2-e11-5	8	9.65289	4.67988	1.22862
SMN-R2-e11-5	1	4.47377	-6.63004	-0.816589
CN12neg-R1-e11-5	0	8.07549	-1.15	-0.337459
CN6-R2-e11-5	6	0.970829	4.44313	6.04824
CN6-R2-e11-5	3	-0.528486	1.72083	7.82044
CN12neg-R1-e10-5	0	6.91455	-2.19268	-3.23097
CN7-R2-e10-5	2	7.12096	10.4948	-0.429786
CN6neg-R1-e11-5	0	9.09966	-2.92579	-3.16381
CN6-R1-e11-5	6	0.912077	3.90429	5.54965
CN6neg-R1-e11-5	0	6.18538	-0.403133	-0.419458
CN34-R2-e10-5	10	11.8713	6.60292	-5.37712
CN6neg-R1-e10-5	0	6.40686	-0.675631	-0.609924
CN7-R2-e11-5	2	7.03711	7.10742	1.77362
SMN-R2-e10-5	4	-1.47844	1.15163	-4.45674
CN12-R2-e11-5	3	-0.698913	1.39773	7.31489
CN12-R1-e11-5	3	-2.77668	0.376084	6.69335
CN12-R1-e11-5	3	-2.73185	-0.116249	6.2866
CN7-R2-e10-5	2	7.45955	9.31026	-1.21726
CN34neg-R1-e10-5	1	7.21581	-7.73353	-0.697843
CN12neg-R1-e11-5	0	7.72112	-0.116569	-1.75901
CN7neg-R1-e11-5	0	8.25394	-0.7123	-1.86004
CN6-R1-e11-5	12	8.89547	-0.866587	1.62293
CN7neg-R1-e11-5	0	7.97585	-0.742401	-0.141807
CN7-R3-e10-5	2	7.69052	12.1551	0.19858
CN34-R1-e10-5	9	3.5721	-7.79126	6.69537
SMN-R2-e10-5	4	0.728383	0.699127	-7.86478
CN12neg-R1-e11-5	1	5.81757	-7.44479	0.648225
CN12-R1-e11-5	3	-0.274419	1.5585	4.67294
CN7neg-R1-e10-5	0	7.98662	-3.29716	-4.6155
CN7neg-R1T-e10-5	0	7.95436	-3.29607	-4.58525
CN34neg-R1-e10-5	1	7.53539	-8.34561	-0.57645
CN12-R1-e11-5	3	-0.454819	1.59132	5.57029
CN6neg-R1-e11-5	0	7.55035	-0.471863	1.01914
SMN-R2-e10-5	4	0.592097	0.750206	-7.98279
SMNneg-R1-e11-5	1	3.9216	-6.48301	-0.176801
CN34neg-R1-e11-5	7	10.8929	-0.454643	-2.15534
CN6neg-R1-e11-5	0	7.82154	-0.836104	0.73367
SMN-R2-e10-5	4	-1.3862	1.10909	-4.45454
SMN-R2-e10-5	4	-1.77831	0.826778	-5.52887
CN7-R3-e10-5	2	8.17758	9.38305	-1.30844
CN7-R3-e10-5	1	6.74787	-8.58138	-2.45146
CN7-R1-e11-5	2	7.18314	7.24243	1.37389
CN34-R1-e10-5	10	11.8493	6.14015	-4.92888
CN12-R1-e11-5	3	-0.214667	0.864679	3.91325
CN12-R1-e11-5	3	-0.72055	-0.293349	4.59589
CN7-R1-e11-5	12	8.89486	-0.702831	1.75797
CN12neg-R1-e11-5	0	7.32824	-3.53061	-2.65155
CN12-R2-e11-5	3	0.534384	0.109685	3.50821
CN34-R2-e10-5	1	7.70222	-8.72499	0.169267
CN6neg-R1-e10-5	1	4.55088	-7.95829	-0.64177
CN12neg-R1-e11-5	1	6.15555	-7.36921	-0.484617
CN34-R2-e11-5	10	13.5217	5.76535	-6.04314
CN12neg-R1-e11-5	14	7.49707	2.40953	-2.91819
SMN-R2-e10-5	4	-1.09573	0.777573	-6.14588
CN6-R2-e10-5	12	8.61596	0.502458	2.41214
CN6neg-R1-e10-5	0	7.78302	-2.85233	-4.13404
CN12-R1-e11-5	3	-0.0464849	0.642033	3.39075
CN7-R2-e10-5	2	5.14915	7.52955	-0.348547
CN12-R1-e11-5	3	-3.00491	0.32103	7.11695
CN12neg-R1-e11-5	18	9.12448	-10.0947	5.08242
CN6neg-R1-e10-5	0	6.83088	-1.46703	-1.93919
CN7neg-R1-e11-5	0	8.88486	-3.09127	-4.01789
SMN-R1-e10-5	4	-1.1647	1.19314	-7.18466
SMN-R2-e10-5	4	-1.70075	0.74787	-5.65178
CN6neg-R1-e10-5	0	6.87839	-1.89448	-3.14298
CN12neg-R1-e11-5	0	7.36424	-0.79657	0.76457
CN12-R1-e11-5	3	-0.161537	0.875135	4.25072
CN7-R2-e10-5	2	7.10266	9.70798	-0.962569
CN6-R1-e11-5	12	8.79111	-0.244192	1.48587
SMN-R1-e11-5	9	3.13302	-7.53665	6.35444
SMNneg-R1-e10-5	1	5.72313	-9.0048	0.27683
CN12-R1-e11-5	3	-0.630028	1.34801	5.81561
CN6-R1-e11-5	3	0.243425	1.80898	3.93078
CN6-R2-e11-5	6	1.02193	2.97354	3.89495
SMNneg-R1-e11-5	1	6.08497	-6.83123	0.726442
CN6neg-R1-e11-5	0	9.16898	-3.11248	-3.04161
CN34neg-R1-e10-5	7	12.5947	-0.95731	-2.82862
CN6-R1-e11-5	6	0.642132	4.63931	5.77153
CN7-R2-e11-5	2	6.03254	7.15439	0.137724
CN7-R2-e11-5	2	6.84363	7.19733	1.30752
SMN-R2-e10-5	4	-2.17865	1.27366	-5.72476
SMN-R2-e10-5	4	-1.91238	1.08151	-4.94759
CN7-R1-e11-5	2	6.99629	7.04996	1.84156
CN12neg-R1-e11-5	0	6.41736	-1.1874	-0.964392
SMN-R1-e10-5	4	-0.0788721	0.941179	-7.78583
SMN-R1-e10-5	4	-2.12554	0.849939	-5.36495
SMN-R2-e10-5	4	1.2912	0.874408	-8.47853
CN6-R1-e10-5	13	8.00516	-3.87137	8.24705
CN7-R2-e10-5	2	4.68335	6.97642	0.140016
CN12-R2-e11-5	3	-1.85713	1.04772	8.69292
SMNneg-R1-e11-5	1	3.31799	-7.84417	-0.230529
CN12-R1-e11-5	3	-0.292177	1.65408	4.71271
SMNneg-R1-e11-5	0	7.2982	-3.6321	-2.41921
CN6neg-R1-e10-5	0	8.1116	-2.63874	-4.19899
SMN-R1-e11-5	9	3.43452	-8.59382	7.44269
SMN-R1-e10-5	4	-2.41588	1.08008	-5.51617
SMN-R2-e11-5	3	-3.35817	0.545038	6.84601
CN7-R1-e11-5	2	6.95999	8.06653	-1.28643
CN12-R2-e11-5	3	0.103364	-0.514814	4.70609
SMNneg-R1-e10-5	1	4.38709	-8.43604	-0.722069
SMNneg-R1-e11-5	1	6.04435	-7.07805	-0.514109
CN12-R1-e11-5	3	-0.808155	1.34608	6.88391
SMNneg-R1-e11-5	1	5.14127	-6.63885	0.616145
CN34-R2-e10-5	10	11.7011	6.36874	-5.08927
CN34-R1-e10-5	7	11.5352	0.76773	-1.58109
CN7-R2-e11-5	2	6.88878	7.37307	0.767575
CN34-R2-e11-5	10	13.1598	5.65156	-6.4498
CN12-R1-e11-5	3	-1.29464	-0.0661186	5.81769
CN34neg-R1-e10-5	7	12.2784	-1.09227	-2.65272
CN7-R2-e11-5	2	6.87436	7.54202	0.360655
CN12-R1-e11-5	3	-1.27972	-0.202268	5.85354
SMN-R2-e10-5	4	0.737922	0.55208	-7.40694
CN12-R1-e11-5	3	-1.61902	0.0615035	5.69866
CN6neg-R1-e10-5	22	7.26935	-0.306731	-2.94834
SMN-R1-e10-5	4	0.285203	0.785904	-7.84333
CN6neg-R1-e11-5	0	9.16222	-2.60265	-2.58041
CN7neg-R1-e11-5	0	8.99872	-2.45582	-3.15192
CN7-R1-e10-5	2	7.13983	12.1369	0.224502
CN7-R1T-e10-5	2	6.79503	11.8172	0.241171
SMNneg-R1-e10-5	20	9.58769	-11.8148	3.76438
SMN-R2-e10-5	4	-1.54429	1.17279	-6.93235
CN7-R2-e11-5	0	7.93795	-0.0959239	0.465048
CN7-R1-e10-5	2	6.38934	9.01673	-0.271969
CN7-R1T-e10-5	2	6.36506	8.94253	-0.22474
CN6neg-R1-e11-5	0	8.31005	-0.32233	-1.67789
SMN-R1-e10-5	17	1.595	5.56847	-3.98953
CN6-R1-e10-5	6	-0.258058	4.06944	3.74823
CN7-R1-e10-5	8	10.3362	5.76893	1.19105
CN7-R1T-e10-5	8	10.3068	5.72948	1.17623
SMN-R1-e11-5	5	-1.84928	-3.43225	-0.315948
SMN-R2-e10-5	17	2.013	5.91489	-3.66354
CN7-R3-e10-5	8	10.3259	6.10969	0.845576
CN6-R2-e10-5	12	8.95536	-0.690859	1.71471
CN34-R2-e10-5	10	11.7976	6.34319	-5.1471
CN34-R1-e11-5	7	11.4627	0.224673	-1.13378
SMNneg-R1-e11-5	9	3.08662	-7.03727	5.81561
CN6-R2-e10-5	6	0.774662	3.91127	3.75033
CN12-R1-e11-5	3	-1.21535	1.23534	7.26098
CN12-R2-e11-5	3	0.0982785	-0.518584	4.70098
CN6-R1-e11-5	6	0.991987	3.5512	5.34719
SMN-R2-e10-5	4	-0.29895	0.545677	-6.61071
SMNneg-R1-e11-5	0	5.85835	-0.373229	0.570567
SMN-R1-e11-5	9	3.04244	-7.88379	6.63248
CN12neg-R1-e11-5	0	5.80612	-0.345421	0.72935
SMN-R1-e10-5	4	-0.540122	1.02655	-6.54511
CN12neg-R1-e11-5	0	6.31322	1.68915	-0.328329
CN6neg-R1-e10-5	0	10.0775	-2.80707	-4.64262
CN6-R2-e10-5	12	9.00336	-0.48306	1.69792
SMN-R2-e10-5	4	-0.287993	0.609974	-6.41157
CN7-R2-e10-5	11	4.15488	9.19845	2.51156
CN12-R1-e11-5	3	-3.40348	0.438909	6.95714
CN6neg-R1-e11-5	0	8.25571	-0.686304	0.378109
CN34-R1-e11-5	7	11.5332	0.311159	-0.994705
CN12-R1-e10-5	6	0.233263	4.28429	4.34368
SMN-R2-e10-5	4	-1.8755	1.05144	-6.40962
CN12neg-R1-e11-5	14	7.47644	2.07575	-2.97886
SMN-R2-e10-5	4	-0.564613	1.24003	-7.99538
CN12neg-R1-e11-5	0	8.17358	-0.724259	-1.91238
SMN-R1-e11-5	5	-1.4225	-2.83725	1.25643
CN34neg-R1-e10-5	7	12.283	-0.162708	-2.6574
CN12neg-R1-e11-5	0	8.57268	-1.5968	-2.12545
CN6neg-R1-e10-5	0	10.0882	-2.77807	-4.63172
CN6-R1-e11-5	6	0.965085	3.0806	4.80428
CN34-R2-e11-5	10	13.5445	5.78257	-5.94856
SMN-R2-e10-5	4	-0.13641	1.14982	-8.24543
CN6neg-R1-e10-5	0	8.53552	-1.87115	-5.09341
CN12-R1-e11-5	0	6.72434	0.280137	1.30311
CN34-R1-e10-5	10	11.709	6.32705	-5.02372
SMN-R1-e11-5	9	2.6923	-7.47294	6.11178
SMN-R2-e10-5	4	-2.14452	0.974859	-5.3668
CN12-R1-e11-5	3	-3.08523	0.598857	7.43941
CN12neg-R1-e11-5	0	7.57547	0.563879	-1.66008
CN7-R2-e10-5	2	7.6049	12.362	0.316559
CN6neg-R1-e11-5	14	8.70929	1.32277	-2.64238
SMNneg-R1-e10-5	16	6.48929	-1.75812	-4.70426
CN12neg-R1-e11-5	0	7.71492	0.0831311	-1.95146
CN12-R2-e11-5	3	-0.076734	-0.469157	4.87969
CN7-R3-e10-5	11	6.04109	9.17023	3.32952
SMN-R2-e11-5	5	-1.46396	-2.65955	0.360736
SMN-R1-e11-5	5	-2.61031	-3.82005	1.23061
CN34neg-R1-e10-5	7	12.7549	-0.844198	-2.53791
CN34-R2-e11-5	0	8.71585	-0.80411	-0.843293
SMN-R2-e10-5	4	-2.34863	1.21188	-5.95287
CN7-R3-e10-5	8	10.6571	5.41449	-0.298977
CN7-R1-e10-5	2	7.65882	10.0735	-0.844832
CN7-R1T-e10-5	2	7.16426	10.1627	-0.688357
CN6-R1-e11-5	13	7.05605	-3.77857	7.20092
CN12-R1-e11-5	3	-1.34703	-0.138609	5.79824
CN12-R1-e11-5	3	-0.828414	1.43131	6.90401
CN7-R2-e11-5	2	7.47382	7.2859	1.56158
CN6neg-R1-e11-5	0	8.01198	0.180904	-1.8529
SMN-R1-e11-5	5	-0.936296	-2.05866	1.7566
CN7-R1-e10-5	2	5.21949	7.60522	-0.440132
CN7-R1T-e10-5	2	5.34934	7.66313	-0.395483
SMN-R1-e11-5	5	-1.03571	-1.99622	0.79842
SMN-R1-e11-5	15	-2.41259	-6.11601	-0.693042
CN7neg-R1-e11-5	0	8.49953	-0.41765	-1.83585
CN34-R1-e11-5	7	12.281	0.209705	-2.05993
CN12neg-R1-e11-5	0	7.07661	-0.0508729	1.58931
CN12neg-R1-e11-5	9	3.17779	-7.97206	6.7746
CN7-R2-e11-5	8	8.84815	4.19103	0.714971
CN6neg-R1-e11-5	0	6.42682	1.40076	-0.457014
CN34neg-R1-e10-5	7	12.6397	-0.944961	-2.98904
SMN-R2-e11-5	0	5.61466	-0.490598	0.106511
CN34-R2-e10-5	8	10.8179	5.18496	0.0937582
SMNneg-R1-e11-5	0	7.95209	-1.93382	-1.78316
SMN-R2-e10-5	4	0.63249	0.590503	-7.75595
CN34neg-R1-e11-5	7	11.0823	-0.30335	-2.06974
CN6-R1-e11-5	12	8.87034	-0.989677	1.16732
CN34neg-R1-e10-5	1	7.75504	-8.36381	-0.264412
CN34-R1-e10-5	10	11.7564	6.3385	-5.09359
CN34neg-R1-e10-5	7	12.5512	-1.07832	-2.53395
CN7-R3-e10-5	0	9.65754	-1.21775	-4.39602
CN6-R1-e11-5	6	0.481675	4.75934	5.51637
CN12neg-R1-e11-5	0	7.32773	-3.67545	-2.69304
CN6neg-R1-e10-5	0	6.89925	-1.62973	-1.88684
CN34neg-R1-e11-5	7	11.0828	-0.533885	-2.21438
CN12neg-R1-e10-5	0	7.71838	-1.84676	-5.3521
CN6neg-R1-e11-5	0	9.14664	-2.98746	-3.1215
CN12-R1-e10-5	6	-0.0462024	4.204	3.71333
SMN-R2-e10-5	4	0.813501	0.689189	-8.05409
SMNneg-R1-e11-5	1	4.84678	-6.39578	0.671325
SMN-R2-e11-5	9	2.78576	-7.33322	6.04621
CN34-R2-e11-5	0	9.0678	3.52989	0.692421
SMN-R1-e10-5	4	-1.51014	0.524748	-5.66384
CN6-R1-e11-5	6	0.986595	3.84718	5.42252
CN12-R2-e11-5	3	0.449135	-0.0413588	3.84752
CN6neg-R1-e11-5	0	9.51469	-3.0951	-2.53514
CN34neg-R1-e10-5	0	10.6279	-2.35234	-4.434
CN12neg-R1-e11-5	0	6.10308	1.10718	0.307079
SMN-R1-e11-5	15	-2.49299	-6.10015	-0.654546
CN7neg-R1-e10-5	0	9.02064	-1.93744	-5.23984
CN7neg-R1T-e10-5	0	9.04153	-1.93901	-5.17712
CN12-R1-e11-5	3	-1.79947	1.03441	8.1714
CN7neg-R1-e10-5	1	5.85504	-8.20887	-1.37918
CN7neg-R1T-e10-5	1	5.87339	-8.18496	-1.37274
SMN-R2-e11-5	5	-1.67208	-3.27674	0.220667
CN6neg-R1-e10-5	1	6.4223	-7.95697	0.399042
CN6neg-R1-e10-5	1	6.87219	-8.27542	-1.84725
SMNneg-R1-e10-5	18	9.21943	-10.1896	5.17126
SMN-R2-e11-5	5	-2.11966	-3.28414	0.578251
CN7-R2-e11-5	2	7.06028	7.60443	-0.306795
CN7-R1-e10-5	11	5.42277	8.9445	2.74879
CN7-R1T-e10-5	11	5.40868	8.91128	2.69571
CN12neg-R1-e11-5	0	7.84578	-0.131703	-1.85515
CN7-R1-e10-5	2	7.17489	12.1124	0.168519
CN7-R1T-e10-5	2	6.94185	11.9342	0.119066
CN12neg-R1-e11-5	1	5.98134	-7.89965	0.516606
CN7-R1-e10-5	2	6.87982	9.23837	-0.486332
CN7-R1T-e10-5	2	6.69577	9.20766	-0.327277
CN12-R1-e11-5	3	-0.828999	1.37317	6.28878
CN6neg-R1-e10-5	18	9.0651	-10.0439	5.02387
SMN-R2-e10-5	4	0.49216	0.855553	-8.14607
CN7-R2-e11-5	2	5.93379	6.61838	0.710459
SMNneg-R1-e11-5	1	5.0784	-6.65032	0.674179
CN6neg-R1-e10-5	0	7.95496	0.630901	-1.80454
CN7-R1-e10-5	2	6.85884	8.73419	-1.46369
CN7-R1T-e10-5	2	6.73047	8.76299	-1.36645
SMNneg-R1-e11-5	1	4.84351	-6.36965	0.565086
CN34neg-R1-e10-5	1	7.13311	-7.59681	-0.792796
CN7-R2-e10-5	8	11.1697	5.32916	0.509755
CN7-R2-e11-5	11	6.8123	8.22007	1.71749
CN7-R2-e10-5	2	7.39679	11.6263	-0.195845
SMNneg-R1-e11-5	1	4.62668	-6.53667	0.429325
CN7-R2-e10-5	2	4.64302	6.64652	0.48673
CN7neg-R1-e10-5	0	8.05441	-2.07977	-5.58407
CN7neg-R1T-e10-5	0	8.06628	-2.09173	-5.54551
CN6neg-R1-e11-5	0	7.12086	-1.64228	-1.85156
CN12-R1-e11-5	3	-2.39787	0.869359	7.55657
CN7neg-R1-e11-5	1	7.0491	-7.3917	-0.0530877
SMN-R2-e11-5	0	5.29743	0.363622	-0.0351857
SMNneg-R1-e11-5	1	6.26568	-5.22567	-1.20436
SMN-R1-e11-5	5	-1.60667	-3.05241	0.580402
SMN-R1-e11-5	5	-0.479033	-1.02741	1.79023
CN34-R2-e11-5	10	12.2284	6.97857	-5.42008
CN7neg-R1-e11-5	1	7.6986	-7.88966	-0.799076
SMN-R2-e10-5	4	-0.226136	0.523931	-6.54631
CN12neg-R1-e11-5	0	6.12082	-0.923884	-0.227758
CN6neg-R1-e11-5	0	7.39209	1.22778	-0.391006
SMN-R1-e10-5	4	0.554846	1.15794	-8.71684
CN7neg-R1-e10-5	1	7.87549	-8.43487	-1.06045
CN7neg-R1T-e10-5	1	7.83463	-8.41742	-1.11385
CN7-R3-e10-5	8	11.1312	5.54609	0.0106312
CN7-R2-e11-5	2	6.69341	7.86919	-1.02188
CN6neg-R1-e10-5	8	10.6134	4.98584	0.816269
CN7-R2-e11-5	2	6.71321	11.6383	0.682334
CN7-R2-e11-5	8	9.28409	4.48706	0.460564
CN7neg-R1-e10-5	0	9.41502	-3.51329	-4.71151
CN7neg-R1T-e10-5	0	9.36554	-3.50834	-4.66739
SMNneg-R1-e11-5	1	3.16442	-8.05477	-0.215438
CN6neg-R1-e11-5	14	7.88511	2.22214	-2.35162
CN12-R1-e10-5	6	-0.338165	4.95126	4.3339
CN7-R2-e11-5	2	7.3522	7.5283	0.21165
CN6-R2-e10-5	13	8.32522	-4.07589	8.28472
CN7neg-R1-e11-5	0	8.35515	-0.857654	-1.63155
CN7-R2-e10-5	2	7.20299	11.9343	0.0321505
CN34neg-R1-e10-5	7	12.167	0.201024	-2.00163
CN7-R2-e11-5	2	6.42352	11.0951	0.559367
CN12-R2-e11-5	3	-1.03692	1.22638	8.17993
CN7neg-R1-e10-5	0	6.53224	-0.807171	-1.04598
CN7neg-R1T-e10-5	0	6.54819	-0.771941	-1.02547
CN34-R2-e11-5	10	12.0307	6.88584	-5.41716
CN6neg-R1-e11-5	0	9.34201	-2.9782	-2.6537
CN6-R1-e11-5	6	0.904411	3.71626	5.53925
CN6neg-R1-e10-5	1	6.65885	-8.32844	-2.13719
CN7neg-R1-e10-5	0	7.50734	-3.18688	-4.91465
CN7neg-R1T-e10-5	0	7.57867	-3.12492	-4.8481
CN6neg-R1-e10-5	2	5.67048	7.04135	0.324656
CN6-R2-e10-5	12	8.67343	-0.0236136	2.60441
CN12-R1-e11-5	3	-0.13226	1.75665	4.40779
CN6neg-R1-e11-5	0	7.57789	-3.00642	-3.49259
CN12neg-R1-e11-5	0	7.66429	-3.53356	-2.45346
SMN-R1-e10-5	4	-1.69689	0.963404	-6.76379
CN12-R1-e11-5	3	-3.7729	0.45076	7.17879
SMN-R1-e11-5	5	-1.18702	-2.40309	1.8585
CN12neg-R1-e11-5	0	6.42348	0.737888	0.674992
SMN-R2-e11-5	5	-1.71132	-3.23605	0.932513
SMN-R1-e11-5	15	-1.69949	-5.62615	-0.833663
CN34neg-R1-e10-5	7	11.5507	0.192799	-1.99671
CN12neg-R1-e11-5	0	7.7676	-0.0127676	-1.73686
SMN-R1-e11-5	9	2.30475	-7.03227	5.56079
CN6neg-R1-e11-5	0	7.78437	-0.532806	0.370879
CN7-R3-e10-5	2	7.27894	11.0279	0.124957
CN6neg-R1-e11-5	0	7.48928	-2.95462	-3.43922
CN6-R2-e11-5	12	8.20641	-0.310129	2.91775
CN6neg-R1-e10-5	0	8.43035	-0.352824	0.106832
CN7-R3-e10-5	8	10.193	5.88315	0.53044
CN6neg-R1-e10-5	0	7.97126	-2.54899	-5.03365
SMN-R1-e11-5	4	-1.95927	1.21749	-4.52628
SMNneg-R1-e10-5	0	6.39797	-0.959621	-0.990532
CN6-R1-e11-5	12	8.0358	-0.280373	2.58795
CN12neg-R1-e10-5	0	7.87623	-1.79196	-5.49
CN7-R2-e10-5	2	7.23762	11.0133	0.0448593
CN12-R1-e11-5	3	-1.13963	1.47678	7.56028
SMN-R2-e11-5	15	-2.65385	-6.37177	-0.730649
CN7neg-R1-e11-5	0	6.97025	-0.473226	-0.719504
CN6-R2-e11-5	12	8.1917	0.240474	3.07629
CN6neg-R1-e10-5	13	7.45218	-3.91393	7.10675
CN12-R1-e11-5	3	-2.49499	1.19797	7.89006
SMN-R2-e10-5	4	-0.271657	0.54102	-6.33552
CN12-R1-e10-5	6	-0.399321	4.52367	3.57866
CN7neg-R1-e11-5	0	9.98295	-1.5897	-3.26162
SMN-R1-e11-5	0	6.05163	0.515839	0.513364
CN12-R1-e11-5	3	-3.71616	0.594058	7.104
CN7-R3-e10-5	2	8.08552	9.41297	-0.695082
CN7neg-R1-e10-5	0	7.53691	-3.13693	-4.91092
CN7neg-R1T-e10-5	0	7.55681	-3.08856	-4.86936
CN34neg-R1-e11-5	7	11.2916	-0.460292	-2.26908
SMN-R2-e10-5	4	-0.445969	0.569128	-5.67244
CN12-R1-e11-5	3	-2.18895	0.575042	6.35329
CN7neg-R1-e10-5	20	9.54148	-11.738	3.83162
CN7neg-R1T-e10-5	20	9.46359	-11.5292	4.00338
CN34-R1-e11-5	0	6.88542	-0.808328	-0.990938
SMN-R1-e10-5	4	-0.521155	0.647239	-7.00544
CN12-R1-e11-5	3	-1.15792	1.06486	5.95307
CN12neg-R1-e11-5	1	5.24291	-7.02594	0.578147
CN12-R1-e11-5	3	-1.17951	1.71478	6.53681
CN34neg-R1-e10-5	7	12.505	-1.03315	-2.74806
CN6neg-R1-e11-5	0	8.39992	0.0459088	-1.45696
CN7-R1-e10-5	2	4.95742	7.02127	0.235141
CN7-R1T-e10-5	2	4.99635	7.02545	0.211528
CN7-R1-e10-5	2	6.63574	11.5849	0.184161
CN7-R1T-e10-5	2	6.53134	11.4389	0.268508
CN7-R2-e11-5	0	8.28049	-0.612607	0.214845
SMN-R2-e10-5	4	-1.13586	0.721339	-6.02952
CN12-R2-e11-5	3	-2.5455	0.856114	8.59868
SMN-R2-e10-5	4	-0.531747	0.431982	-5.94262
CN12-R1-e11-5	3	-1.58126	0.707703	6.71321
CN7-R3-e10-5	8	11.0817	5.52026	-0.0491118
SMNneg-R1-e11-5	1	3.74443	-6.81146	-0.792668
CN34neg-R1-e10-5	0	7.35932	1.05935	-0.161326
CN7-R1-e10-5	2	6.77685	9.18523	-0.495583
CN7-R1T-e10-5	2	6.68484	9.14468	-0.53102
CN12neg-R1-e11-5	0	6.88784	0.43754	-0.850159
SMN-R1-e11-5	5	-1.26296	-2.45801	2.03496
CN6neg-R1-e11-5	0	7.93552	-0.380688	0.0618886
CN6neg-R1-e10-5	1	6.70273	-8.02338	0.0456591
CN12-R1-e11-5	3	-2.14726	0.716326	6.87249
CN12-R1-e11-5	3	-1.06107	-0.21086	5.49944
CN7neg-R1-e11-5	0	8.55269	-1.50545	-2.32521
CN34-R2-e10-5	10	11.9488	5.23875	-6.1022
CN12-R1-e11-5	3	-1.08538	0.813378	6.78403
CN12-R1-e11-5	3	-0.702069	1.52278	6.24705
SMN-R2-e10-5	4	-1.62335	0.725525	-5.22215
CN12neg-R1-e11-5	14	7.58744	2.57015	-2.59023
SMNneg-R1-e11-5	0	7.21579	-3.51102	-2.41088
CN6neg-R1-e11-5	0	6.43088	1.60352	-0.331375
CN6neg-R1-e10-5	0	8.68773	-2.04451	-5.27558
CN7neg-R1-e10-5	0	8.41846	-2.10859	-3.98158
CN7neg-R1T-e10-5	0	8.49729	-2.10472	-3.96826
CN6-R1-e11-5	6	0.907666	3.19043	4.79363
CN7-R2-e10-5	2	6.67938	10.4807	-0.0403774
CN6neg-R1-e11-5	14	8.01753	1.52097	-2.73883
CN6-R1-e11-5	12	8.77943	-0.610997	1.26
CN6neg-R1-e11-5	1	6.24775	-7.85579	0.776691
SMN-R1-e10-5	4	-0.475489	0.604781	-5.65781
CN12-R1-e11-5	3	-1.55993	1.26399	7.94373
CN7neg-R1-e10-5	13	7.96224	-4.24027	6.98548
CN7neg-R1T-e10-5	13	7.8735	-4.25298	6.96059
SMN-R2-e10-5	4	-1.07265	1.21216	-7.64983
CN6-R2-e11-5	13	7.23644	-3.55542	7.97301
CN7-R2-e11-5	2	6.73218	7.68039	-0.674505
SMN-R2-e10-5	4	-1.8218	0.908592	-5.69776
SMN-R1-e11-5	9	2.91483	-7.12156	5.8854
CN34neg-R1-e11-5	7	10.9445	-0.360581	-2.0514
CN7neg-R1-e11-5	0	8.37912	-1.01091	-0.295553
SMNneg-R1-e11-5	9	3.16253	-7.39139	6.22788
CN12-R1-e11-5	3	-2.92792	-0.280294	6.37108
CN12neg-R1-e11-5	1	4.57867	-7.44585	-0.591542
CN12-R1-e11-5	3	-1.75047	0.635458	7.04003
CN12neg-R1-e11-5	1	4.47134	-7.47298	-0.449313
CN6neg-R1-e11-5	1	6.08295	-6.98666	-0.112579
CN12-R1-e11-5	3	-1.34721	0.969728	6.56243
SMN-R1-e10-5	4	-2.087	1.03448	-5.5345
CN6neg-R1-e10-5	0	8.80655	-1.57163	-5.05622
CN7-R2-e10-5	2	7.25282	10.5337	-0.407804
CN7-R2-e11-5	2	6.0431	6.33667	0.965204
CN7neg-R1-e10-5	1	8.0495	-8.23392	-0.743193
CN7neg-R1T-e10-5	1	7.80376	-8.00237	-0.818698
SMN-R2-e10-5	4	-0.952011	0.768648	-5.44212
CN7-R1-e10-5	2	6.76314	10.3259	-0.550744
CN7-R1T-e10-5	2	6.61952	10.263	-0.45147
SMN-R1-e11-5	9	3.00618	-7.13564	5.92604
CN6neg-R1-e10-5	1	6.68943	-7.15741	-0.475201
SMN-R1-e10-5	4	-1.9766	0.692049	-5.75932
CN34-R1-e10-5	10	12.0719	5.27257	-5.64854
CN34-R2-e10-5	7	11.7708	0.981532	-1.67735
CN6-R2-e10-5	12	8.9528	-0.292554	1.88894
CN12neg-R1-e11-5	0	7.1708	-0.283509	1.32381
CN6neg-R1-e10-5	2	7.14075	7.81715	0.689766
CN12neg-R1-e11-5	1	6.15223	-7.85097	-0.0935199
CN7-R2-e11-5	8	8.80348	4.22264	0.682302
CN7-R3-e10-5	2	7.87586	9.44176	-0.664137
CN6-R2-e11-5	12	8.62123	0.524742	2.25729
SMN-R2-e11-5	1	3.78848	-6.67943	-0.725403
CN12-R1-e10-5	6	-0.259905	4.4888	3.78215
CN7neg-R1-e10-5	1	7.18283	-7.61472	-1.65841
CN7neg-R1T-e10-5	1	7.17191	-7.60655	-1.65894
CN7-R2-e11-5	0	7.72084	0.913241	-1.30157
CN12-R1-e11-5	3	-0.89642	0.0791154	5.18458
CN12-R2-e11-5	3	-2.11511	1.00476	8.77837
CN12neg-R1-e11-5	0	7.57423	-3.56854	-2.47618
CN7-R3-e10-5	13	7.94895	-3.82809	6.45427
SMN-R2-e10-5	4	-0.383935	0.56044	-5.84389
CN12-R1-e11-5	3	-0.405918	-0.327599	4.24429
CN6-R2-e10-5	6	0.616532	4.13778	4.20748
SMN-R2-e10-5	4	-1.41695	1.10707	-4.65493
CN34neg-R1-e11-5	7	11.0235	0.127458	-1.63133
CN7neg-R1-e10-5	0	7.87331	-2.6705	-5.25464
CN7neg-R1T-e10-5	0	7.88827	-2.7001	-5.17901
CN12-R1-e11-5	3	-0.965343	0.74405	5.90297
SMN-R1-e11-5	15	-1.97276	-5.27932	-0.420241
CN34-R1-e10-5	8	10.9945	5.31934	0.0721476
CN7-R2-e10-5	2	7.28368	11.0709	0.00215176
CN7neg-R1-e11-5	0	8.60401	-1.78782	-2.46318
SMNneg-R1-e11-5	1	3.69125	-6.56872	-0.0403549
CN6-R2-e11-5	6	0.78174	4.42682	5.87579
CN12-R1-e11-5	3	-1.41695	-0.211507	6.04703
CN34neg-R1-e10-5	1	7.74275	-7.88388	-0.0882021
SMN-R1-e10-5	16	6.09222	-2.24709	-4.39067
CN6neg-R1-e10-5	1	6.25237	-8.27977	-0.967926
CN6neg-R1-e11-5	2	7.14085	7.09659	2.04999
CN6neg-R1-e10-5	0	8.02971	0.328015	-1.67618
CN34-R1-e11-5	18	8.73962	-9.59688	5.14424
SMN-R1-e10-5	4	0.153787	1.20178	-8.54986
CN6neg-R1-e10-5	1	7.43618	-7.4564	0.340051
CN12-R2-e11-5	3	0.444028	0.521965	4.18377
CN12-R1-e11-5	3	-0.402976	0.207582	4.06246
SMN-R2-e10-5	4	0.287738	0.782917	-7.29
CN7-R2-e11-5	2	6.70765	7.06994	1.6082
CN12-R1-e11-5	0	5.74856	-0.34431	0.736568
SMNneg-R1-e11-5	1	4.35909	-6.26111	0.5369
CN34-R1-e11-5	10	12.3711	6.55282	-5.39987
CN6neg-R1-e11-5	0	8.33736	-0.660404	-1.76815
CN7-R2-e11-5	11	5.86418	8.56258	2.46757
CN6neg-R1-e11-5	0	8.22044	-0.441204	0.369094
CN6neg-R1-e10-5	0	9.77861	-1.37333	-4.29943
SMN-R2-e10-5	17	1.99097	5.89703	-3.68138
CN12-R1-e11-5	3	-2.85607	1.78173	7.51985
CN34neg-R1-e10-5	1	7.4287	-7.59099	-0.529247
SMNneg-R1-e11-5	1	3.81505	-6.77717	-0.84555
SMN-R2-e10-5	4	-1.3486	1.11155	-4.6166
SMN-R1-e11-5	5	-1.34929	-2.57392	2.03012
CN6neg-R1-e10-5	0	8.3899	-1.65189	-5.0138
CN6neg-R1-e11-5	14	7.87029	1.51907	-2.82975
CN34neg-R1-e10-5	7	12.6531	-0.4147	-2.7399
SMN-R1-e11-5	0	5.90359	0.43697	0.689693
CN34-R1-e11-5	7	11.335	0.790637	-1.18817
CN6neg-R1-e10-5	0	9.75011	-3.41922	-4.68247
CN7-R1-e10-5	2	6.96448	12.064	0.264248
CN7-R1T-e10-5	2	6.67818	11.7809	0.280757
CN34-R1-e11-5	11	6.03178	8.23797	2.29677
CN7-R2-e11-5	2	6.80064	7.90751	-1.04693
CN34neg-R1-e10-5	1	7.72206	-8.54457	0.573203
CN12-R1-e11-5	3	-2.19966	1.19871	6.70399
CN12neg-R1-e11-5	0	8.55296	-2.27306	-2.80161
CN7-R2-e11-5	2	6.7902	7.06544	0.887214
CN7neg-R1-e11-5	0	8.87667	-2.55891	-3.12887
CN12neg-R1-e11-5	0	8.23741	-1.12344	-1.39865
CN7neg-R1-e10-5	0	9.57008	-3.4171	-4.76363
CN7neg-R1T-e10-5	0	9.55716	-3.39143	-4.7859
CN34neg-R1-e10-5	0	10.7972	-2.40566	-4.3668
CN34neg-R1-e10-5	1	7.99924	-8.05132	-0.401785
CN7neg-R1-e10-5	1	6.81288	-8.13633	-0.28508
CN7neg-R1T-e10-5	1	6.81176	-8.03741	-0.340478
CN6-R2-e11-5	6	0.980559	3.6933	5.57312
CN6neg-R1-e10-5	1	6.79369	-7.94421	-0.507974
CN7-R3-e10-5	2	4.50901	7.10988	-0.26372
CN6neg-R1-e11-5	8	9.81659	4.74046	1.21029
SMN-R1-e10-5	4	-1.19623	0.824391	-6.73949
CN7neg-R1-e11-5	0	8.08319	-2.28011	-5.16323
SMN-R2-e10-5	4	-1.89839	1.14278	-6.60069
CN34neg-R1-e10-5	1	7.57511	-7.99905	0.309675
SMN-R2-e10-5	4	-2.30087	1.01282	-6.01574
CN12-R1-e11-5	3	-1.60212	1.88032	7.69406
CN6-R2-e11-5	12	8.68547	0.25971	1.89211
CN12-R1-e11-5	3	0.195956	1.69305	3.30628
CN12neg-R1-e10-5	1	5.28637	-7.71384	-0.689177
SMN-R1-e11-5	5	-1.96593	-3.15593	0.0716275
CN6-R1-e11-5	6	0.891836	3.1044	3.82192
CN7-R2-e10-5	2	7.18881	10.436	-0.599412
SMN-R2-e11-5	5	-0.894213	-1.97232	1.61191
CN12neg-R1-e11-5	0	7.91541	-0.206811	-1.94635
CN7-R3-e10-5	8	10.1185	5.21591	0.998058
CN7-R2-e11-5	6	0.225493	3.46144	5.30445
SMN-R2-e10-5	4	-1.97335	0.890595	-5.75124
CN6neg-R1-e10-5	0	8.40579	-0.714486	-0.397097
SMNneg-R1-e11-5	1	3.62389	-6.78107	-0.853248
CN34neg-R1-e10-5	1	7.40432	-6.55321	-1.14355
CN7neg-R1-e11-5	0	8.41789	-1.10574	-1.77966
CN12-R2-e11-5	3	0.175495	-0.542798	4.35611
CN12-R1-e11-5	3	-1.88287	1.3108	7.22075
CN12-R2-e11-5	3	0.486079	0.665881	4.1792
CN34-R2-e10-5	10	11.9352	5.19619	-5.95731
CN34neg-R1-e10-5	7	12.8569	-0.988283	-3.00461
CN12-R2-e11-5	3	0.140227	-0.583719	4.28671
SMNneg-R1-e11-5	1	3.68605	-6.54223	-0.427092
SMN-R1-e10-5	17	1.59863	5.57064	-3.9865
CN12neg-R1-e11-5	1	5.31252	-7.29962	0.524478
CN34-R1-e11-5	7	12.2989	-0.00936893	-2.94775
CN7neg-R1-e11-5	0	6.64203	-0.693235	-0.860707
CN7neg-R1-e10-5	22	7.32239	-0.325713	-3.01968
CN7neg-R1T-e10-5	22	7.31881	-0.340361	-3.02487
CN7neg-R1-e10-5	0	9.56328	-3.26906	-4.64562
CN7neg-R1T-e10-5	0	9.50807	-3.25872	-4.58402
SMN-R2-e10-5	4	-1.68619	0.616214	-5.61924
CN7-R2-e10-5	2	4.80782	7.35278	-0.494793
CN12-R1-e11-5	3	0.0252329	1.11144	3.38006
CN6neg-R1-e10-5	1	7.36134	-7.85406	-0.48147
CN12-R1-e11-5	3	0.00766696	1.23521	3.77763
CN6-R2-e11-5	3	-0.831315	1.6596	8.19605
CN12-R1-e11-5	3	-2.66385	1.55003	7.43525
SMN-R2-e10-5	4	0.499152	0.989406	-8.49144
CN7-R2-e11-5	11	5.99746	8.19573	2.26898
CN34-R2-e10-5	10	12.0748	5.25784	-5.48177
CN34neg-R1-e10-5	7	12.0838	-1.07576	-2.57994
SMN-R1-e11-5	9	2.55978	-6.97602	5.5431
SMN-R2-e11-5	15	-2.63596	-6.36399	-0.743335
CN7-R2-e11-5	2	7.57357	7.258	1.9254
CN7-R2-e11-5	20	9.4558	-11.5252	4.01062
SMNneg-R1-e11-5	1	4.43468	-6.58505	-0.731288
CN6neg-R1-e11-5	1	6.21613	-7.88554	-0.239883
CN6-R1-e11-5	6	0.687774	3.49948	5.15348
CN7neg-R1-e10-5	0	10.11	-2.72827	-4.61118
CN7neg-R1T-e10-5	0	10.0842	-2.75993	-4.54556
SMNneg-R1-e11-5	1	3.96779	-6.46275	-0.484391
CN6-R1-e11-5	3	0.209406	1.74286	4.17029
CN34neg-R1-e10-5	7	11.0432	0.237505	-2.13748
CN7-R2-e10-5	2	7.38113	10.6841	-0.520553
CN7-R1-e10-5	2	6.77607	8.03373	-0.987479
CN12neg-R1-e11-5	0	7.10683	-0.140023	1.53193
SMN-R2-e10-5	4	-1.24792	0.781123	-6.20358
CN12-R2-e11-5	3	0.495367	0.00110928	3.65296
SMN-R1-e10-5	4	-0.780178	1.10273	-7.25775
CN12-R1-e11-5	3	-1.74438	1.44919	7.33799
CN34neg-R1-e10-5	0	10.4192	-2.76525	-4.43087
CN7neg-R1-e11-5	0	7.93878	2.68234	0.530532
CN6neg-R1-e11-5	0	9.5788	-2.5816	-2.53743
CN34neg-R1-e10-5	7	12.1464	-0.692945	-2.63458
CN34-R2-e11-5	10	13.0299	5.58555	-6.54543
CN34neg-R1-e10-5	7	12.923	-1.03417	-2.58972
CN34-R2-e10-5	19	11.4339	5.23652	-1.40413
CN7-R1-e11-5	2	6.37063	8.47888	-0.376892
SMN-R2-e11-5	5	-1.86545	-3.4699	1.01983
CN7neg-R1-e11-5	0	7.20484	1.77112	0.331401
CN12neg-R1-e11-5	0	6.32503	0.299298	-1.03147
CN6-R2-e11-5	12	8.76422	-0.0624965	1.92245
CN12-R2-e11-5	3	-2.02593	1.17664	8.74158
SMN-R1-e11-5	5	-1.97486	-3.51718	-0.393386
SMNneg-R1-e10-5	1	5.89358	-9.49178	0.547028
CN7-R1-e10-5	2	6.71751	9.60236	-1.00919
CN12neg-R1-e11-5	14	7.43118	2.17022	-3.00334
CN7-R1T-e10-5	2	6.55451	9.48276	-0.881528
CN34-R2-e10-5	1	7.83083	-8.38811	0.605458
SMNneg-R1-e11-5	1	3.92667	-6.75789	-0.847994
CN34-R2-e11-5	10	12.6075	6.66288	-5.22871
CN12-R1-e11-5	3	-1.11124	1.28733	7.20791
CN12neg-R1-e11-5	0	10.2844	-1.97251	-2.96353
CN12-R1-e11-5	3	-1.76601	1.07031	7.72249
CN34neg-R1-e11-5	7	10.8768	-0.448968	-2.10954
CN6neg-R1-e10-5	14	7.59399	2.50486	-2.34611
CN6neg-R1-e10-5	2	6.55389	7.80129	-1.5357
SMN-R2-e11-5	5	-0.591334	-1.23611	1.5103
SMN-R2-e10-5	4	-0.58863	0.687647	-6.80311
SMN-R2-e11-5	5	-1.38639	-2.60547	2.0782
CN12-R1-e11-5	3	-0.790681	1.50791	6.21023
CN7neg-R1-e10-5	1	7.70778	-8.06488	-0.85572
CN7neg-R1T-e10-5	1	7.47151	-7.77051	-0.956798
CN6neg-R1-e10-5	14	8.02607	1.87722	-2.32665
CN12neg-R1-e11-5	1	4.96778	-7.22842	0.0631275
CN7-R1-e10-5	2	7.34127	12.3887	0.44629
CN7-R1T-e10-5	2	7.20977	12.2982	0.463538
CN7-R2-e11-5	2	6.73022	7.52843	0.499088
SMN-R1-e10-5	17	1.78239	5.73064	-3.83644
CN6neg-R1-e11-5	14	7.8608	1.71595	-2.90914
SMN-R2-e11-5	0	5.4574	-0.832767	0.491219
CN6neg-R1-e11-5	2	7.17594	7.1043	1.9536
CN34neg-R1-e10-5	1	7.83024	-8.31855	0.114041
SMN-R1-e10-5	4	-1.80103	0.993066	-6.13685
CN34-R1-e10-5	8	11.153	5.35475	0.606857
CN6-R2-e11-5	12	8.4519	0.558467	2.95957
CN34neg-R1-e10-5	7	12.8688	-1.38757	-2.44275
CN6neg-R1-e11-5	0	7.13421	-0.136137	-0.53835
SMNneg-R1-e11-5	1	4.62009	-6.53728	0.163418
SMN-R1-e11-5	9	3.0346	-7.03693	5.78861
CN6neg-R1-e11-5	0	8.84154	-3.27936	-2.7412
CN7neg-R1-e11-5	13	7.17089	-3.9358	7.00235
SMN-R1-e11-5	5	-1.36224	-2.59546	1.99557
CN7neg-R1-e11-5	0	9.0767	-2.39104	-3.50009
CN6-R1-e11-5	6	0.70013	3.49777	5.21208
CN6neg-R1-e11-5	1	6.38945	-7.97284	0.454743
CN6-R1-e11-5	6	0.922841	3.12784	4.95323
CN12-R1-e11-5	3	-0.0568541	1.76731	3.95811
CN6neg-R1-e10-5	0	8.08739	-0.927587	-2.79163
CN12-R1-e11-5	3	-1.99058	1.13623	7.94511
CN6-R1-e11-5	12	8.87887	-0.904732	1.11552
SMN-R1-e11-5	15	-2.56584	-6.27234	-0.70429
CN7neg-R1-e10-5	0	8.04602	-3.28019	-4.64677
CN7neg-R1T-e10-5	0	8.02811	-3.23211	-4.63123
CN7-R2-e11-5	3	0.169802	0.415632	4.65213
SMNneg-R1-e10-5	1	4.79242	-8.48577	-0.87332
CN7-R1-e11-5	2	6.66587	7.80822	-0.998427
CN7neg-R1-e11-5	0	8.58739	-1.60058	-2.35462
CN6-R1-e11-5	12	8.77614	-0.757879	1.94251
SMN-R2-e11-5	5	-0.612283	-1.19549	1.44496
SMNneg-R1-e11-5	1	5.87398	-6.63993	0.149516
CN7neg-R1-e11-5	0	7.14119	-0.863368	-1.05495
CN12neg-R1-e11-5	0	5.84746	0.268875	1.52157
SMN-R1-e10-5	4	-1.59421	0.574972	-6.15208
CN12neg-R1-e11-5	0	9.11271	-3.36353	-2.20129
CN6neg-R1-e10-5	1	7.41069	-8.09863	0.645716
SMN-R1-e11-5	5	-2.24566	-3.46604	0.642312
CN12neg-R1-e11-5	1	2.96303	-8.2768	-0.16946
CN12-R2-e11-5	3	-1.3204	1.13591	7.47985
CN12neg-R1-e11-5	0	9.15793	-3.42701	-2.24468
CN12neg-R1-e11-5	0	8.45607	-2.82082	-2.20362
CN7-R2-e11-5	2	7.32798	7.53432	0.0771517
SMN-R1-e10-5	4	-0.255578	1.28225	-7.95375
CN12-R1-e11-5	3	-0.559294	1.684	5.10772
CN7-R2-e11-5	8	9.01972	4.10878	0.78999
SMNneg-R1-e11-5	1	3.8023	-6.53654	-0.42464
CN7-R2-e11-5	2	6.82265	7.88361	-0.89142
CN7-R2-e11-5	2	7.30197	7.5606	1.04246
CN6neg-R1-e11-5	0	8.62563	-2.56081	-2.26452
CN7-R1-e11-5	0	7.76054	-0.853836	0.590236
CN7neg-R1-e10-5	0	10.2357	-2.74819	-4.80253
CN7neg-R1T-e10-5	0	10.2301	-2.72658	-4.75015
CN6-R2-e10-5	13	7.92863	-3.84388	8.06024
CN6-R1-e10-5	6	-0.358394	4.63785	3.91469
CN7-R2-e11-5	2	6.62943	11.5276	0.684584
CN34-R1-e11-5	7	11.8667	0.482259	-0.679769
CN12-R1-e11-5	3	0.128918	1.73066	3.57384
CN34-R1-e11-5	10	12.8855	6.0617	-5.75051
CN12-R1-e11-5	3	-2.77348	1.139	7.63894
SMNneg-R1-e11-5	1	5.47542	-6.98507	-0.260271
CN12neg-R1-e11-5	1	6.11701	-7.81858	-0.0242738
SMN-R2-e10-5	4	-0.845243	0.763296	-6.7369
CN7-R2-e11-5	2	6.68677	7.24671	1.02099
CN34neg-R1-e10-5	7	12.031	-0.978219	-2.63331
CN7-R2-e11-5	11	5.2805	8.5769	2.24917
SMN-R2-e11-5	1	5.57287	-6.69832	0.912519
SMN-R1-e11-5	5	-0.839154	-1.88129	1.66631
CN7neg-R1-e10-5	2	6.51049	7.84023	-1.61093
CN7neg-R1T-e10-5	2	6.51465	7.83049	-1.58857
CN6-R1-e11-5	6	0.738048	3.05088	4.37751
CN6neg-R1-e11-5	14	8.27091	1.47384	-2.47684
CN12neg-R1-e11-5	0	7.24779	0.536375	-1.43293
CN6neg-R1-e10-5	1	4.89177	-7.53451	-0.686628
CN34neg-R1-e10-5	1	7.56582	-8.32088	0.265992
SMN-R2-e10-5	4	-1.04161	0.53301	-6.15558
CN6neg-R1-e10-5	0	8.98976	-1.45486	-5.41832
CN34neg-R1-e11-5	7	10.9796	-0.609177	-2.30857
CN7neg-R1-e10-5	0	9.86351	-3.41064	-4.79586
CN7neg-R1T-e10-5	0	9.85583	-3.39384	-4.80536
CN12-R1-e11-5	3	-2.17479	1.22978	7.88034
SMN-R1-e11-5	5	-1.77194	-3.19534	1.26379
CN12neg-R1-e11-5	1	6.75019	-7.46592	0.785295
CN7-R3-e10-5	2	7.95927	8.95203	-1.97854
CN7-R3-e10-5	1	7.68842	-8.69112	0.475394
CN6neg-R1-e10-5	22	7.36835	-0.532034	-3.14634
CN7neg-R1-e11-5	0	7.97288	-3.19408	-1.97594
SMN-R2-e10-5	4	0.665924	0.525713	-7.57615
CN7neg-R1-e11-5	0	8.69771	-2.07896	-2.55013
CN34neg-R1-e10-5	1	7.98965	-8.21894	-0.0375329
CN6neg-R1-e10-5	0	9.0226	-1.57811	-4.80242
CN7neg-R1-e10-5	0	8.20974	-1.66178	-5.76935
CN7neg-R1T-e10-5	0	8.22343	-1.64637	-5.74602
SMNneg-R1-e10-5	20	9.56169	-11.7907	3.78928
SMNneg-R1-e11-5	9	3.16003	-7.85334	6.66308
CN34-R2-e11-5	7	12.8065	-0.964643	-2.58979
CN7-R1-e10-5	2	7.37629	9.02934	0.121531
CN7-R1T-e10-5	2	7.2518	8.96237	0.150736
SMN-R1-e10-5	4	-1.45326	0.770289	-6.26426
CN12-R1-e11-5	3	-1.2644	-0.105317	5.87005
CN12neg-R1-e11-5	0	6.19585	-0.193104	-0.348731
SMN-R2-e11-5	0	7.27035	-3.38188	-2.30816
CN6-R2-e10-5	12	9.01653	-0.834853	1.35332
CN12neg-R1-e11-5	0	7.97711	-3.18026	-2.89282
CN34neg-R1-e10-5	7	12.3725	-0.0999444	-2.43349
CN7-R2-e11-5	11	6.35315	7.72473	2.12118
SMN-R2-e11-5	15	-2.28045	-5.98983	-0.703411
CN6-R1-e11-5	0	7.25353	0.474626	2.0287
CN12neg-R1-e11-5	0	7.79154	-1.87416	-2.2114
SMN-R2-e10-5	4	-2.50712	1.188	-5.65199
SMN-R1-e11-5	5	-1.92875	-3.01167	0.285665
CN34neg-R1-e10-5	0	10.8343	-2.28799	-4.23799
CN12-R1-e11-5	3	-0.702024	-0.0254887	4.59154
CN7-R3-e10-5	8	11.3395	5.51662	0.37892
CN7neg-R1-e11-5	0	9.68817	-0.155826	-2.71729
CN6-R1-e11-5	6	0.66031	3.69956	5.23726
CN6-R1-e11-5	6	0.220138	3.21644	5.29895
CN6neg-R1-e10-5	0	8.43905	-0.813408	-0.632739
CN12-R1-e11-5	3	-0.721397	1.44568	6.35689
SMN-R1-e11-5	9	2.24845	-7.00304	5.50337
SMN-R2-e11-5	9	2.74978	-7.57571	6.23595
CN12neg-R1-e11-5	1	6.09167	-7.6419	1.02533
CN7-R3-e10-5	11	5.79215	9.17314	3.24755
CN6neg-R1-e10-5	0	8.17052	-2.10471	-5.25379
CN12-R1-e11-5	3	-0.421021	-0.368719	4.21148
CN6neg-R1-e10-5	0	6.8277	-1.47666	-1.79252
CN7-R2-e11-5	8	8.93571	4.41746	0.997201
CN6neg-R1-e11-5	0	7.91208	0.449144	-1.44422
CN34neg-R1-e10-5	7	12.3118	-0.953748	-2.70188
CN6neg-R1-e10-5	0	9.16566	-4.11706	-4.08359
CN6neg-R1-e10-5	1	7.06886	-8.41289	-0.897941
SMN-R1-e10-5	4	-1.78073	1.21125	-4.72923
CN12-R1-e11-5	3	-2.29993	0.643865	6.44302
CN12neg-R1-e11-5	0	7.06883	0.828746	-0.51035
SMN-R1-e10-5	4	-1.42271	1.07637	-6.16841
CN7neg-R1-e11-5	0	8.0274	-0.639324	-0.194087
CN6neg-R1-e11-5	0	9.72928	0.137523	-3.00537
CN7neg-R1-e10-5	1	6.88005	-8.26285	-0.589678
CN6neg-R1-e10-5	0	7.35269	-1.5613	-2.13714
CN7neg-R1T-e10-5	1	6.8785	-8.24534	-0.541798
CN7-R1-e10-5	6	0.340067	4.5845	4.51829
CN7-R1T-e10-5	6	0.377565	4.55556	4.53691
CN34neg-R1-e10-5	0	10.804	-2.42143	-4.30825
SMNneg-R1-e11-5	1	5.97189	-5.37469	-1.02032
SMNneg-R1-e11-5	1	3.79667	-6.80485	-0.391342
CN7neg-R1-e11-5	0	8.94993	-2.69116	-3.42865
SMN-R2-e10-5	4	0.111478	0.951816	-8.25562
SMN-R2-e10-5	4	-1.83781	0.985112	-6.55055
SMNneg-R1-e10-5	1	6.17796	-9.41832	0.604181
SMN-R1-e11-5	5	-1.20325	-2.47289	1.54938
CN7-R2-e10-5	2	7.46636	9.35597	-1.18446
SMN-R2-e10-5	4	-1.34776	1.23836	-7.00601
CN34neg-R1-e10-5	7	12.3073	-0.096565	-2.68673
CN7-R3-e10-5	6	0.306657	4.55301	4.55256
SMN-R1-e11-5	5	-0.345259	-0.729163	2.06246
CN12neg-R1-e11-5	0	7.46532	-0.904705	0.745464
CN7-R1-e10-5	11	6.36828	9.04005	3.25415
SMN-R1-e10-5	4	-2.04931	1.2629	-4.83333
CN7-R1T-e10-5	11	6.33431	9.00441	3.1806
CN6neg-R1-e10-5	22	7.3177	-0.425055	-3.04595
CN6neg-R1-e10-5	1	6.95954	-8.30568	-0.08354
CN12-R1-e11-5	3	-1.14983	0.420821	5.66768
CN6neg-R1-e11-5	0	7.59627	0.82884	0.610434
SMN-R1-e11-5	0	6.02035	0.492129	0.71553
CN7neg-R1-e11-5	0	9.1353	-2.40768	-2.85072
SMNneg-R1-e11-5	1	3.06106	-7.83786	-0.0731115
SMN-R2-e10-5	4	-1.54491	0.96857	-6.32655
CN12neg-R1-e11-5	1	7.02658	-7.64035	0.773189
CN12-R1-e11-5	3	-1.38052	0.0137794	5.60901
CN34neg-R1-e11-5	7	11.3993	-0.817036	-2.47054
CN7-R3-e10-5	8	10.2386	5.63592	0.0278011
CN7neg-R1-e11-5	1	7.39582	-7.73445	-0.76947
CN6neg-R1-e10-5	14	7.74144	1.79204	-2.53862
CN12neg-R1-e11-5	0	8.19263	-3.37621	-2.58398
CN12-R2-e11-5	3	0.230028	-0.719494	4.31156
CN34-R1-e10-5	7	11.5861	0.844498	-1.56521
CN12-R2-e11-5	3	-0.2116	0.395199	5.41854
SMN-R2-e10-5	4	-0.746407	0.39949	-5.91415
SMN-R2-e10-5	4	-0.644903	0.83679	-7.00778
CN12-R2-e11-5	3	-1.33911	-0.288744	5.48693
SMN-R2-e11-5	5	-1.52142	-2.7058	0.347774
CN6-R1-e11-5	6	0.88482	2.84926	3.9837
CN6neg-R1-e11-5	0	9.16535	-3.01614	-3.08225
SMN-R1-e11-5	15	-2.00108	-5.73425	-0.719173
CN12-R1-e11-5	3	-1.73946	1.43664	7.34711
SMN-R1-e11-5	9	2.68718	-7.99007	6.59641
CN6-R1-e11-5	6	0.95893	3.3093	5.10469
CN7-R1-e11-5	0	8.75576	-3.21224	-3.05985
CN6-R2-e11-5	3	0.286959	1.97675	3.64031
SMN-R1-e10-5	4	0.868613	0.646295	-7.90825
SMN-R2-e11-5	15	-1.99487	-4.52481	0.0814486
CN7-R2-e11-5	2	7.29357	7.53082	0.0434588
CN7neg-R1-e11-5	0	8.04161	-0.370422	0.248866
SMNneg-R1-e10-5	1	5.72165	-9.3068	0.383076
CN12-R1-e11-5	3	-0.217857	1.21458	4.25905
CN6neg-R1-e11-5	1	6.18534	-7.89283	-0.129099
CN34neg-R1-e11-5	7	11.0912	-0.818724	-2.51062
CN12-R2-e11-5	3	0.189732	-0.754218	4.26862
CN34-R1-e10-5	11	4.2763	9.14648	2.4275
CN7neg-R1-e10-5	13	7.96875	-3.95458	7.75913
CN7neg-R1T-e10-5	13	7.95174	-3.96477	7.68997
CN7-R2-e11-5	8	9.51692	4.55088	0.514706
SMN-R1-e11-5	15	-2.39874	-6.10967	-0.703791
CN12-R2-e11-5	3	-3.33355	0.355781	7.84094
SMN-R1-e10-5	4	-1.13361	1.18725	-6.82344
CN7-R3-e10-5	2	4.5891	7.27938	-0.87625
CN7-R2-e11-5	2	7.35152	7.15951	2.10109
CN12-R1-e11-5	3	-3.61118	0.604301	7.27476
SMN-R2-e11-5	5	-1.76835	-3.07078	0.421747
CN7neg-R1-e10-5	14	7.90576	1.95589	-2.36493
CN7neg-R1T-e10-5	14	7.90493	2.00904	-2.35671
CN6-R2-e11-5	13	7.35415	-3.75908	7.43391
CN7-R3-e10-5	2	8.16169	9.21061	-1.68252
SMN-R1-e10-5	4	0.739643	0.590543	-7.69928
CN7-R2-e11-5	0	7.74505	0.58365	1.59102
CN7neg-R1-e11-5	0	8.6895	-2.88597	-2.74255
CN12-R1-e11-5	3	-0.390302	1.28629	5.57186
CN6neg-R1-e11-5	0	9.52397	-3.01457	-2.85045
CN12-R1-e11-5	3	-1.03371	0.974888	6.86723
CN34neg-R1-e10-5	7	12.5776	-1.0205	-3.10937
CN12-R1-e11-5	3	-2.6753	1.96132	7.63444
SMN-R1-e11-5	9	2.78707	-8.12181	6.76161
CN34neg-R1-e11-5	0	8.80622	-2.44675	-3.08535
SMN-R1-e11-5	9	3.21005	-8.47407	7.24618
CN6neg-R1-e10-5	1	7.08617	-7.64299	0.20508
SMN-R2-e10-5	4	0.762854	0.564938	-7.53612
CN6neg-R1-e11-5	2	6.81749	7.09564	1.58041
CN12-R1-e11-5	3	-1.71345	1.74452	7.84313
CN6neg-R1-e11-5	0	8.94534	-3.24097	-2.65869
CN12neg-R1-e11-5	0	7.39275	-0.787484	0.850937
SMN-R2-e10-5	17	1.95596	5.86411	-3.70993
CN6-R1-e11-5	12	8.33655	-0.511789	2.3873
CN12-R1-e11-5	3	-0.741983	-0.391418	4.83178
CN12-R2-e11-5	3	-2.03825	0.916918	8.51025
CN34-R1-e10-5	1	6.85537	-8.27088	-0.678895
SMNneg-R1-e11-5	1	4.09989	-6.56759	-0.0513835
SMN-R1-e10-5	4	0.824033	0.812259	-8.45129
CN12-R1-e11-5	3	-2.83656	1.43909	7.69247
SMNneg-R1-e11-5	1	4.80016	-6.5358	-0.0267507
SMN-R2-e10-5	4	0.198811	0.64228	-7.23791
CN12-R1-e11-5	3	-0.83168	-0.37124	4.9547
CN12-R1-e11-5	3	0.145136	1.77185	3.56925
CN6-R1-e11-5	12	8.0665	0.16382	2.97304
CN34neg-R1-e10-5	1	8.01912	-8.413	0.0971233
CN7neg-R1-e10-5	1	6.91046	-8.34832	-0.44402
CN7neg-R1T-e10-5	1	6.8955	-8.27527	-0.514975
CN6-R2-e10-5	6	0.635816	3.84291	4.49887
CN6neg-R1-e10-5	0	10.1065	-2.80789	-4.66842
CN12neg-R1-e11-5	20	9.35498	-11.2584	4.20641
CN12neg-R1-e11-5	1	4.90024	-7.53718	-0.0360456
CN6neg-R1-e11-5	0	6.29848	-0.78242	-0.617644
SMN-R2-e11-5	9	2.22151	-6.86718	5.33939
SMN-R2-e10-5	4	-0.219535	0.83348	-7.57576
CN6-R2-e11-5	12	8.70908	-0.623684	1.05844
CN12-R2-e11-5	3	-0.924758	0.348786	6.90619
CN7-R2-e11-5	0	7.02148	-1.73045	-1.91799
CN34neg-R1-e10-5	7	12.6696	-1.17063	-2.52533
CN34neg-R1-e11-5	7	11.0282	-0.45915	-2.16579
CN12-R1-e11-5	3	-0.167145	1.89995	4.52155
CN7-R1-e11-5	0	8.05856	-1.02213	0.167024
CN7-R1-e11-5	2	6.7516	7.38463	0.481514
CN7neg-R1-e10-5	0	8.85166	-2.38313	-4.83326
CN7neg-R1T-e10-5	0	8.79096	-2.38234	-4.67005
CN7neg-R1-e11-5	0	6.95543	0.663326	-0.626984
CN7neg-R1-e10-5	0	8.50532	-1.06696	-3.75591
CN7neg-R1T-e10-5	0	8.47367	-1.09115	-3.76244
SMN-R1-e11-5	5	-1.8114	-3.41844	-0.138389
SMN-R1-e11-5	5	-2.4931	-3.79934	1.24866
CN12neg-R1-e11-5	1	4.35571	-7.38649	-0.600162
SMN-R2-e11-5	9	2.76014	-8.07755	6.70541
CN6neg-R1-e10-5	0	9.42364	-1.39121	-4.36676
CN7neg-R1-e11-5	1	3.0813	-7.8356	-0.0850675
CN34-R1-e11-5	7	11.2738	0.706703	-1.28643
SMN-R1-e11-5	5	-1.33628	-2.60911	1.81876
CN7-R1-e10-5	2	7.06519	10.1926	-0.647726
CN12neg-R1-e11-5	1	5.03507	-7.25138	-0.180831
CN7-R1T-e10-5	2	6.74652	10.1	-0.524123
CN7neg-R1-e10-5	1	6.85279	-8.60759	-2.3797
CN7neg-R1T-e10-5	1	6.8519	-8.5825	-2.32333
CN7-R2-e11-5	2	5.97998	6.25994	0.970513
CN12-R1-e11-5	3	-1.11552	0.762853	6.76376
SMNneg-R1-e10-5	1	6.03462	-9.41211	0.577321
CN34neg-R1-e11-5	7	11.0193	-0.354436	-2.1198
CN6-R2-e10-5	13	8.05515	-3.96548	7.90188
CN12neg-R1-e11-5	1	5.7149	-7.53442	0.758234
CN7neg-R1-e11-5	0	8.22577	-0.0775334	-1.52294
CN6neg-R1-e10-5	1	6.83748	-8.17708	-0.579242
CN6-R1-e11-5	6	0.833474	2.84536	3.95287
SMN-R2-e10-5	4	-0.803179	0.430402	-5.82839
CN7-R3-e10-5	10	11.9528	5.24489	-6.2519
CN7neg-R1-e11-5	0	7.45729	-3.04442	-2.58842
CN7-R1-e10-5	2	7.27607	8.961	-2.36913
CN7-R1T-e10-5	2	7.23695	8.93968	-2.31825
CN7neg-R1-e10-5	0	10.1157	-2.72179	-4.73006
CN7neg-R1T-e10-5	0	10.0707	-2.71869	-4.67427
CN6neg-R1-e10-5	0	8.16212	-0.154249	-2.4049
SMN-R2-e10-5	4	-0.490858	0.831114	-6.43549
CN12neg-R1-e11-5	0	7.03469	-1.65267	-1.54826
CN7-R2-e10-5	2	7.95485	9.00282	-1.8402
SMN-R2-e10-5	21	7.65307	-5.6581	4.21089
CN7-R3-e10-5	8	10.3086	6.10271	0.792535
SMNneg-R1-e10-5	13	7.31087	-4.33456	7.17532
CN6neg-R1-e10-5	18	9.09637	-10.066	5.05972
SMN-R1-e11-5	5	-2.10353	-3.34349	-0.137655
SMN-R1-e10-5	4	0.221055	0.764524	-7.98741
CN7neg-R1-e10-5	1	5.86172	-8.19729	-1.38052
CN7neg-R1T-e10-5	1	5.8805	-8.17532	-1.36435
CN6neg-R1-e10-5	0	9.57916	-1.37666	-4.02085
SMN-R2-e11-5	5	-1.85604	-3.46674	-0.415651
CN12neg-R1-e11-5	1	4.87912	-7.15388	0.527013
CN7-R1-e10-5	2	7.19097	9.39602	-1.48083
CN7-R1T-e10-5	2	7.04719	9.15994	-1.47813
SMNneg-R1-e10-5	16	6.11702	-2.13268	-4.53187
CN7-R2-e11-5	2	6.93799	7.23111	1.2505
CN6neg-R1-e10-5	1	6.48903	-7.56202	-0.471773
CN7-R2-e11-5	2	6.92912	7.84666	-1.04097
CN12neg-R1-e11-5	0	6.96394	-1.98047	-1.80029
CN7neg-R1-e11-5	1	6.21568	-6.25322	-0.636784
CN7-R2-e11-5	8	9.51729	4.69131	1.09252
CN7-R1-e10-5	8	10.5565	5.0211	0.101887
CN7-R1T-e10-5	8	10.3974	4.98112	0.130728
SMN-R2-e10-5	4	-1.60449	0.721146	-5.22925
CN7-R2-e11-5	11	6.33028	8.48762	2.64145
CN6neg-R1-e10-5	0	7.60653	-3.02864	-4.37461
CN6neg-R1-e11-5	0	8.18659	-0.60113	0.156535
CN12-R1-e11-5	3	-2.70241	1.20014	7.9653
CN7neg-R1-e11-5	1	3.50748	-7.87572	-0.365551
SMNneg-R1-e10-5	0	8.08882	-0.577903	-2.2938
CN7neg-R1-e11-5	1	6.70087	-7.79349	-1.57805
CN12neg-R1-e11-5	0	7.06088	-0.241854	-0.154562
CN12-R1-e11-5	3	-2.35998	2.13881	7.46851
CN6neg-R1-e10-5	0	6.67626	-1.26676	-1.625
CN7-R1-e11-5	2	6.05326	6.2696	1.06618
CN6neg-R1-e11-5	0	9.15688	-1.60058	-2.83732
SMN-R2-e11-5	4	-1.65374	1.07774	-4.22351
CN12neg-R1-e11-5	0	8.52793	-3.3967	-2.09851
CN7neg-R1-e11-5	13	6.96751	-4.08859	6.90347
CN12-R1-e11-5	3	-1.97682	1.12324	6.56027
CN34neg-R1-e10-5	1	7.78992	-8.33625	-0.230447
CN6neg-R1-e10-5	0	9.67074	-2.93564	-4.75671
CN34neg-R1-e10-5	1	6.76981	-7.68041	-1.04372
CN34-R1-e11-5	10	13.1324	5.63185	-6.48626
CN6neg-R1-e10-5	1	6.79233	-7.83218	-0.405959
CN12neg-R1-e11-5	0	7.73836	-3.26	-2.68292
CN12neg-R1-e11-5	0	7.10423	-1.99577	-1.8389
CN7neg-R1-e11-5	0	7.41112	-0.761788	-0.905085
CN6neg-R1-e11-5	0	8.34213	-0.639605	-1.74733
SMN-R1-e10-5	4	0.0887053	0.962397	-8.2941
CN6-R1-e11-5	13	8.30407	-4.05433	8.30912
CN12neg-R1-e11-5	13	6.89393	-3.78891	7.16292
CN34neg-R1-e10-5	7	12.8484	-1.01078	-3.01091
CN6neg-R1-e11-5	0	9.57814	-2.9076	-2.57706
SMN-R1-e10-5	4	-0.0463039	0.743615	-7.36958
CN6neg-R1-e10-5	1	7.93304	-8.13757	-0.503526
CN12neg-R1-e11-5	0	6.20291	-0.163887	0.9443
SMN-R1-e10-5	4	-1.89302	1.15221	-4.85248
CN7-R2-e11-5	2	6.55803	11.2627	0.412471
CN12-R1-e11-5	0	8.5934	-2.48476	-3.06901
CN12neg-R1-e11-5	14	7.71962	2.37646	-2.44159
CN7-R1-e10-5	2	7.05765	11.6329	-0.140166
CN7-R1T-e10-5	2	6.75046	11.5275	-0.0445179
CN12-R1-e11-5	3	-0.926358	1.61055	6.67605
CN7-R2-e10-5	2	7.49178	9.01098	0.140553
CN6neg-R1-e10-5	2	5.73664	7.5994	-1.00408
SMN-R2-e11-5	5	-1.54593	-2.90058	0.520279
SMN-R1-e10-5	4	-1.94644	0.64842	-5.67463
CN6neg-R1-e10-5	0	6.9925	0.363445	0.349626
CN34-R2-e10-5	1	7.80428	-8.52026	0.575207
CN34-R1-e10-5	10	12.428	5.65564	-5.46664
CN34neg-R1-e11-5	7	10.9475	-0.195794	-1.94649
CN12-R1-e11-5	3	-0.178934	0.536487	3.69047
CN7-R2-e11-5	2	5.36026	6.24683	0.884469
CN34-R2-e10-5	10	11.5642	6.67002	-5.21698
CN7-R2-e11-5	11	5.84554	8.20112	2.26452
CN6neg-R1-e11-5	0	9.62393	0.325948	-3.00444
CN12neg-R1-e11-5	13	7.01645	-4.16003	6.88108
SMN-R2-e10-5	4	-0.0763426	1.17027	-8.31015
SMN-R1-e10-5	4	-2.1028	0.878291	-5.36696
CN12-R1-e11-5	3	-1.92237	1.1523	7.23731
CN6neg-R1-e10-5	0	8.28461	-2.41677	-4.72991
CN6neg-R1-e11-5	8	9.61193	4.3587	0.959324
CN6neg-R1-e10-5	1	7.55504	-8.22556	-0.090957
SMN-R2-e10-5	4	0.363854	0.958912	-7.68001
CN12-R2-e11-5	3	-0.275199	0.362159	5.43571
CN6-R2-e11-5	13	7.36084	-3.42959	7.27763
SMNneg-R1-e11-5	0	6.32012	-0.851202	0.25594
CN12-R2-e11-5	3	0.393166	0.444617	4.13292
SMN-R1-e11-5	15	-2.39878	-6.09957	-0.690818
CN34neg-R1-e10-5	7	11.829	-0.466428	-2.61843
CN34neg-R1-e10-5	7	12.7817	-0.920079	-2.58745
CN7neg-R1-e10-5	0	8.0209	-3.40716	-4.51498
CN7neg-R1T-e10-5	0	8.03904	-3.41401	-4.49386
CN34-R1-e10-5	10	12.2018	5.5796	-5.88671
CN6neg-R1-e10-5	0	9.04254	-1.50506	-4.77426
CN6neg-R1-e10-5	8	10.2574	4.91667	0.304233
SMN-R2-e11-5	5	-1.5782	-2.82777	1.95907
CN7-R1-e11-5	8	9.24126	4.6308	1.04813
SMN-R2-e10-5	4	0.583711	0.618967	-7.093
CN6neg-R1-e10-5	1	8.08566	-8.49387	0.0865131
CN12neg-R1-e11-5	0	5.86113	0.468546	1.44667
CN12neg-R1-e11-5	0	10.4524	-1.16921	-3.74017
CN12neg-R1-e11-5	0	7.70339	-3.03415	-2.55556
SMN-R2-e11-5	5	-2.11715	-3.3867	-0.126504
CN34-R1-e11-5	10	12.8281	5.86081	-5.80133
CN34neg-R1-e10-5	7	12.7984	-0.955382	-2.62581
CN6neg-R1-e10-5	1	7.05739	-7.90143	0.132154
CN7neg-R1-e11-5	0	8.32677	-0.485294	-1.84426
SMN-R2-e10-5	4	-0.974928	0.962299	-5.44258
SMN-R1-e10-5	4	-2.13512	1.25978	-5.0491
CN7-R1-e11-5	1	6.90697	-8.44858	-1.95361
CN12-R1-e11-5	3	-2.59564	1.01039	7.54999
CN12-R1-e11-5	3	-2.58817	1.4087	7.25358
CN6neg-R1-e10-5	0	6.49589	-0.953458	-1.06938
CN12-R1-e11-5	3	-3.59859	0.364624	7.12429
CN7neg-R1-e11-5	0	7.96259	-1.69749	-2.31003
CN12-R1-e11-5	3	-2.13611	1.25125	7.42493
CN7-R1-e10-5	2	6.91788	11.0938	-0.297084
CN12neg-R1-e11-5	0	6.97936	-0.228189	-0.172195
CN7-R1T-e10-5	2	6.66871	10.9386	-0.208857
SMN-R2-e10-5	4	-1.67745	0.737614	-5.20418
CN7-R1-e11-5	2	7.48132	7.20876	2.06768
CN12neg-R1-e11-5	0	6.96143	0.419525	1.67722
SMNneg-R1-e11-5	0	6.06257	-0.811822	-0.392461
CN12-R1-e11-5	3	-1.02313	-0.110562	5.43854
CN7-R3-e10-5	2	8.01883	9.04321	-1.89987
SMN-R2-e10-5	0	7.58212	0.0223431	-0.0971106
CN6neg-R1-e11-5	14	7.89888	1.72452	-2.78396
CN7-R1-e10-5	2	4.95947	7.28024	-0.0941262
CN7-R1T-e10-5	2	5.08653	7.2572	-0.0359328
CN12neg-R1-e11-5	0	10.2074	-1.91166	-3.01685
CN12-R1-e11-5	3	-0.0514833	1.05621	3.88778
SMN-R2-e11-5	15	-2.08322	-5.79641	-0.701517
CN7-R1-e10-5	2	6.85516	9.65831	-0.516505
CN12-R1-e11-5	3	-3.59941	0.450214	6.98151
CN7-R1T-e10-5	2	6.77734	9.6847	-0.402146
CN7-R3-e10-5	8	10.3495	6.12481	0.911792
CN6-R2-e10-5	12	8.94491	-0.557181	1.89968
CN12-R1-e11-5	3	-0.261576	1.24455	4.51026
CN34neg-R1-e10-5	1	7.805	-7.88411	-0.0286355
SMN-R2-e11-5	5	-1.17488	-2.48247	1.53759
CN12-R2-e11-5	3	0.126349	-0.915856	4.35201
CN6-R2-e10-5	6	0.610874	3.72096	4.27934
CN6neg-R1-e10-5	1	5.98816	-8.14118	-1.07354
SMN-R2-e10-5	4	-0.0597076	0.834404	-7.79985
CN12-R1-e11-5	3	-2.55482	-0.0688482	6.16749
CN6neg-R1-e10-5	0	8.62044	-1.82737	-4.2694
CN34-R1-e11-5	0	9.26622	-3.5399	-4.22132
CN12-R1-e11-5	3	-0.652583	1.58119	6.88239
SMN-R2-e10-5	4	0.961794	0.766706	-7.69633
SMNneg-R1-e11-5	0	7.42906	-3.63314	-2.44556
CN7neg-R1-e11-5	0	8.75726	-1.50707	-2.35765
CN12-R1-e11-5	3	0.0117028	1.72456	4.26498
CN12-R1-e11-5	3	-1.28378	0.844258	6.21143
CN6neg-R1-e10-5	1	6.78364	-7.75784	-0.779989
CN34neg-R1-e10-5	7	12.8315	-1.07215	-3.02335
SMN-R1-e10-5	17	2.08801	5.96718	-3.60266
SMN-R2-e11-5	9	2.69151	-7.83041	6.45546
CN7neg-R1-e11-5	0	8.79668	-3.06916	-3.92962
CN6neg-R1-e11-5	0	7.99681	0.381313	-1.60645
SMN-R1-e10-5	4	-0.817441	1.20349	-7.24245
CN12-R2-e11-5	3	-0.946829	1.56988	8.18101
CN7-R2-e10-5	2	4.54653	6.67278	0.443233
CN6neg-R1-e11-5	0	8.06024	-0.909315	0.278233
SMN-R2-e10-5	4	1.17613	0.939648	-8.60255
CN7-R1-e10-5	2	7.12923	8.98496	-1.5038
CN7-R1T-e10-5	2	6.91355	8.91339	-1.40702
CN34neg-R1-e10-5	7	12.3362	-0.51168	-2.86645
CN6-R2-e11-5	6	0.920158	4.47787	6.02239
SMNneg-R1-e11-5	1	6.04191	-5.36722	-1.15952
CN34neg-R1-e10-5	7	12.6695	-1.39796	-2.58876
CN7neg-R1-e11-5	14	8.11888	1.77459	-2.32035
CN34neg-R1-e10-5	1	7.81139	-8.2736	0.0702989
CN7-R1-e10-5	2	6.99394	11.267	-0.260944
CN7-R1T-e10-5	2	6.72578	11.0388	-0.204416
CN34neg-R1-e10-5	7	12.9906	-1.0439	-2.71734
SMN-R2-e10-5	4	-0.606861	0.389829	-5.97149
SMN-R2-e11-5	5	-0.617573	-1.1966	1.42593
CN12-R1-e11-5	3	-0.258364	1.68009	4.80934
CN7-R2-e11-5	0	6.85837	0.241446	-0.699086
SMN-R2-e10-5	4	1.25745	0.947053	-8.6627
CN7-R1-e10-5	2	5.25541	7.68557	-0.714541
CN7-R1T-e10-5	2	5.3228	7.67618	-0.649973
CN34neg-R1-e10-5	1	7.34432	-8.35784	0.189596
CN6neg-R1-e11-5	0	8.16878	-0.5728	-1.83253
CN12neg-R1-e11-5	1	5.88637	-7.48083	1.00345
CN12neg-R1-e11-5	2	5.57533	6.05282	0.901356
CN7-R1-e10-5	18	8.74413	-9.54371	5.27181
CN7-R1T-e10-5	18	8.77337	-9.58311	5.23246
CN6neg-R1-e10-5	1	7.84087	-8.59611	-0.702923
CN7-R2-e11-5	8	8.64893	4.24045	0.600817
CN6-R2-e10-5	12	8.85542	-0.0102592	1.7586
CN34-R1-e11-5	10	12.8495	5.86071	-6.08778
CN6neg-R1-e10-5	1	6.32541	-8.23431	-1.62028
CN12neg-R1-e11-5	1	6.52122	-7.34874	0.698199
SMN-R1-e10-5	4	1.55266	0.865963	-8.58838
CN7-R2-e11-5	2	6.68457	7.34258	0.586006
CN6-R2-e10-5	12	8.57054	0.444199	2.37823
SMN-R2-e10-5	4	-1.13699	1.12095	-7.21447
CN7-R2-e11-5	2	7.14388	7.22716	1.38685
CN12-R2-e11-5	3	0.0676392	-0.912814	4.42423
CN12neg-R1-e11-5	0	8.35337	-3.48815	-2.56256
CN7neg-R1-e10-5	0	10.6225	-2.43403	-4.8032
CN7neg-R1T-e10-5	0	10.6191	-2.42426	-4.76004
CN12-R1-e11-5	3	-0.0670048	1.64189	4.41925
CN6-R1-e11-5	6	0.429587	3.41207	5.39972
CN12-R1-e11-5	3	-1.27145	-0.232049	5.5208
CN6neg-R1-e11-5	0	9.16311	-3.01258	-3.11074
CN7-R3-e10-5	11	5.65342	8.81613	2.70052
CN12neg-R1-e10-5	1	6.45981	-8.44421	-1.86501
CN7-R2-e11-5	2	6.9228	7.51995	0.026741
CN7neg-R1-e11-5	1	4.82986	-6.57203	-0.489812
CN6-R2-e10-5	6	0.770464	4.01517	4.70683
CN6neg-R1-e10-5	1	7.33505	-7.28335	0.291206
SMN-R2-e11-5	9	2.67449	-7.8715	6.46536
CN7-R3-e10-5	2	7.72176	11.574	-0.128567
SMNneg-R1-e10-5	9	3.45931	-7.61137	6.48948
CN6neg-R1-e10-5	1	7.00387	-8.11675	0.487992
SMN-R2-e11-5	5	-2.00706	-3.54039	0.972593
CN7neg-R1-e11-5	0	8.08084	-0.231142	-0.410744
CN12neg-R1-e11-5	0	7.20204	-0.334147	1.26218
SMN-R2-e10-5	4	0.269322	1.11677	-8.47348
SMNneg-R1-e10-5	16	6.24484	-1.97735	-4.63631
SMN-R2-e11-5	15	-2.48911	-6.18748	-0.68387
CN12-R1-e11-5	3	-1.46244	0.060636	5.74067
CN12neg-R1-e11-5	1	5.1212	-7.20706	0.545462
SMN-R1-e10-5	4	-1.68785	0.852961	-6.56015
SMN-R2-e10-5	4	-1.12835	1.04056	-5.89158
CN12-R1-e11-5	3	-3.53132	0.336692	7.10914
CN7-R3-e10-5	2	6.53665	11.0184	0.568233
SMN-R1-e10-5	4	0.419879	0.642992	-7.77516
CN7neg-R1-e10-5	13	7.80804	-4.03181	7.46403
CN7neg-R1T-e10-5	13	7.72498	-4.03009	7.38434
CN7neg-R1-e11-5	0	7.94029	-0.1536	0.514994
SMN-R1-e11-5	5	-0.542686	-1.30947	2.01405
CN6neg-R1-e10-5	1	8.23139	-8.44521	-0.682957
CN6-R2-e11-5	13	7.60817	-3.79444	7.66019
CN6-R1-e11-5	6	0.444358	2.82405	4.68944
SMNneg-R1-e11-5	0	5.61612	-0.101372	-0.217534
CN12-R1-e11-5	3	-1.2971	-0.227597	6.02923
SMNneg-R1-e11-5	0	7.28065	-3.73172	-2.51853
CN34-R2-e11-5	7	11.3939	0.706704	-1.27727
CN7neg-R1-e10-5	1	6.76463	-8.53654	-2.41612
CN7neg-R1T-e10-5	1	6.74311	-8.47719	-2.35871
CN12-R1-e11-5	3	-1.30492	-0.234816	6.03673
SMN-R1-e11-5	0	6.19077	-0.825803	0.259096
CN7-R1-e10-5	2	4.71895	6.88232	0.275897
CN7-R1T-e10-5	2	4.77526	6.91153	0.258591
CN12neg-R1-e11-5	0	8.18499	-3.08992	-2.39814
CN7neg-R1-e11-5	0	6.05244	0.168387	1.13883
CN7neg-R1-e11-5	0	8.65758	-2.58984	-3.19645
CN6-R1-e11-5	12	8.77885	-0.358654	1.5605
CN6-R1-e11-5	3	0.560243	2.17514	3.99147
CN12neg-R1-e11-5	0	7.93305	-0.219132	-1.8176
CN6neg-R1-e11-5	0	7.66289	-0.33304	0.977885
SMNneg-R1-e11-5	1	3.75559	-6.75756	-0.813085
CN7-R2-e11-5	2	6.77629	7.11257	1.44152
CN7neg-R1-e11-5	0	8.32273	-0.864348	-1.48824
CN12-R2-e11-5	3	0.597917	1.0806	3.7461
CN7-R2-e11-5	2	7.57653	7.35532	1.59293
CN12-R1-e11-5	3	-1.85189	1.88396	7.00817
SMNneg-R1-e11-5	0	5.4872	0.460049	0.0804973
CN7-R2-e11-5	2	6.73249	7.07023	1.66503
SMN-R2-e10-5	15	-1.63321	-5.77245	-0.983071
CN7-R2-e10-5	2	4.74702	7.24695	-0.165932
CN34neg-R1-e10-5	1	7.94346	-8.33495	0.238962
CN12-R2-e11-5	3	0.492196	1.31142	4.53664
SMNneg-R1-e11-5	1	6.01475	-6.74557	0.602516
CN7-R2-e11-5	0	8.56376	-2.11892	-4.07657
CN12neg-R1-e11-5	1	6.01312	-6.60606	-0.454197
CN6neg-R1-e10-5	0	9.47589	-1.51954	-4.36617
CN7-R3-e10-5	11	4.1916	9.34802	2.79351
CN7-R3-e10-5	2	7.65229	11.335	-0.23374
CN6-R1-e11-5	6	0.507906	4.78866	5.56635
CN12neg-R1-e11-5	0	6.3327	-1.17326	-0.862648
SMN-R2-e11-5	5	-1.75947	-2.95024	0.189608
CN7-R2-e10-5	2	7.41708	11.423	-0.285868
CN12-R1-e11-5	3	-0.0346649	0.988382	4.02297
CN6-R2-e10-5	12	8.76797	-0.0679792	2.46465
CN7-R1-e10-5	2	7.17212	12.2625	0.357762
CN7-R1T-e10-5	2	6.89393	12.0535	0.396434
CN7-R2-e10-5	2	7.18524	11.8314	-0.0343074
CN6neg-R1-e10-5	2	5.85906	7.07644	0.0176297
CN12-R1-e11-5	3	-3.473	0.604444	7.30216
CN6neg-R1-e10-5	0	6.69757	0.824601	-0.895454
CN12-R1-e11-5	3	-0.0161169	0.601645	3.33671
SMN-R1-e11-5	5	-2.63324	-3.83905	1.21595
SMN-R1-e11-5	5	-1.06312	-2.27643	1.29902
SMN-R2-e11-5	5	-1.40678	-2.87579	0.124543
CN12-R1-e11-5	3	-1.31372	-0.368384	5.87586
CN6-R2-e10-5	6	0.656337	4.1571	4.08584
CN12-R1-e11-5	3	-0.964634	1.47834	7.15568
CN12-R1-e11-5	3	-1.57986	0.441008	6.59152
CN12-R2-e11-5	3	-2.39243	1.58695	8.27554
CN7neg-R1-e10-5	13	7.87811	-4.06637	7.51965
CN7neg-R1T-e10-5	13	7.83245	-4.03547	7.48791
SMNneg-R1-e11-5	0	5.48971	0.00501272	-0.0772512
SMN-R2-e11-5	5	-0.952244	-2.0911	1.72721
CN6neg-R1-e11-5	0	8.5879	-1.62681	-2.27983
SMN-R2-e10-5	4	-0.683392	0.672721	-6.56353
CN12-R2-e11-5	3	0.25195	-0.719208	4.14828
SMNneg-R1-e11-5	0	5.58896	-0.587962	0.450259
SMNneg-R1-e11-5	9	2.86043	-7.31985	5.80896
CN12-R1-e11-5	3	-0.962697	1.69901	7.16872
CN12neg-R1-e11-5	0	6.57476	-1.30218	-0.963584
SMNneg-R1-e11-5	13	6.67964	-3.63499	7.34704
CN12neg-R1-e11-5	0	5.81282	0.407346	1.54261
CN6-R2-e11-5	13	7.27271	-3.62017	7.75481
SMNneg-R1-e11-5	0	5.50317	0.383307	0.0205286
SMN-R1-e11-5	9	2.21552	-6.83529	5.3175
SMNneg-R1-e11-5	1	3.46783	-7.34908	-0.0717708
CN12neg-R1-e11-5	0	7.59206	-3.20752	-2.96687
CN7neg-R1-e11-5	0	9.35645	-2.64648	-2.88792
CN7-R3-e10-5	11	5.09708	9.26613	3.13191
CN6-R1-e11-5	6	1.18185	4.42763	4.325
SMN-R2-e10-5	4	-0.262518	0.757623	-6.98605
CN34neg-R1-e10-5	7	12.5725	-0.0754558	-2.69747
CN12-R1-e11-5	3	-0.484864	1.28961	5.02568
CN6neg-R1-e10-5	0	8.58642	-1.66256	-4.96221
CN7neg-R1-e10-5	1	7.36195	-8.67504	-0.869126
CN7neg-R1T-e10-5	1	7.3439	-8.65287	-0.862944
CN6-R2-e10-5	6	0.806491	3.70224	3.80658
CN7-R3-e10-5	11	6.46774	9.00897	3.28504
CN6-R1-e11-5	6	0.439662	3.49875	5.52294
CN7-R2-e11-5	2	5.36372	6.22202	0.905032
CN7neg-R1-e11-5	0	7.52788	-0.0986696	0.812038
CN7-R2-e10-5	2	7.0042	11.7779	0.0242849
CN6-R2-e10-5	12	8.69579	0.0282938	2.57717
SMNneg-R1-e10-5	1	5.97615	-9.34489	0.528586
CN34-R1-e10-5	9	3.46799	-7.6545	6.50819
CN7-R1-e11-5	2	7.3344	7.52395	0.0992741
SMN-R2-e10-5	4	-0.488143	0.555409	-6.31669
CN7neg-R1-e10-5	1	7.6833	-8.64964	-0.967797
CN7neg-R1T-e10-5	1	7.65657	-8.52148	-0.969729
CN6neg-R1-e11-5	2	6.8405	7.74624	-1.31265
CN7-R3-e10-5	2	8.21555	9.39094	-1.34104
CN12neg-R1-e11-5	0	7.0721	1.32977	-0.182612
CN6-R1-e11-5	6	0.710957	4.39804	5.81179
CN7-R2-e11-5	2	7.08817	7.68529	0.287556
CN12-R2-e11-5	3	-1.36651	1.23565	8.62974
SMNneg-R1-e11-5	0	7.40726	-3.59914	-2.42365
CN6neg-R1-e10-5	0	7.36015	-2.49797	-3.50764
SMN-R1-e10-5	4	-1.84396	0.748624	-5.85399
CN12-R1-e11-5	3	-0.930463	1.18364	7.44568
CN12neg-R1-e11-5	1	5.52142	-6.53266	-0.327357
CN7neg-R1-e11-5	7	11.8817	-0.958409	-2.61244
CN6-R2-e10-5	13	8.31464	-4.06863	8.29279
CN7-R2-e10-5	2	7.50353	12.267	0.212394
CN12neg-R1-e11-5	1	6.55305	-7.7062	0.30814
CN12neg-R1-e11-5	0	6.8204	1.54534	-0.076005
CN7-R3-e10-5	11	5.63946	8.96426	2.80019
CN7-R1-e10-5	2	6.44482	10.453	0.174384
CN6neg-R1-e10-5	9	3.41097	-7.56124	6.42227
CN7-R1T-e10-5	2	6.42082	10.4765	0.155075
SMN-R2-e10-5	4	-1.39203	1.01837	-4.59718
SMN-R2-e10-5	4	-0.102242	0.673326	-7.11304
SMN-R2-e10-5	4	-0.65082	1.05514	-7.80903
SMN-R2-e11-5	5	-1.288	-2.66652	0.732803
CN7-R3-e10-5	1	7.96589	-8.75889	-0.497749
CN7-R1-e11-5	2	7.60645	7.32343	1.78136
CN6neg-R1-e11-5	0	7.41288	-1.46237	-1.71578
CN7-R1-e10-5	1	5.91454	-8.10636	-1.3311
SMN-R1-e11-5	5	-1.35278	-2.64849	1.7647
CN7-R1T-e10-5	1	5.98943	-7.94304	-1.27696
CN12neg-R1-e10-5	1	6.92328	-7.64862	-0.0753476
CN12neg-R1-e11-5	0	7.25057	1.13683	-0.96846
SMN-R2-e10-5	4	-0.773862	0.482273	-6.31186
CN12neg-R1-e11-5	0	7.42883	-2.85062	-2.32116
SMNneg-R1-e11-5	1	4.43694	-6.42485	-0.0853279
CN12neg-R1-e11-5	1	6.98574	-7.3929	-0.595123
CN7-R2-e10-5	2	7.08661	10.1832	-0.702101
CN7-R2-e11-5	8	9.06556	4.43625	0.935963
CN12neg-R1-e11-5	14	7.64271	2.61652	-2.69434
SMNneg-R1-e10-5	20	9.51701	-11.6527	3.90413
CN12-R1-e11-5	3	-0.643215	1.39323	5.93996
CN12neg-R1-e11-5	1	6.00385	-6.99747	0.190333
CN7neg-R1-e10-5	0	8.92438	-1.99329	-5.20227
CN7neg-R1T-e10-5	0	8.90447	-1.96403	-5.0871
SMN-R1-e10-5	4	-0.743348	1.05135	-7.64729
CN7neg-R1-e11-5	0	8.38241	-0.867703	-1.68861
CN6neg-R1-e11-5	2	6.58074	7.55366	-0.244053
SMN-R1-e11-5	9	2.58848	-7.80314	6.38153
CN12neg-R1-e11-5	0	7.07355	0.298017	1.74469
CN6neg-R1-e10-5	2	5.69236	7.59679	-1.05667
CN6-R1-e11-5	0	8.06996	-0.290488	0.216246
CN12neg-R1-e11-5	1	5.99755	-6.56783	-0.260633
SMN-R1-e11-5	0	7.20862	-3.52111	-2.39921
CN34-R1-e10-5	10	12.268	5.95907	-5.03871
CN34-R1-e11-5	10	12.5391	6.43592	-5.49447
SMN-R2-e10-5	4	-0.789197	0.621315	-6.09352
CN7-R1-e11-5	2	7.53109	7.22162	2.05082
CN34-R1-e11-5	7	11.0332	-0.686388	-2.30898
CN7-R1-e10-5	0	9.24451	-4.11854	-4.07561
SMN-R2-e10-5	4	-1.6722	1.06486	-4.85657
CN6neg-R1-e10-5	1	6.17919	-8.20725	-1.47022
CN7-R2-e11-5	2	6.78042	7.22241	1.04346
CN7-R1-e10-5	2	6.42489	11.2241	0.440712
CN6-R1-e11-5	3	0.107982	1.70987	3.50079
SMN-R1-e11-5	15	-1.94696	-5.30086	-0.467883
CN7-R1-e10-5	11	5.86309	8.64641	2.50218
CN12neg-R1-e11-5	0	9.4217	-0.06158	-2.68657
SMNneg-R1-e11-5	1	4.65569	-6.61481	0.120531
SMNneg-R1-e10-5	1	5.7533	-9.21565	0.366918
CN7neg-R1-e10-5	0	7.99338	-2.23159	-5.48931
CN7neg-R1T-e10-5	0	7.97866	-2.31701	-5.40014
CN34-R1-e11-5	0	8.19943	-0.437408	0.324789
CN12-R1-e11-5	3	-2.55315	1.32453	7.92008
CN6-R2-e10-5	6	0.552041	4.15918	4.43813
CN6-R1-e11-5	6	0.829849	3.22402	4.86957
CN34-R1-e11-5	10	13.4238	5.79486	-6.08511
SMN-R2-e10-5	4	0.807262	0.648446	-7.97114
CN7-R2-e11-5	2	7.06077	7.22587	1.30695
CN7-R1-e11-5	2	5.96292	6.30326	0.916013
CN34neg-R1-e10-5	7	11.6388	0.0986179	-1.94247
CN7neg-R1-e11-5	0	8.73414	-1.71503	-2.52067
CN6neg-R1-e10-5	2	5.68705	7.06317	0.304916
CN12-R1-e10-5	6	-0.245252	4.91468	4.4301
SMN-R2-e11-5	5	-1.64911	-3.17198	0.547466
CN12neg-R1-e11-5	0	7.23746	-2.46454	-3.00106
CN7-R2-e11-5	2	6.87161	7.74686	-1.11666
CN34neg-R1-e10-5	7	12.538	-1.03767	-2.54749
SMN-R1-e10-5	4	-1.29686	0.78288	-5.21828
SMN-R2-e10-5	4	-1.15509	1.03053	-6.8212
SMN-R2-e10-5	4	-0.567473	0.736172	-6.7417
CN12neg-R1-e11-5	0	8.27127	-3.48022	-2.59159
SMN-R2-e10-5	4	0.0486071	0.800589	-7.55538
CN6neg-R1-e11-5	0	9.90009	-2.40325	-2.72404
CN7-R2-e10-5	11	5.52208	9.06241	2.97225
CN12-R2-e11-5	3	-0.891229	1.6853	8.19986
SMN-R1-e11-5	15	-2.59788	-6.3117	-0.716966
CN7neg-R1-e11-5	0	6.55833	-0.0988938	-0.590924
CN7-R3-e10-5	8	11.2371	5.54486	0.212407
CN7neg-R1-e10-5	0	8.10725	-2.95807	-4.99192
CN7neg-R1T-e10-5	0	8.13095	-2.95691	-4.97399
CN34neg-R1-e10-5	0	10.7408	-2.38804	-4.43169
SMN-R1-e11-5	5	-2.50542	-3.81109	1.13131
CN12-R1-e11-5	3	-3.56733	0.386404	7.17593
CN7-R3-e10-5	11	4.4882	9.40979	3.09666
SMNneg-R1-e11-5	0	5.22905	0.300286	0.121945
CN6neg-R1-e11-5	0	8.48475	-1.61146	-1.35948
CN6neg-R1-e11-5	0	9.06423	-3.3644	-2.66288
CN12neg-R1-e11-5	0	7.01708	1.53246	-0.370381
CN7neg-R1-e11-5	0	8.37598	0.00287388	-1.3802
CN7neg-R1-e11-5	1	5.65244	-6.84812	-0.0211571
CN6neg-R1-e10-5	1	7.44646	-8.00814	0.45292
SMN-R1-e10-5	4	-0.999593	0.807048	-6.20806
CN12neg-R1-e11-5	0	6.26764	-0.822206	-0.183506
CN12-R1-e11-5	3	-2.93002	0.223456	6.77356
CN34neg-R1-e10-5	1	7.94003	-8.33685	0.229212
SMNneg-R1-e10-5	16	6.4682	-1.5084	-4.54164
CN12-R1-e11-5	3	-0.0617689	1.00412	4.23802
CN12-R1-e11-5	3	-1.82415	1.22623	7.19462
CN34-R1-e11-5	10	12.6754	5.8436	-5.98658
CN6neg-R1-e11-5	0	8.83788	-3.30651	-2.70225
CN7-R3-e10-5	11	5.59488	8.6925	2.64639
CN6neg-R1-e11-5	0	9.8103	-0.436101	-3.10307
CN34-R2-e11-5	10	12.7514	5.42087	-6.68563
CN6neg-R1-e10-5	0	8.07205	-2.28882	-5.02601
CN34-R2-e11-5	7	10.6336	0.541485	-1.94476
CN12neg-R1-e11-5	0	5.79981	0.656045	1.59309
SMN-R2-e11-5	1	4.91233	-6.50589	-0.0704531
CN34-R1-e10-5	7	11.6123	0.835847	-1.60868
CN12-R2-e11-5	3	-1.34582	-0.192012	7.27329
CN7neg-R1-e11-5	0	6.69905	-0.387523	0.100149
CN12-R1-e11-5	3	-0.162436	1.11092	3.76384
CN7-R2-e11-5	0	8.8687	-3.15212	-4.00999
CN6neg-R1-e11-5	0	9.21	-3.2798	-2.53652
CN12neg-R1-e11-5	0	8.05757	-3.18221	-2.61155
CN7-R2-e11-5	6	0.249966	3.29216	5.38333
CN6-R1-e11-5	3	-0.399889	1.66426	7.13615
CN7neg-R1-e11-5	0	8.74667	-2.5281	-3.09457
CN7-R1-e11-5	8	9.04312	4.31003	0.389985
CN12-R1-e11-5	3	-0.121641	1.59138	3.92503
SMN-R2-e10-5	4	0.179585	1.19054	-8.58535
SMNneg-R1-e11-5	1	4.17267	-6.70942	-0.549782
CN6neg-R1-e10-5	22	7.38797	-0.534509	-3.19291
CN12-R1-e10-5	6	-0.27723	4.45189	3.69986
SMN-R2-e11-5	4	-1.62785	1.04455	-4.19691
CN34neg-R1-e10-5	1	7.56352	-7.6797	0.429479
CN7-R2-e11-5	6	0.265569	3.29913	5.36057
CN6neg-R1-e10-5	1	6.40085	-7.84185	0.251306
SMN-R2-e10-5	4	-0.881321	0.759706	-6.5624
CN34neg-R1-e10-5	7	12.7429	-0.976616	-2.99888
CN6neg-R1-e11-5	1	6.44	-7.9333	0.251613
CN34neg-R1-e10-5	1	7.52491	-8.46697	-0.298989
CN6-R2-e10-5	6	0.369618	4.70178	5.05757
CN12-R1-e11-5	3	-0.315908	-0.185579	4.60292
SMN-R2-e11-5	5	-1.39819	-2.76424	1.63759
CN12neg-R1-e11-5	0	6.75941	-1.53853	-1.27114
CN6neg-R1-e10-5	1	6.63544	-8.13589	-1.805
CN12-R1-e11-5	3	-0.491833	0.57281	5.13009
CN12-R1-e11-5	3	-3.33807	0.351548	6.76797
CN6-R1-e11-5	6	0.928338	3.57288	5.37671
CN12-R1-e11-5	3	-1.39612	1.88511	7.6155
CN34-R2-e10-5	10	11.5997	6.64919	-5.21679
CN12-R1-e11-5	3	-0.740736	1.57684	6.94981
CN12-R1-e11-5	3	-1.37404	-0.0189992	5.87232
SMN-R1-e11-5	5	-0.467076	-0.941771	1.78094
CN34-R1-e11-5	7	10.8145	0.515831	-1.44483
CN12-R1-e11-5	3	-3.64679	0.483558	7.2001
CN12-R1-e11-5	3	-1.22038	0.184449	5.53991
SMN-R2-e10-5	4	-1.71542	0.865283	-6.45557
CN34neg-R1-e10-5	0	8.70159	-0.113392	-1.61922
CN12neg-R1-e11-5	1	5.94073	-7.87732	0.894943
CN12neg-R1-e11-5	1	5.83146	-7.5565	0.739192
CN7-R2-e11-5	2	6.58188	11.3058	0.628975
CN34neg-R1-e10-5	7	12.6902	0.00299188	-2.8949
SMNneg-R1-e11-5	13	6.89025	-4.20733	6.8393
CN6neg-R1-e11-5	0	9.25095	-3.12796	-3.14527
CN6neg-R1-e11-5	0	8.35816	-1.11737	-0.304199
CN6neg-R1-e11-5	0	8.24552	-0.703205	-1.81832
SMNneg-R1-e10-5	16	6.45646	-1.75318	-4.67976
CN7-R2-e11-5	6	0.834884	4.10156	5.83051
SMNneg-R1-e11-5	1	4.47915	-6.39651	0.355905
CN6-R2-e10-5	12	8.47333	0.413508	2.95013
CN34neg-R1-e10-5	1	7.64657	-7.84362	-0.523491
CN7-R2-e10-5	2	7.4276	8.99862	-1.75237
CN34neg-R1-e11-5	7	10.8653	0.0345972	-1.89248
CN12-R1-e11-5	3	-2.38496	1.28727	6.9275
SMN-R1-e11-5	5	-2.1049	-3.61514	-0.00114683
CN12neg-R1-e11-5	1	6.19433	-7.16466	0.891353
SMNneg-R1-e10-5	16	6.24324	-1.93205	-4.70047
CN7neg-R1-e11-5	0	9.18846	-3.46293	-4.2603
CN12-R1-e11-5	3	-1.37988	1.82965	7.66175
SMN-R2-e11-5	1	5.23796	-6.76069	-0.596586
CN12-R1-e11-5	3	-1.14303	1.27669	6.93235
SMN-R1-e11-5	5	-1.00633	-2.10466	2.057
SMN-R1-e10-5	4	-1.06614	1.20132	-7.35117
CN6neg-R1-e10-5	0	8.27174	-0.621191	0.107537
SMN-R1-e10-5	4	-2.09826	1.04234	-6.07891
CN12neg-R1-e11-5	1	6.15264	-7.66095	-0.164935
CN7-R2-e11-5	2	7.30948	7.30893	0.963256
CN12-R1-e11-5	3	-0.223276	0.746733	4.71917
SMN-R1-e10-5	4	-0.00762853	0.720108	-7.18487
SMN-R2-e10-5	4	-0.0538367	0.758904	-7.14813
SMNneg-R1-e11-5	0	5.76636	-0.666725	0.441814
CN7-R2-e10-5	6	0.777244	3.94554	3.69547
CN12neg-R1-e11-5	0	7.49064	-0.94968	0.680495
SMNneg-R1-e10-5	0	6.98252	-1.2384	-1.96981
SMN-R2-e10-5	4	0.187264	0.937046	-8.19968
CN12neg-R1-e11-5	1	6.30281	-5.46273	-1.17709
CN34-R2-e10-5	7	12.8272	0.0300669	-2.95033
CN34-R2-e11-5	7	11.3589	0.860025	-1.14215
CN12neg-R1-e11-5	0	5.87095	1.14975	1.15927
CN34neg-R1-e10-5	1	7.95365	-8.2361	0.459871
CN12neg-R1-e11-5	0	6.91822	1.56859	-0.207502
CN34neg-R1-e11-5	0	8.06842	-0.23194	0.127651
CN12-R1-e11-5	3	-1.08917	0.214802	5.55497
CN6-R1-e11-5	6	0.757016	3.38212	5.24518
CN7-R2-e11-5	0	8.37803	-0.849867	-0.266582
SMN-R1-e10-5	4	-0.209402	0.584678	-7.20399
SMNneg-R1-e11-5	9	3.21283	-7.89839	6.72415
CN6neg-R1-e10-5	13	7.7664	-4.17674	6.89614
CN12-R1-e11-5	0	7.41544	0.281086	0.980885
SMN-R1-e11-5	5	-2.25602	-3.51501	0.711706
SMN-R1-e11-5	5	-2.1368	-3.55833	0.754222
CN12-R1-e11-5	3	-0.605962	1.40563	6.20393
SMNneg-R1-e10-5	0	6.86908	0.529592	-0.480301
SMN-R1-e11-5	1	4.60813	-6.28315	0.070379
CN7-R1-e11-5	2	7.18401	7.53753	-0.00382582
CN7-R3-e10-5	6	0.382421	4.71688	5.12683
CN6-R1-e11-5	6	0.852139	3.14101	4.84423
SMN-R2-e11-5	9	2.6442	-7.86407	6.45884
CN6neg-R1-e10-5	0	8.3136	-2.26036	-4.31469
SMNneg-R1-e11-5	0	5.74299	-0.565956	0.514851
CN7-R1-e10-5	2	7.06745	11.4043	-0.237302
CN7-R1T-e10-5	2	6.83964	11.308	-0.192688
CN7-R3-e10-5	1	6.64794	-7.58713	-1.57442
CN12-R1-e11-5	3	-0.791885	1.48874	6.30904
SMNneg-R1-e11-5	5	-1.99191	-3.54133	-0.346798
CN6neg-R1-e10-5	2	5.74732	6.34643	0.827247
CN7-R2-e11-5	6	0.262633	3.73707	5.39328
CN7-R1-e10-5	8	10.3467	4.93225	0.238408
CN7-R1T-e10-5	8	9.99059	4.83424	0.403832
SMNneg-R1-e10-5	1	5.23517	-8.6291	-0.282532
CN12neg-R1-e11-5	0	6.21595	0.784387	-0.184744
SMN-R1-e10-5	4	-0.538508	1.17432	-7.8919
CN6-R2-e10-5	13	8.24537	-4.02874	8.27691
CN7-R1-e10-5	2	6.26515	10.4461	0.157811
CN7-R1T-e10-5	2	6.25316	10.4227	0.170432
SMN-R1-e11-5	1	4.64207	-6.30896	0.291678
CN6neg-R1-e10-5	1	7.01929	-8.39082	-2.18063
CN6neg-R1-e11-5	0	8.8285	-2.11483	-1.94884
CN7-R1-e10-5	8	9.99376	5.36068	0.134278
CN7-R1T-e10-5	8	9.92462	5.28722	0.167645
SMNneg-R1-e11-5	0	5.67799	0.555468	0.241785
SMN-R1-e11-5	5	-0.877683	-1.92803	1.96965
CN12-R1-e11-5	3	-1.30471	-0.558717	5.59932
CN12neg-R1-e11-5	0	7.35809	-1.03413	0.352788
SMNneg-R1-e11-5	1	5.69009	-6.77549	0.168433
CN7-R2-e11-5	2	6.8845	7.21218	1.14756
SMN-R2-e10-5	4	0.738387	0.991006	-8.39034
CN7neg-R1-e11-5	7	11.5448	-0.344044	-2.26473
CN7-R2-e11-5	8	9.61325	4.34168	0.972963
SMN-R1-e10-5	4	-1.77102	1.16076	-4.78655
CN34neg-R1-e10-5	7	12.1422	0.245295	-1.93424
SMNneg-R1-e11-5	1	4.70372	-6.59029	-0.32969
CN6-R1-e11-5	6	0.938203	3.27987	4.90707
CN7-R1-e10-5	8	10.8758	5.20682	0.187922
CN12neg-R1-e11-5	0	8.38215	-1.75494	-1.64608
CN7-R1T-e10-5	8	10.6739	5.0422	0.212545
CN7-R1-e10-5	2	6.58448	11.5949	0.228325
CN7-R1T-e10-5	2	6.43078	11.1995	0.379118
SMNneg-R1-e11-5	1	4.27616	-6.39281	0.181649
SMN-R2-e10-5	4	-0.614696	0.929137	-7.18962
SMN-R2-e11-5	5	-1.834	-3.43485	0.963572
SMN-R1-e11-5	1	4.93561	-6.31874	0.494136
CN34-R1-e11-5	10	12.3596	5.80081	-5.16864
SMN-R1-e10-5	4	-0.348945	0.481543	-6.20575
SMNneg-R1-e11-5	1	4.31894	-6.78754	-0.0607724
SMN-R2-e11-5	5	-2.03883	-3.61626	1.03237
CN6neg-R1-e11-5	0	7.59724	0.851181	-0.937731
CN34-R1-e11-5	10	12.0506	6.89216	-5.42682
SMN-R1-e11-5	0	7.27228	0.630608	1.37652
SMN-R2-e11-5	5	-0.742307	-1.45181	1.24788
CN12-R2-e11-5	3	-3.59418	0.435054	7.8171
SMNneg-R1-e11-5	1	5.4504	-6.41027	-0.315921
CN12-R1-e11-5	3	-1.26183	1.15823	6.2639
CN6neg-R1-e10-5	1	7.84614	-8.32108	-0.955351
SMNneg-R1-e11-5	15	-2.18468	-5.91743	-0.729046
CN6neg-R1-e10-5	21	7.80836	-5.78707	4.15448
CN12-R1-e11-5	3	-1.021	0.804885	6.89546
CN7-R2-e11-5	2	6.4561	7.24224	1.05187
CN6neg-R1-e11-5	0	6.43566	0.404119	-1.17027
SMNneg-R1-e10-5	1	5.2668	-7.50642	-0.80535
CN12-R1-e11-5	3	-3.50199	0.634314	7.35145
CN7neg-R1-e10-5	0	7.80388	0.788623	-1.53452
CN7neg-R1T-e10-5	0	7.80425	0.79156	-1.45241
CN12neg-R1-e11-5	9	3.21919	-7.81442	6.6281
CN34neg-R1-e10-5	7	11.584	0.20971	-1.98166
SMN-R1-e10-5	4	1.10609	0.961633	-8.67944
SMN-R1-e10-5	4	-1.18735	0.586304	-6.38674
CN7-R1-e10-5	8	11.282	5.20453	0.697896
CN7-R1T-e10-5	8	11.2713	5.21339	0.662634
CN6neg-R1-e10-5	1	7.88814	-8.62011	-0.749608
CN6-R1-e11-5	6	0.623025	4.5323	5.69575
CN12neg-R1-e11-5	0	6.08308	0.919924	0.717464
SMN-R1-e11-5	9	2.81067	-7.19774	5.94111
SMNneg-R1-e10-5	1	6.21041	-9.4848	0.64612
CN6-R1-e11-5	6	0.937033	3.72684	5.46703
SMN-R1-e11-5	7	11.6122	-0.888075	-2.52085
CN12neg-R1-e11-5	0	7.0966	-0.0872034	1.59111
CN12neg-R1-e11-5	0	6.28079	1.70951	-0.349535
CN7-R1-e10-5	2	7.14192	12.125	0.35317
CN12neg-R1-e11-5	0	6.20228	1.60533	-0.410062
CN7-R1T-e10-5	2	6.8946	11.9879	0.407618
CN7neg-R1-e10-5	0	8.96725	-1.36356	-5.46622
CN7neg-R1T-e10-5	0	8.97546	-1.37441	-5.43028
CN6neg-R1-e10-5	0	8.54046	-1.65874	-4.09815
CN12-R1-e11-5	3	-0.903282	1.39153	5.69321
SMN-R1-e11-5	5	-2.49116	-3.80433	1.15347
SMN-R2-e11-5	9	2.61427	-7.92191	6.50008
CN6-R2-e10-5	6	0.467506	4.4872	5.3584
SMNneg-R1-e10-5	9	3.70492	-7.93211	6.88676
CN7-R3-e10-5	2	7.74122	12.1156	0.182185
SMN-R1-e10-5	4	-0.381645	0.912215	-7.70753
CN12-R2-e11-5	3	0.488589	0.757438	4.10149
CN34neg-R1-e10-5	10	12.2746	5.54709	-5.60234
CN12-R1-e11-5	3	-1.24351	0.195878	5.75832
CN7neg-R1-e11-5	0	7.83978	-3.30233	-4.4571
CN7neg-R1-e10-5	1	6.80114	-8.44771	-2.17001
CN7neg-R1T-e10-5	1	6.8324	-8.40688	-2.11375
CN34-R1-e10-5	7	10.9282	-0.101666	-1.86873
SMN-R2-e10-5	4	0.379958	0.927102	-8.41518
SMNneg-R1-e11-5	1	4.24016	-6.49724	-0.506853
SMNneg-R1-e11-5	0	7.19066	-1.38914	-1.7651
CN34-R2-e10-5	10	12.1149	6.02352	-4.81253
CN34-R1-e11-5	10	12.8141	5.94248	-5.95965
CN6neg-R1-e10-5	0	9.55481	-3.47301	-4.59362
CN12-R1-e11-5	3	-1.42548	1.43763	7.98904
SMN-R1-e10-5	4	0.833473	0.669363	-8.08082
SMN-R2-e10-5	4	0.142843	0.660975	-7.2562
SMN-R2-e10-5	4	-0.731699	1.1254	-7.37134
CN7-R1-e10-5	2	6.7796	9.68746	-0.960765
CN7-R1T-e10-5	2	6.69972	9.67591	-0.919554
CN12-R1-e11-5	3	-0.238564	1.30505	4.38359
CN6neg-R1-e11-5	0	8.79547	-2.30274	-2.06986
SMN-R2-e10-5	4	-0.147234	0.981137	-7.42219
CN12-R1-e11-5	3	-0.372777	1.16535	5.00547
CN7-R2-e11-5	2	6.57362	11.1875	0.590619
SMN-R2-e11-5	5	-1.12051	-2.32081	1.86438
CN34-R1-e10-5	10	12.1785	5.35946	-5.26453
CN7-R2-e10-5	8	11.3774	5.44181	0.48206
CN7neg-R1-e11-5	9	3.28346	-7.99786	6.81771
CN7neg-R1-e10-5	0	7.84013	-2.56139	-5.27021
CN7neg-R1T-e10-5	0	7.81065	-2.70416	-5.12774
CN12-R1-e11-5	3	-2.88387	0.254845	6.8628
CN7neg-R1-e11-5	0	8.75846	-2.07584	-4.14511
CN7-R1-e10-5	8	10.2581	5.7188	0.843709
CN7-R1T-e10-5	8	10.2377	5.6997	0.850319
CN7-R3-e10-5	2	7.76014	11.9361	0.0680491
SMNneg-R1-e10-5	0	7.62995	-0.029764	-0.318289
CN7-R3-e10-5	8	10.3686	6.16103	0.941163
CN6neg-R1-e11-5	0	7.95731	0.0653406	0.648766
CN6neg-R1-e11-5	2	6.77932	7.24347	1.0508
SMNneg-R1-e11-5	0	5.31027	0.330385	0.0323556
CN7neg-R1-e11-5	1	6.08166	-5.87849	-0.641407
SMN-R1-e10-5	4	0.984492	0.995136	-8.62873
CN7-R2-e11-5	11	6.05475	8.09438	2.35455
CN34-R1-e10-5	10	12.2159	5.43331	-5.41197
CN6neg-R1-e11-5	0	7.66139	-0.168047	1.37681
CN7-R3-e10-5	8	11.1968	5.53754	0.15417
CN6-R1-e11-5	6	0.830266	3.72438	5.51436
CN12-R1-e11-5	3	-1.90392	2.01478	7.64056
CN7-R3-e10-5	2	7.75364	9.144	-0.559723
SMN-R1-e11-5	5	-1.64521	-3.26343	-0.275938
CN12-R1-e11-5	3	-0.0221823	1.53695	3.90611
CN34neg-R1-e10-5	7	12.8119	-1.08134	-3.03468
CN7-R1-e11-5	2	7.02947	7.10968	1.96134
SMN-R2-e10-5	4	-1.70972	0.832182	-5.38098
CN7-R1-e11-5	0	8.21716	-1.01548	-0.445231
CN12neg-R1-e11-5	0	7.28765	0.664592	1.74759
CN7-R3-e10-5	8	11.3934	5.48621	0.466357
SMN-R2-e10-5	4	-0.956636	0.982762	-7.29048
CN7-R1-e10-5	2	5.83244	8.31625	0.455707
CN7-R1T-e10-5	2	5.86844	8.26256	0.42594
SMN-R2-e10-5	4	-1.13764	1.18168	-6.8495
CN6neg-R1-e11-5	0	8.01354	0.275154	-1.39923
CN34-R2-e11-5	10	13.4683	5.79768	-6.06419
CN34neg-R1-e10-5	1	7.22858	-7.20228	0.111286
CN7neg-R1-e11-5	0	6.64157	-0.541149	-0.141844
CN34-R2-e11-5	7	12.2509	-0.0738233	-2.7463
SMNneg-R1-e10-5	0	6.58222	-1.74331	-2.04596
SMN-R2-e10-5	4	-0.648097	0.825536	-6.70577
SMNneg-R1-e10-5	1	5.72254	-9.16704	0.345194
CN7neg-R1-e10-5	2	6.03667	7.69747	-1.28615
CN7neg-R1T-e10-5	2	6.05484	7.70119	-1.24216
CN12-R1-e11-5	3	-3.67054	0.486186	7.10894
CN6neg-R1-e10-5	1	6.92356	-7.92549	-0.855739
CN12-R2-e11-5	3	-0.736845	1.19109	5.73455
SMNneg-R1-e10-5	1	6.68662	-7.45096	-0.230662
SMNneg-R1-e10-5	13	7.32721	-4.23788	6.99394
CN6-R1-e11-5	6	0.220763	3.28807	5.34474
CN12neg-R1-e10-5	1	7.09593	-7.4911	-0.368883
CN6neg-R1-e10-5	14	7.96357	1.57702	-2.42034
CN7-R3-e10-5	13	8.07834	-3.86088	6.38993
CN12neg-R1-e11-5	0	6.48593	-0.531741	-0.737078
CN12-R1-e10-5	6	-0.201883	4.10406	3.76789
SMN-R1-e10-5	4	-0.333723	0.575822	-5.65358
CN7-R3-e10-5	13	7.96262	-3.83508	6.44277
CN12-R1-e11-5	3	-1.34167	0.393027	6.6864
CN6-R1-e11-5	6	0.512605	4.09073	5.57918
CN34-R2-e11-5	10	12.4283	6.74749	-5.31529
CN12-R1-e11-5	3	-2.71501	-0.333055	6.26722
CN6-R1-e11-5	12	8.71744	-0.733733	1.58697
CN7-R3-e10-5	11	4.34335	9.41017	3.0389
CN12neg-R1-e11-5	14	7.51865	2.14155	-2.92237
CN6neg-R1-e10-5	0	8.62097	-1.659	-4.97926
CN12-R1-e11-5	3	-1.31017	0.81185	6.36309
CN7-R3-e10-5	8	11.4225	5.54011	0.459608
CN12-R1-e11-5	13	6.98207	-3.82657	7.13319
CN7-R1-e10-5	2	7.29839	8.97673	-2.36664
CN7-R1T-e10-5	2	7.28882	8.96778	-2.35429
CN7neg-R1-e10-5	1	6.93922	-8.17791	0.253439
CN7neg-R1T-e10-5	1	6.8851	-8.13006	0.151564
CN12neg-R1-e11-5	0	6.01205	0.713616	0.416871
CN12neg-R1-e11-5	0	10.4453	-1.18407	-3.70519
CN12neg-R1-e11-5	13	7.8388	-3.96926	6.59357
CN7-R2-e11-5	2	7.02571	7.84891	-1.16864
SMN-R2-e10-5	4	-1.75083	0.640953	-6.04283
CN34-R2-e11-5	10	13.534	5.74792	-6.10293
CN6neg-R1-e10-5	0	8.10545	-2.25505	-4.506
SMNneg-R1-e10-5	1	5.79738	-9.25207	0.399108
CN6-R1-e11-5	3	0.592773	1.53627	3.77294
SMNneg-R1-e11-5	1	4.76953	-6.31587	0.660162
CN12-R1-e11-5	3	-0.81454	1.52971	5.94691
CN7neg-R1-e11-5	0	9.43688	-2.30495	-3.5542
SMN-R1-e11-5	1	3.50869	-7.37085	0.0158459
CN12neg-R1-e11-5	0	9.74989	0.119605	-3.09546
SMN-R2-e10-5	4	1.36332	0.895367	-8.58627
CN6neg-R1-e10-5	1	7.0724	-8.32937	-0.257135
CN6neg-R1-e11-5	0	7.61006	-0.671911	0.977591
SMN-R2-e11-5	3	-3.36044	0.522857	6.85631
SMN-R1-e10-5	4	-1.34061	0.588531	-6.25122
CN34neg-R1-e10-5	7	11.1001	0.235219	-2.1646
SMN-R2-e10-5	4	-0.960313	1.11113	-7.61789
CN12neg-R1-e11-5	0	5.86455	0.231803	1.49002
CN7-R3-e10-5	10	11.9364	5.25068	-6.2304
SMN-R1-e11-5	9	2.74341	-7.80498	6.44893
CN12neg-R1-e11-5	1	5.92986	-7.58355	0.989559
CN6-R1-e11-5	12	8.42686	0.564904	3.0535
SMN-R1-e11-5	1	4.28813	-6.30177	0.381253
CN7neg-R1-e11-5	1	6.7109	-7.68784	-0.794809
CN7neg-R1-e10-5	9	3.57898	-7.02255	5.89818
CN7neg-R1T-e10-5	9	3.60598	-7.00525	5.88325
SMN-R1-e11-5	5	-2.26376	-3.40955	0.916033
SMN-R2-e10-5	15	-1.69053	-5.86017	-1.0379
SMNneg-R1-e11-5	0	6.24313	-0.815066	0.318979
CN6neg-R1-e11-5	0	7.5046	-0.407087	1.10811
CN34neg-R1-e10-5	1	7.48021	-7.64147	-0.0242816
SMN-R1-e10-5	4	-1.96877	1.14003	-6.32675
CN7neg-R1-e10-5	0	10.7527	-0.887634	-4.13531
CN7neg-R1T-e10-5	0	10.7491	-0.882282	-4.12327
CN7neg-R1-e11-5	1	6.80861	-7.33384	0.162629
CN7-R1-e10-5	2	5.02804	7.20608	0.0814635
CN7-R1T-e10-5	2	5.19479	7.35726	0.0942568
SMN-R2-e11-5	5	-1.33029	-2.75858	1.28222
CN34-R1-e10-5	7	11.733	0.839309	-1.65179
CN6-R1-e11-5	6	0.684262	3.18344	4.71871
CN6-R2-e10-5	12	8.45763	0.412517	2.95984
CN34neg-R1-e10-5	7	12.3987	-0.136221	-2.73879
CN34-R1-e11-5	10	13.4599	5.79536	-6.04555
CN12neg-R1-e11-5	0	6.49525	1.71491	0.382764
SMN-R1-e11-5	9	3.30519	-8.52833	7.33268
CN12neg-R1-e11-5	0	10.169	-1.75436	-3.08714
CN6neg-R1-e11-5	0	8.40459	-1.13024	-0.447281
CN12-R1-e11-5	3	-0.714363	0.789867	5.60187
CN7-R2-e10-5	2	7.4791	11.8508	-0.0804299
SMN-R1-e11-5	5	-1.37765	-2.53955	0.337433
CN7neg-R1-e11-5	1	4.5833	-6.64293	-0.892927
SMN-R2-e10-5	16	6.15627	-2.2729	-4.17437
CN7-R1-e11-5	2	6.40154	11.0429	0.498047
CN6neg-R1-e10-5	0	8.64957	-1.69204	-5.50802
CN12-R1-e11-5	3	-3.37412	0.412653	7.05747
CN34neg-R1-e10-5	7	11.8991	-0.131262	-2.09349
CN7neg-R1-e11-5	0	9.08302	-2.49126	-3.22439
CN34neg-R1-e10-5	7	11.669	0.676018	-1.69834
CN12neg-R1-e11-5	0	7.18035	0.543638	1.69583
CN7-R1-e10-5	8	10.1248	5.60247	0.981454
CN7-R1T-e10-5	8	10.0869	5.54552	0.957931
CN7neg-R1-e10-5	0	7.42527	-3.25049	-4.7735
CN7neg-R1T-e10-5	0	7.4345	-3.22748	-4.70498
SMN-R2-e10-5	4	-0.523097	0.44305	-5.97663
CN6neg-R1-e11-5	20	9.32814	-11.1614	4.23922
CN6neg-R1-e10-5	2	6.75116	11.7339	0.657754
CN6neg-R1-e10-5	0	9.27594	-3.88941	-4.28537
CN12-R1-e11-5	3	0.106417	1.56086	3.70308
SMN-R2-e11-5	0	5.29072	0.358401	0.0862089
CN12neg-R1-e11-5	1	5.80281	-6.6119	-0.19403
CN7-R3-e10-5	2	4.52883	7.1437	-0.350448
CN12neg-R1-e11-5	1	5.82616	-7.6199	0.804876
CN12-R1-e11-5	3	-0.106545	1.59322	4.52067
CN7-R1-e10-5	2	5.51843	7.52903	-0.0781584
CN7-R1T-e10-5	2	5.56447	7.54656	-0.0972562
CN6neg-R1-e10-5	0	8.12869	-1.93041	-5.6158
CN34neg-R1-e11-5	7	10.8346	-0.419317	-2.04608
SMN-R2-e10-5	4	0.40285	0.552577	-7.0573
CN12-R1-e11-5	3	-0.330379	0.48138	4.41612
SMNneg-R1-e10-5	9	3.66944	-7.99702	6.93777
SMN-R2-e10-5	4	-0.897983	0.469375	-5.85934
SMNneg-R1-e11-5	1	3.39427	-7.78397	-0.235302
CN7neg-R1-e11-5	0	8.96038	-2.70604	-3.7563
CN6-R2-e11-5	6	0.904674	4.26023	5.90433
CN7-R1-e10-5	10	11.9725	6.14704	-5.00362
CN7-R1T-e10-5	10	12.0059	6.18422	-5.06823
[truncated: 84,090 more rows]

## Sheet: Figure 1d
tissue	cluster
SMN	5
CN6-neg	0
CN7	8
SMN	9
SMN-neg	1
SMN	5
CN3_CN4	10
CN3_CN4	10
SMN	5
SMN	9
CN12	3
CN12	3
CN7	0
SMN	15
SMN-neg	1
CN7-neg	1
SMN	5
CN3_CN4-neg	7
CN12	6
CN7	11
SMN	4
SMN	0
CN6-neg	0
CN12	3
CN3_CN4-neg	7
CN7	2
CN7	2
CN12-neg	0
CN3_CN4	10
CN3_CN4-neg	1
CN6-neg	0
CN7-neg	0
CN3_CN4-neg	7
CN6-neg	8
CN7-neg	0
CN7	8
SMN	5
CN12	3
CN12-neg	2
CN6-neg	8
SMN	5
CN7-neg	14
SMN	4
CN6	6
CN3_CN4-neg	7
CN3_CN4-neg	0
SMN	4
CN7-neg	0
CN7-neg	0
CN7-neg	0
CN6-neg	0
SMN	4
CN7	2
SMN	5
SMN	15
CN7	2
CN7-neg	0
CN6	13
SMN	4
SMN	15
CN6	6
CN3_CN4-neg	7
CN6	12
SMN-neg	1
CN6-neg	2
SMN	4
SMN	5
CN6	12
CN7-neg	8
CN6-neg	1
CN12	3
CN6	6
SMN-neg	1
CN7-neg	1
CN6-neg	1
CN7	2
CN7	2
CN6-neg	0
SMN	9
SMN	4
CN7	2
CN7	2
CN12	3
CN7	2
CN7	2
CN7	8
CN6	6
CN6	12
SMN	15
CN7	8
SMN	5
CN7	2
CN7	2
SMN	4
CN12	3
CN7-neg	0
CN7	8
CN7-neg	0
CN12	3
CN7	1
SMN	4
CN12	6
CN12	1
CN6-neg	2
CN6	12
SMN	5
SMN	5
CN12	3
SMN	4
CN7	2
CN12	3
SMN-neg	1
CN12	3
CN12-neg	0
CN6-neg	0
CN7	13
CN7	13
CN6	12
CN7	2
CN7	13
SMN	9
CN6-neg	0
CN6-neg	0
CN12-neg	14
CN6-neg	0
CN7	2
CN12	3
CN7-neg	1
CN7-neg	1
CN3_CN4	19
CN12	0
CN3_CN4-neg	7
CN3_CN4	10
CN7-neg	0
CN7-neg	0
CN7-neg	0
CN6-neg	1
CN7-neg	0
CN6	12
CN7	8
CN12-neg	1
CN6-neg	0
CN6-neg	14
CN7	1
SMN	4
SMN-neg	1
CN7	0
CN7-neg	0
CN7-neg	0
CN7	2
CN7	2
SMN-neg	1
CN7	10
CN7	1
CN7-neg	0
CN7-neg	1
CN7-neg	1
CN7	2
CN7	2
CN12	3
SMN	4
SMN	15
SMN	4
CN12	3
CN6	6
CN12	3
SMN-neg	0
SMN	4
CN6-neg	0
CN12	3
CN3_CN4	10
CN12-neg	0
CN7	2
SMN	4
CN6-neg	9
SMN-neg	1
CN6	12
CN7-neg	22
CN7-neg	22
CN7-neg	0
CN7-neg	0
CN7-neg	1
CN7-neg	1
SMN	4
SMN	1
CN6-neg	0
CN6-neg	1
SMN-neg	1
CN7	2
CN6-neg	0
CN3_CN4	10
CN3_CN4-neg	7
CN3_CN4-neg	7
SMN	4
CN12-neg	0
CN12-neg	1
SMN	0
CN6	13
CN12	3
CN6-neg	2
CN6-neg	0
SMN	9
CN7	2
CN6-neg	0
SMN	5
SMN	15
CN12	3
SMN	9
CN7	2
SMN	9
SMN-neg	1
CN7-neg	0
CN12-neg	0
CN7-neg	0
CN7	7
CN12	3
SMN-neg	1
SMN-neg	1
CN7	2
CN12	3
CN3_CN4-neg	18
SMN-neg	1
SMN-neg	1
CN12	3
CN6	12
CN7	0
CN12	3
CN6	12
CN7-neg	0
CN6-neg	1
CN12	13
CN12-neg	0
SMN	4
CN12-neg	14
CN3_CN4-neg	7
CN12-neg	0
CN3_CN4-neg	7
SMN	1
CN6-neg	1
CN7	2
CN12-neg	0
CN7	8
SMN	1
CN12-neg	0
CN6	6
CN6	3
CN12-neg	0
CN7	2
CN6-neg	0
CN6	6
CN6-neg	0
CN3_CN4	10
CN6-neg	0
CN7	2
SMN	4
CN12	3
CN12	3
CN12	3
CN7	2
CN3_CN4-neg	1
CN12-neg	0
CN7-neg	0
CN6	12
CN7-neg	0
CN7	2
CN3_CN4	9
SMN	4
CN12-neg	1
CN12	3
CN7-neg	0
CN7-neg	0
CN3_CN4-neg	1
CN12	3
CN6-neg	0
SMN	4
SMN-neg	1
CN3_CN4-neg	7
CN6-neg	0
SMN	4
SMN	4
CN7	2
CN7	1
CN7	2
CN3_CN4	10
CN12	3
CN12	3
CN7	12
CN12-neg	0
CN12	3
CN3_CN4	1
CN6-neg	1
CN12-neg	1
CN3_CN4	10
CN12-neg	14
SMN	4
CN6	12
CN6-neg	0
CN12	3
CN7	2
CN12	3
CN12-neg	18
CN6-neg	0
CN7-neg	0
SMN	4
SMN	4
CN6-neg	0
CN12-neg	0
CN12	3
CN7	2
CN6	12
SMN	9
SMN-neg	1
CN12	3
CN6	3
CN6	6
SMN-neg	1
CN6-neg	0
CN3_CN4-neg	7
CN6	6
CN7	2
CN7	2
SMN	4
SMN	4
CN7	2
CN12-neg	0
SMN	4
SMN	4
SMN	4
CN6	13
CN7	2
CN12	3
SMN-neg	1
CN12	3
SMN-neg	0
CN6-neg	0
SMN	9
SMN	4
SMN	3
CN7	2
CN12	3
SMN-neg	1
SMN-neg	1
CN12	3
SMN-neg	1
CN3_CN4	10
CN3_CN4	7
CN7	2
CN3_CN4	10
CN12	3
CN3_CN4-neg	7
CN7	2
CN12	3
SMN	4
CN12	3
CN6-neg	22
SMN	4
CN6-neg	0
CN7-neg	0
CN7	2
CN7	2
SMN-neg	20
SMN	4
CN7	0
CN7	2
CN7	2
CN6-neg	0
SMN	17
CN6	6
CN7	8
CN7	8
SMN	5
SMN	17
CN7	8
CN6	12
CN3_CN4	10
CN3_CN4	7
SMN-neg	9
CN6	6
CN12	3
CN12	3
CN6	6
SMN	4
SMN-neg	0
SMN	9
CN12-neg	0
SMN	4
CN12-neg	0
CN6-neg	0
CN6	12
SMN	4
CN7	11
CN12	3
CN6-neg	0
CN3_CN4	7
CN12	6
SMN	4
CN12-neg	14
SMN	4
CN12-neg	0
SMN	5
CN3_CN4-neg	7
CN12-neg	0
CN6-neg	0
CN6	6
CN3_CN4	10
SMN	4
CN6-neg	0
CN12	0
CN3_CN4	10
SMN	9
SMN	4
CN12	3
CN12-neg	0
CN7	2
CN6-neg	14
SMN-neg	16
CN12-neg	0
CN12	3
CN7	11
SMN	5
SMN	5
CN3_CN4-neg	7
CN3_CN4	0
SMN	4
CN7	8
CN7	2
CN7	2
CN6	13
CN12	3
CN12	3
CN7	2
CN6-neg	0
SMN	5
CN7	2
CN7	2
SMN	5
SMN	15
CN7-neg	0
CN3_CN4	7
CN12-neg	0
CN12-neg	9
CN7	8
CN6-neg	0
CN3_CN4-neg	7
SMN	0
CN3_CN4	8
SMN-neg	0
SMN	4
CN3_CN4-neg	7
CN6	12
CN3_CN4-neg	1
CN3_CN4	10
CN3_CN4-neg	7
CN7	0
CN6	6
CN12-neg	0
CN6-neg	0
CN3_CN4-neg	7
CN12-neg	0
CN6-neg	0
CN12	6
SMN	4
SMN-neg	1
SMN	9
CN3_CN4	0
SMN	4
CN6	6
CN12	3
CN6-neg	0
CN3_CN4-neg	0
CN12-neg	0
SMN	15
CN7-neg	0
CN7-neg	0
CN12	3
CN7-neg	1
CN7-neg	1
SMN	5
CN6-neg	1
CN6-neg	1
SMN-neg	18
SMN	5
CN7	2
CN7	11
CN7	11
CN12-neg	0
CN7	2
CN7	2
CN12-neg	1
CN7	2
CN7	2
CN12	3
CN6-neg	18
SMN	4
CN7	2
SMN-neg	1
CN6-neg	0
CN7	2
CN7	2
SMN-neg	1
CN3_CN4-neg	1
CN7	8
CN7	11
CN7	2
SMN-neg	1
CN7	2
CN7-neg	0
CN7-neg	0
CN6-neg	0
CN12	3
CN7-neg	1
SMN	0
SMN-neg	1
SMN	5
SMN	5
CN3_CN4	10
CN7-neg	1
SMN	4
CN12-neg	0
CN6-neg	0
SMN	4
CN7-neg	1
CN7-neg	1
CN7	8
CN7	2
CN6-neg	8
CN7	2
CN7	8
CN7-neg	0
CN7-neg	0
SMN-neg	1
CN6-neg	14
CN12	6
CN7	2
CN6	13
CN7-neg	0
CN7	2
CN3_CN4-neg	7
CN7	2
CN12	3
CN7-neg	0
CN7-neg	0
CN3_CN4	10
CN6-neg	0
CN6	6
CN6-neg	1
CN7-neg	0
CN7-neg	0
CN6-neg	2
CN6	12
CN12	3
CN6-neg	0
CN12-neg	0
SMN	4
CN12	3
SMN	5
CN12-neg	0
SMN	5
SMN	15
CN3_CN4-neg	7
CN12-neg	0
SMN	9
CN6-neg	0
CN7	2
CN6-neg	0
CN6	12
CN6-neg	0
CN7	8
CN6-neg	0
SMN	4
SMN-neg	0
CN6	12
CN12-neg	0
CN7	2
CN12	3
SMN	15
CN7-neg	0
CN6	12
CN6-neg	13
CN12	3
SMN	4
CN12	6
CN7-neg	0
SMN	0
CN12	3
CN7	2
CN7-neg	0
CN7-neg	0
CN3_CN4-neg	7
SMN	4
CN12	3
CN7-neg	20
CN7-neg	20
CN3_CN4	0
SMN	4
CN12	3
CN12-neg	1
CN12	3
CN3_CN4-neg	7
CN6-neg	0
CN7	2
CN7	2
CN7	2
CN7	2
CN7	0
SMN	4
CN12	3
SMN	4
CN12	3
CN7	8
SMN-neg	1
CN3_CN4-neg	0
CN7	2
CN7	2
CN12-neg	0
SMN	5
CN6-neg	0
CN6-neg	1
CN12	3
CN12	3
CN7-neg	0
CN3_CN4	10
CN12	3
CN12	3
SMN	4
CN12-neg	14
SMN-neg	0
CN6-neg	0
CN6-neg	0
CN7-neg	0
CN7-neg	0
CN6	6
CN7	2
CN6-neg	14
CN6	12
CN6-neg	1
SMN	4
CN12	3
CN7-neg	13
CN7-neg	13
SMN	4
CN6	13
CN7	2
SMN	4
SMN	9
CN3_CN4-neg	7
CN7-neg	0
SMN-neg	9
CN12	3
CN12-neg	1
CN12	3
CN12-neg	1
CN6-neg	1
CN12	3
SMN	4
CN6-neg	0
CN7	2
CN7	2
CN7-neg	1
CN7-neg	1
SMN	4
CN7	2
CN7	2
SMN	9
CN6-neg	1
SMN	4
CN3_CN4	10
CN3_CN4	7
CN6	12
CN12-neg	0
CN6-neg	2
CN12-neg	1
CN7	8
CN7	2
CN6	12
SMN	1
CN12	6
CN7-neg	1
CN7-neg	1
CN7	0
CN12	3
CN12	3
CN12-neg	0
CN7	13
SMN	4
CN12	3
CN6	6
SMN	4
CN3_CN4-neg	7
CN7-neg	0
CN7-neg	0
CN12	3
SMN	15
CN3_CN4	8
CN7	2
CN7-neg	0
SMN-neg	1
CN6	6
CN12	3
CN3_CN4-neg	1
SMN	16
CN6-neg	1
CN6-neg	2
CN6-neg	0
CN3_CN4	18
SMN	4
CN6-neg	1
CN12	3
CN12	3
SMN	4
CN7	2
CN12	0
SMN-neg	1
CN3_CN4	10
CN6-neg	0
CN7	11
CN6-neg	0
CN6-neg	0
SMN	17
CN12	3
CN3_CN4-neg	1
SMN-neg	1
SMN	4
SMN	5
CN6-neg	0
CN6-neg	14
CN3_CN4-neg	7
SMN	0
CN3_CN4	7
CN6-neg	0
CN7	2
CN7	2
CN3_CN4	11
CN7	2
CN3_CN4-neg	1
CN12	3
CN12-neg	0
CN7	2
CN7-neg	0
CN12-neg	0
CN7-neg	0
CN7-neg	0
CN3_CN4-neg	0
CN3_CN4-neg	1
CN7-neg	1
CN7-neg	1
CN6	6
CN6-neg	1
CN7	2
CN6-neg	8
SMN	4
CN7-neg	0
SMN	4
CN3_CN4-neg	1
SMN	4
CN12	3
CN6	12
CN12	3
CN12-neg	1
SMN	5
CN6	6
CN7	2
SMN	5
CN12-neg	0
CN7	8
CN7	6
SMN	4
CN6-neg	0
SMN-neg	1
CN3_CN4-neg	1
CN7-neg	0
CN12	3
CN12	3
CN12	3
CN3_CN4	10
CN3_CN4-neg	7
CN12	3
SMN-neg	1
SMN	17
CN12-neg	1
CN3_CN4	7
CN7-neg	0
CN7-neg	22
CN7-neg	22
CN7-neg	0
CN7-neg	0
SMN	4
CN7	2
CN12	3
CN6-neg	1
CN12	3
CN6	3
CN12	3
SMN	4
CN7	11
CN3_CN4	10
CN3_CN4-neg	7
SMN	9
SMN	15
CN7	2
CN7	20
SMN-neg	1
CN6-neg	1
CN6	6
CN7-neg	0
CN7-neg	0
SMN-neg	1
CN6	3
CN3_CN4-neg	7
CN7	2
CN7	2
CN12-neg	0
SMN	4
CN12	3
SMN	4
CN12	3
CN3_CN4-neg	0
CN7-neg	0
CN6-neg	0
CN3_CN4-neg	7
CN3_CN4	10
CN3_CN4-neg	7
CN3_CN4	19
CN7	2
SMN	5
CN7-neg	0
CN12-neg	0
CN6	12
CN12	3
SMN	5
SMN-neg	1
CN7	2
CN12-neg	14
CN7	2
CN3_CN4	1
SMN-neg	1
CN3_CN4	10
CN12	3
CN12-neg	0
CN12	3
CN3_CN4-neg	7
CN6-neg	14
CN6-neg	2
SMN	5
SMN	4
SMN	5
CN12	3
CN7-neg	1
CN7-neg	1
CN6-neg	14
CN12-neg	1
CN7	2
CN7	2
CN7	2
SMN	17
CN6-neg	14
SMN	0
CN6-neg	2
CN3_CN4-neg	1
SMN	4
CN3_CN4	8
CN6	12
CN3_CN4-neg	7
CN6-neg	0
SMN-neg	1
SMN	9
CN6-neg	0
CN7-neg	13
SMN	5
CN7-neg	0
CN6	6
CN6-neg	1
CN6	6
CN12	3
CN6-neg	0
CN12	3
CN6	12
SMN	15
CN7-neg	0
CN7-neg	0
CN7	3
SMN-neg	1
CN7	2
CN7-neg	0
CN6	12
SMN	5
SMN-neg	1
CN7-neg	0
CN12-neg	0
SMN	4
CN12-neg	0
CN6-neg	1
SMN	5
CN12-neg	1
CN12	3
CN12-neg	0
CN12-neg	0
CN7	2
SMN	4
CN12	3
CN7	8
SMN-neg	1
CN7	2
CN7	2
CN6-neg	0
CN7	0
CN7-neg	0
CN7-neg	0
CN6	13
CN6	6
CN7	2
CN3_CN4	7
CN12	3
CN3_CN4	10
CN12	3
SMN-neg	1
CN12-neg	1
SMN	4
CN7	2
CN3_CN4-neg	7
CN7	11
SMN	1
SMN	5
CN7-neg	2
CN7-neg	2
CN6	6
CN6-neg	14
CN12-neg	0
CN6-neg	1
CN3_CN4-neg	1
SMN	4
CN6-neg	0
CN3_CN4-neg	7
CN7-neg	0
CN7-neg	0
CN12	3
SMN	5
CN12-neg	1
CN7	2
CN7	1
CN6-neg	22
CN7-neg	0
SMN	4
CN7-neg	0
CN3_CN4-neg	1
CN6-neg	0
CN7-neg	0
CN7-neg	0
SMN-neg	20
SMN-neg	9
CN3_CN4	7
CN7	2
CN7	2
SMN	4
CN12	3
CN12-neg	0
SMN	0
CN6	12
CN12-neg	0
CN3_CN4-neg	7
CN7	11
SMN	15
CN6	0
CN12-neg	0
SMN	4
SMN	5
CN3_CN4-neg	0
CN12	3
CN7	8
CN7-neg	0
CN6	6
CN6	6
CN6-neg	0
CN12	3
SMN	9
SMN	9
CN12-neg	1
CN7	11
CN6-neg	0
CN12	3
CN6-neg	0
CN7	8
CN6-neg	0
CN3_CN4-neg	7
CN6-neg	0
CN6-neg	1
SMN	4
CN12	3
CN12-neg	0
SMN	4
CN7-neg	0
CN6-neg	0
CN7-neg	1
CN6-neg	0
CN7-neg	1
CN7	6
CN7	6
CN3_CN4-neg	0
SMN-neg	1
SMN-neg	1
CN7-neg	0
SMN	4
SMN	4
SMN-neg	1
SMN	5
CN7	2
SMN	4
CN3_CN4-neg	7
CN7	6
SMN	5
CN12-neg	0
CN7	11
SMN	4
CN7	11
CN6-neg	22
CN6-neg	1
CN12	3
CN6-neg	0
SMN	0
CN7-neg	0
SMN-neg	1
SMN	4
CN12-neg	1
CN12	3
CN3_CN4-neg	7
CN7	8
CN7-neg	1
CN6-neg	14
CN12-neg	0
CN12	3
CN3_CN4	7
CN12	3
SMN	4
SMN	4
CN12	3
SMN	5
CN6	6
CN6-neg	0
SMN	15
CN12	3
SMN	9
CN6	6
CN7	0
CN6	3
SMN	4
SMN	15
CN7	2
CN7-neg	0
SMN-neg	1
CN12	3
CN6-neg	1
CN3_CN4-neg	7
CN12	3
CN3_CN4	11
CN7-neg	13
CN7-neg	13
CN7	8
SMN	15
CN12	3
SMN	4
CN7	2
CN7	2
CN12	3
SMN	5
CN7-neg	14
CN7-neg	14
CN6	13
CN7	2
SMN	4
CN7	0
CN7-neg	0
CN12	3
CN6-neg	0
CN12	3
CN3_CN4-neg	7
CN12	3
SMN	9
CN3_CN4-neg	0
SMN	9
CN6-neg	1
SMN	4
CN6-neg	2
CN12	3
CN6-neg	0
CN12-neg	0
SMN	17
CN6	12
CN12	3
CN12	3
CN3_CN4	1
SMN-neg	1
SMN	4
CN12	3
SMN-neg	1
SMN	4
CN12	3
CN12	3
CN6	12
CN3_CN4-neg	1
CN7-neg	1
CN7-neg	1
CN6	6
CN6-neg	0
CN12-neg	20
CN12-neg	1
CN6-neg	0
SMN	9
SMN	4
CN6	12
CN12	3
CN7	0
CN3_CN4-neg	7
CN3_CN4-neg	7
CN12	3
CN7	0
CN7	2
CN7-neg	0
CN7-neg	0
CN7-neg	0
CN7-neg	0
CN7-neg	0
SMN	5
SMN	5
CN12-neg	1
SMN	9
CN6-neg	0
CN7-neg	1
CN3_CN4	7
SMN	5
CN7	2
CN12-neg	1
CN7	2
CN7-neg	1
CN7-neg	1
CN7	2
CN12	3
SMN-neg	1
CN3_CN4-neg	7
CN6	13
CN12-neg	1
CN7-neg	0
CN6-neg	1
CN6	6
SMN	4
CN7	10
CN7-neg	0
CN7	2
CN7	2
CN7-neg	0
CN7-neg	0
CN6-neg	0
SMN	4
CN12-neg	0
CN7	2
SMN	21
CN7	8
SMN-neg	13
CN6-neg	18
SMN	5
SMN	4
CN7-neg	1
CN7-neg	1
CN6-neg	0
SMN	5
CN12-neg	1
CN7	2
CN7	2
SMN-neg	16
CN7	2
CN6-neg	1
CN7	2
CN12-neg	0
CN7-neg	1
CN7	8
CN7	8
CN7	8
SMN	4
CN7	11
CN6-neg	0
CN6-neg	0
CN12	3
CN7-neg	1
SMN-neg	0
CN7-neg	1
CN12-neg	0
CN12	3
CN6-neg	0
CN7	2
CN6-neg	0
SMN	4
CN12-neg	0
CN7-neg	13
CN12	3
CN3_CN4-neg	1
CN6-neg	0
CN3_CN4-neg	1
CN3_CN4	10
CN6-neg	1
CN12-neg	0
CN12-neg	0
CN7-neg	0
CN6-neg	0
SMN	4
CN6	13
CN12-neg	13
CN3_CN4-neg	7
CN6-neg	0
SMN	4
CN6-neg	1
CN12-neg	0
SMN	4
CN7	2
CN12	0
CN12-neg	14
CN7	2
CN7	2
CN12	3
CN7	2
CN6-neg	2
SMN	5
SMN	4
CN6-neg	0
CN3_CN4	1
CN3_CN4	10
CN3_CN4-neg	7
CN12	3
CN7	2
CN3_CN4	10
CN7	11
CN6-neg	0
CN12-neg	13
SMN	4
SMN	4
CN12	3
CN6-neg	0
CN6-neg	8
CN6-neg	1
SMN	4
CN12	3
CN6	13
SMN-neg	0
CN12	3
SMN	15
CN3_CN4-neg	7
CN3_CN4-neg	7
CN7-neg	0
CN7-neg	0
CN3_CN4	10
CN6-neg	0
CN6-neg	8
SMN	5
CN7	8
SMN	4
CN6-neg	1
CN12-neg	0
CN12-neg	0
CN12-neg	0
SMN	5
CN3_CN4	10
CN3_CN4-neg	7
CN6-neg	1
CN7-neg	0
SMN	4
SMN	4
CN7	1
CN12	3
CN12	3
CN6-neg	0
CN12	3
CN7-neg	0
CN12	3
CN7	2
CN12-neg	0
CN7	2
SMN	4
CN7	2
CN12-neg	0
SMN-neg	0
CN12	3
CN7	2
SMN	0
CN6-neg	14
CN7	2
CN7	2
CN12-neg	0
CN12	3
SMN	15
CN7	2
CN12	3
CN7	2
CN7	8
CN6	12
CN12	3
CN3_CN4-neg	1
SMN	5
CN12	3
CN6	6
CN6-neg	1
SMN	4
CN12	3
CN6-neg	0
CN3_CN4	0
CN12	3
SMN	4
SMN-neg	0
CN7-neg	0
CN12	3
CN12	3
CN6-neg	1
CN3_CN4-neg	7
SMN	17
SMN	9
CN7-neg	0
CN6-neg	0
SMN	4
CN12	3
CN7	2
CN6-neg	0
SMN	4
CN7	2
CN7	2
CN3_CN4-neg	7
CN6	6
SMN-neg	1
CN3_CN4-neg	7
CN7-neg	14
CN3_CN4-neg	1
CN7	2
CN7	2
CN3_CN4-neg	7
SMN	4
SMN	5
CN12	3
CN7	0
SMN	4
CN7	2
CN7	2
CN3_CN4-neg	1
CN6-neg	0
CN12-neg	1
CN12-neg	2
CN7	18
CN7	18
CN6-neg	1
CN7	8
CN6	12
CN3_CN4	10
CN6-neg	1
CN12-neg	1
SMN	4
CN7	2
CN6	12
SMN	4
CN7	2
CN12	3
CN12-neg	0
CN7-neg	0
CN7-neg	0
CN12	3
CN6	6
CN12	3
CN6-neg	0
CN7	11
CN12-neg	1
CN7	2
CN7-neg	1
CN6	6
CN6-neg	1
SMN	9
CN7	2
SMN-neg	9
CN6-neg	1
SMN	5
CN7-neg	0
CN12-neg	0
SMN	4
SMN-neg	16
SMN	15
CN12	3
CN12-neg	1
SMN	4
SMN	4
CN12	3
CN7	2
SMN	4
CN7-neg	13
CN7-neg	13
CN7-neg	0
SMN	5
CN6-neg	1
CN6	13
CN6	6
SMN-neg	0
CN12	3
SMN-neg	0
CN3_CN4	7
CN7-neg	1
CN7-neg	1
CN12	3
SMN	0
CN7	2
CN7	2
CN12-neg	0
CN7-neg	0
CN7-neg	0
CN6	12
CN6	3
CN12-neg	0
CN6-neg	0
SMN-neg	1
CN7	2
CN7-neg	0
CN12	3
CN7	2
CN12	3
SMN-neg	0
CN7	2
SMN	15
CN7	2
CN3_CN4-neg	1
CN12	3
SMN-neg	1
CN7	0
CN12-neg	1
CN6-neg	0
CN7	11
CN7	2
CN6	6
CN12-neg	0
SMN	5
CN7	2
CN12	3
CN6	12
CN7	2
CN7	2
CN7	2
CN6-neg	2
CN12	3
CN6-neg	0
CN12	3
SMN	5
SMN	5
SMN	5
CN12	3
CN6	6
CN12	3
CN12	3
CN12	3
CN7-neg	13
CN7-neg	13
SMN-neg	0
SMN	5
CN6-neg	0
SMN	4
CN12	3
SMN-neg	0
SMN-neg	9
CN12	3
CN12-neg	0
SMN-neg	13
CN12-neg	0
CN6	13
SMN-neg	0
SMN	9
SMN-neg	1
CN12-neg	0
CN7-neg	0
CN7	11
CN6	6
SMN	4
CN3_CN4-neg	7
CN12	3
CN6-neg	0
CN7-neg	1
CN7-neg	1
CN6	6
CN7	11
CN6	6
CN7	2
CN7-neg	0
CN7	2
CN6	12
SMN-neg	1
CN3_CN4	9
CN7	2
SMN	4
CN7-neg	1
CN7-neg	1
CN6-neg	2
CN7	2
CN12-neg	0
CN6	6
CN7	2
CN12	3
SMN-neg	0
CN6-neg	0
SMN	4
CN12	3
CN12-neg	1
CN7-neg	7
CN6	13
CN7	2
CN12-neg	1
CN12-neg	0
CN7	11
CN7	2
CN6-neg	9
CN7	2
SMN	4
SMN	4
SMN	4
SMN	5
CN7	1
CN7	2
CN6-neg	0
CN7	1
SMN	5
CN7	1
CN12-neg	1
CN12-neg	0
SMN	4
CN12-neg	0
SMN-neg	1
CN12-neg	1
CN7	2
CN7	8
CN12-neg	14
SMN-neg	20
CN12	3
CN12-neg	1
CN7-neg	0
CN7-neg	0
SMN	4
CN7-neg	0
CN6-neg	2
SMN	9
CN12-neg	0
CN6-neg	2
CN6	0
CN12-neg	1
SMN	0
CN3_CN4	10
CN3_CN4	10
SMN	4
CN7	2
CN3_CN4	7
CN7	0
SMN	4
CN6-neg	1
CN7	2
CN7	2
CN6	3
SMN	15
CN7	11
CN12-neg	0
SMN-neg	1
SMN-neg	1
CN7-neg	0
CN7-neg	0
CN3_CN4	0
CN12	3
CN6	6
CN6	6
CN3_CN4	10
SMN	4
CN7	2
CN7	2
CN3_CN4-neg	7
CN7-neg	0
CN6-neg	2
CN12	6
SMN	5
CN12-neg	0
CN7	2
CN3_CN4-neg	7
SMN	4
SMN	4
SMN	4
CN12-neg	0
SMN	4
CN6-neg	0
CN7	11
CN12	3
SMN	15
CN7-neg	0
CN7	8
CN7-neg	0
CN7-neg	0
CN3_CN4-neg	0
SMN	5
CN12	3
CN7	11
SMN-neg	0
CN6-neg	0
CN6-neg	0
CN12-neg	0
CN7-neg	0
CN7-neg	1
CN6-neg	1
SMN	4
CN12-neg	0
CN12	3
CN3_CN4-neg	1
SMN-neg	16
CN12	3
CN12	3
CN3_CN4	10
CN6-neg	0
CN7	11
CN6-neg	0
CN3_CN4	10
CN6-neg	0
CN3_CN4	7
CN12-neg	0
SMN	1
CN3_CN4	7
CN12	3
CN7-neg	0
CN12	3
CN7	0
CN6-neg	0
CN12-neg	0
CN7	6
CN6	3
CN7-neg	0
CN7	8
CN12	3
SMN	4
SMN-neg	1
CN6-neg	22
CN12	6
SMN	4
CN3_CN4-neg	1
CN7	6
CN6-neg	1
SMN	4
CN3_CN4-neg	7
CN6-neg	1
CN3_CN4-neg	1
CN6	6
CN12	3
SMN	5
CN12-neg	0
CN6-neg	1
CN12	3
CN12	3
CN6	6
CN12	3
CN3_CN4	10
CN12	3
CN12	3
SMN	5
CN3_CN4	7
CN12	3
CN12	3
SMN	4
CN3_CN4-neg	0
CN12-neg	1
CN12-neg	1
CN7	2
CN3_CN4-neg	7
SMN-neg	13
CN6-neg	0
CN6-neg	0
CN6-neg	0
SMN-neg	16
CN7	6
SMN-neg	1
CN6	12
CN3_CN4-neg	1
CN7	2
CN3_CN4-neg	7
CN12	3
SMN	5
CN12-neg	1
SMN-neg	16
CN7-neg	0
CN12	3
SMN	1
CN12	3
SMN	5
SMN	4
CN6-neg	0
SMN	4
CN12-neg	1
CN7	2
CN12	3
SMN	4
SMN	4
SMN-neg	0
CN7	6
CN12-neg	0
SMN-neg	0
SMN	4
CN12-neg	1
CN3_CN4	7
CN3_CN4	7
CN12-neg	0
CN3_CN4-neg	1
CN12-neg	0
CN3_CN4-neg	0
CN12	3
CN6	6
CN7	0
SMN	4
SMN-neg	9
CN6-neg	13
CN12	0
SMN	5
SMN	5
CN12	3
SMN-neg	0
SMN	1
CN7	2
CN7	6
CN6	6
SMN	9
CN6-neg	0
SMN-neg	0
CN7	2
CN7	2
CN7	1
CN12	3
SMN-neg	5
CN6-neg	2
CN7	6
CN7	8
CN7	8
SMN-neg	1
CN12-neg	0
SMN	4
CN6	13
CN7	2
CN7	2
SMN	1
CN6-neg	1
CN6-neg	0
CN7	8
CN7	8
SMN-neg	0
SMN	5
CN12	3
CN12-neg	0
SMN-neg	1
CN7	2
SMN	4
CN7-neg	7
CN7	8
SMN	4
CN3_CN4-neg	7
SMN-neg	1
CN6	6
CN7	8
CN12-neg	0
CN7	8
CN7	2
CN7	2
SMN-neg	1
SMN	4
SMN	5
SMN	1
CN3_CN4	10
SMN	4
SMN-neg	1
SMN	5
CN6-neg	0
CN3_CN4	10
SMN	0
SMN	5
CN12	3
SMN-neg	1
CN12	3
CN6-neg	1
SMN-neg	15
CN6-neg	21
CN12	3
CN7	2
CN6-neg	0
SMN-neg	1
CN12	3
CN7-neg	0
CN7-neg	0
CN12-neg	9
CN3_CN4-neg	7
SMN	4
SMN	4
CN7	8
CN7	8
CN6-neg	1
CN6	6
CN12-neg	0
SMN	9
SMN-neg	1
CN6	6
SMN	7
CN12-neg	0
CN12-neg	0
CN7	2
CN12-neg	0
CN7	2
CN7-neg	0
CN7-neg	0
CN6-neg	0
CN12	3
SMN	5
SMN	9
CN6	6
SMN-neg	9
CN7	2
SMN	4
CN12	3
CN3_CN4-neg	10
CN12	3
CN7-neg	0
CN7-neg	1
CN7-neg	1
CN3_CN4	7
SMN	4
SMN-neg	1
SMN-neg	0
CN3_CN4	10
CN3_CN4	10
CN6-neg	0
CN12	3
SMN	4
SMN	4
SMN	4
CN7	2
CN7	2
CN12	3
CN6-neg	0
SMN	4
CN12	3
CN7	2
SMN	5
CN3_CN4	10
CN7	8
CN7-neg	9
CN7-neg	0
CN7-neg	0
CN12	3
CN7-neg	0
CN7	8
CN7	8
CN7	2
SMN-neg	0
CN7	8
CN6-neg	0
CN6-neg	2
SMN-neg	0
CN7-neg	1
SMN	4
CN7	11
CN3_CN4	10
CN6-neg	0
CN7	8
CN6	6
CN12	3
CN7	2
SMN	5
CN12	3
CN3_CN4-neg	7
CN7	2
SMN	4
CN7	0
CN12-neg	0
CN7	8
SMN	4
CN7	2
CN7	2
SMN	4
CN6-neg	0
CN3_CN4	10
CN3_CN4-neg	1
CN7-neg	0
CN3_CN4	7
SMN-neg	0
SMN	4
SMN-neg	1
CN7-neg	2
CN7-neg	2
CN12	3
CN6-neg	1
CN12	3
SMN-neg	1
SMN-neg	13
CN6	6
CN12-neg	1
CN6-neg	14
CN7	13
CN12-neg	0
CN12	6
SMN	4
CN7	13
CN12	3
CN6	6
CN3_CN4	10
CN12	3
CN6	12
CN7	11
CN12-neg	14
CN6-neg	0
CN12	3
CN7	8
CN12	13
CN7	2
CN7	2
CN7-neg	1
CN7-neg	1
CN12-neg	0
CN12-neg	0
CN12-neg	13
CN7	2
SMN	4
CN3_CN4	10
CN6-neg	0
SMN-neg	1
CN6	3
SMN-neg	1
CN12	3
CN7-neg	0
SMN	1
CN12-neg	0
SMN	4
CN6-neg	1
CN6-neg	0
SMN	3
SMN	4
CN3_CN4-neg	7
SMN	4
CN12-neg	0
CN7	10
SMN	9
CN12-neg	1
CN6	12
SMN	1
CN7-neg	1
CN7-neg	9
CN7-neg	9
SMN	5
SMN	15
SMN-neg	0
CN6-neg	0
CN3_CN4-neg	1
SMN	4
CN7-neg	0
CN7-neg	0
CN7-neg	1
CN7	2
CN7	2
SMN	5
CN3_CN4	7
CN6	6
CN6	12
CN3_CN4-neg	7
CN3_CN4	10
CN12-neg	0
SMN	9
CN12-neg	0
CN6-neg	0
CN12	3
CN7	2
SMN	5
CN7-neg	1
SMN	16
CN7	2
CN6-neg	0
CN12	3
CN3_CN4-neg	7
CN7-neg	0
CN3_CN4-neg	7
CN12-neg	0
CN7	8
CN7	8
CN7-neg	0
CN7-neg	0
SMN	4
CN6-neg	20
CN6-neg	2
CN6-neg	0
CN12	3
SMN	0
CN12-neg	1
CN7	2
CN12-neg	1
CN12	3
CN7	2
CN7	2
CN6-neg	0
CN3_CN4-neg	7
SMN	4
CN12	3
SMN-neg	9
SMN	4
SMN-neg	1
CN7-neg	0
CN6	6
CN7	10
CN7	10
[truncated: 84,090 more rows]

## Sheet: Figure 3a
name	Log2FC	name	Log2FC	name	Log2FC
Hoxb2	3.82727	Mnx1	6.34802	Krt26	6.68811
Tbx20	4.64754	Chrnb4	-5.38334	En2	5.55927
Synpo	5.22157	Wls	-5.20364	Etv5	4.81224
Tle1	2.63215	Rasgef1c	5.30035	Otx2	6.55978
Pou4f2	4.0344	Adcyap1	-5.15693	Etv4	5.57559
Irx3	-4.20443	Lhx3	5.19795	Otx1	6.73018
Enc1	3.47903	Phox2b	-6.88969	Pax5	5.98552
Nr2f2	-3.58064	Snhg18	-4.41983	Palmd	5.6971
B130024G19Rik	-3.9598	Phox2a	-7.14614	Cnpy1	5.81763
Hoxb1	5.66493	Rgs4	-6.10918	Mgarp	6.19444
Gnat3	4.96192	Spp2	4.39977	En1	5.1343
Smad1	1.80459	Dlk1	-4.65556	Stx3	4.86982
Chgb	1.59533	Chrna3	-4.28016	Ehbp1	4.99526
Crnde	-3.7825	Epha4	3.06669	Meis2	-4.09788
Arid5b	1.99464	Mmp17	4.49872	B230216N24Rik	4.97403
Akap5	2.90108	Ddah1	3.45143	Meis1	-2.7419
Clmp	1.59448	Cdkn1c	-2.32769	Hepacam2	4.71929
Cdh22	2.73395	Igfbpl1	-5.44011	Eya2	3.27034
Phox2b	2.82767	Gm5868	3.09994	Prmt8	3.52804
Pde5a	3.21325	Slit2	2.8499	Kcnab1	4.01383
Irx5	-4.35541	Nr2f2	3.03412	Kcnb2	2.75429
Eif4e	-0.869826	Homer2	4.37368	Irx6	4.90748
Hoxb3	2.87637	Ppp1r17	-5.38013	Rprm	3.08803
Tspan5	-1.45235	Gsg1l	-5.39991	Tmem176b	2.15585
Selenow	-0.820867	Slc10a4	2.43483	Dbx1	4.65401
Zfp667	1.53242	Rnf121	1.91733	2010111I01Rik	3.25611
Shisa2	3.72543	Pcp4	-4.71592	Tmem176a	2.2025
Cyp1b1	3.56608	Acot7	1.55298	Crabp2	-3.44205
1700025G04Rik	1.11922	Sdk2	-3.81554	Dmd	3.77291
Nfasc	-1.42831	Zfp503	2.91388	Cplx3	3.80234
Fgf10	3.95575	Ecel1	2.05321	Cdh12	3.12248
Tiam2	4.29536	Cnst	2.59935	Chst2	3.92792
Pcp4	3.6014	Gng2	1.14419	Stxbp6	3.06097
Tbx2	4.00328	Chodl	7.19702	Lef1	3.98401
Fzd1	2.5662	Mmd2	-5.52937	Dmrta2	4.62504
B3galt2	2.56601	Ebf1	-1.64579	Nkain3	2.71262
Hbb-y	-2.35886	Nxph4	-2.34757	Hoxa2	-3.84917
Igfbp2	-1.65003	Isl2	4.68071	Rd3	4.33029
Rxrg	-3.8412	Hecw2	2.47082	Gfra1	1.96459
Ajap1	3.10834	Msrb2	-3.01534	Akr1b10	3.90196
Kcnq1ot1	1.07396	Uts2b	4.96811	Gstp1	1.52167
Cacna2d1	1.5565	B130024G19Rik	3.31454	Camk2n1	1.58865
Amer2	1.44103	Doc2b	-4.0127	Gdnf	4.46813
Sh3bgrl	0.666575	Tril	-5.0701	Pik3r1	2.33248
Gcnt2	2.32253	Plxna2	-4.16278	Tmem255a	5.43785
Slc27a3	2.00047	Arhgap29	3.58877	Meis3	-0.983377
Raph1	-1.378	Ncam1	1.31904	5930412G12Rik	3.03023
St8sia2	1.51436	Pou3f2	-3.06409	Fgf14	3.14107
Chst2	-3.82435	Nkx6-1	-2.85963	App	0.943521
Pxylp1	-1.79518	Synpo	-6.81392	H3f3a	-0.442097
Hotairm1	2.7491	Shisa2	-5.11116	2700046A07Rik	4.82022
C1ql1	2.08445	Bhlhe22	-5.42844	Hoxb2	-4.45477
Hsp90ab1	0.372663	Raph1	1.53581	Erh	0.930466
Nkx6-2	3.7358	Crtac1	3.15052	1190002N15Rik	2.78308
Adcyap1	2.2979	Csnk1g3	1.73646	Ifitm2	1.21006
Zfhx2	1.6514	Lhx4	1.69982	Sms	1.0431
Mad2l2	0.68006	Tubb5	0.543693	Abhd11os	-3.28602
Morf4l1	-0.373691	Slc18a2	-4.9952	St3gal5	1.77716
Slc1a2	2.79951	Cpne5	5.76418	Ripply3	4.39709
Tshz3	2.19436	Fzd1	-3.70001	Neurog2	3.57914
Crabp2	1.87645	Nav2	-3.9256	Nalcn	2.70691
Rap1gap2	2.30546	Pbx3	1.50159	Cntn4	3.69347
Bace2	-4.59664	Ftl1	0.416794	Igsf3	1.18994
Sgk1	-3.25204	Ddb1	-1.00123	Atp1b1	1.47263
Jak1	0.974487	Prickle1	-2.32395	Calm2	-0.889559
Sp8	-3.40405	Nkx2-2	-5.50483	5730488B01Rik	3.59085
Irx2	-3.02215	Smarca2	2.23052	Ablim1	2.38908
Irx1	-3.65485	Ndn	1.99993	Klhl13	1.52387
Mbp	-2.34257	Cd24a	0.890229	Rbp4	3.32703
Tnfrsf19	-3.05465	Tmeff1	0.763647	Akr1b8	2.17822
Maged1	-0.670732	Lrrc75a	1.93264	Hpcal1	1.143
Acot7	-1.25545	Serinc2	-2.86474	Cdh11	2.14636
Crabp1	2.32856	Nyap2	2.27746	Spon1	2.06612
Ddah1	-2.9711	Socs2	2.14487	Kcnd2	2.72991
Ccdc182	3.26095	Ctsl	-1.21244	Arid5b	-2.6679
Gata2	5.57344	Cyyr1	-4.86511	Pcdh8	2.56268
Eef1e1	-0.476294	Lap3	-1.90725	Adamts18	3.36549
Luzp1	1.10966	Slc1a2	-4.49837	Ccnd2	4.22402
Esrrg	-3.31303	Scrn1	1.81617	Eif4g2	0.441552
Rybp	1.86422	Rassf4	-4.14264	Prdm8	3.72316
Apbb1	-0.66931	Tenm3	1.99137	Alcam	2.4181
Hmga2	3.22965	Stxbp6	-4.00694	Chrna3	1.6108
Pkdcc	2.20337	Atp2b1	1.73602	Nelfb	0.754827
Dbh	3.602	Sstr2	-5.65626	Guca1a	3.44473
Ptprk	2.63121	Basp1	1.05198	Tshz2	-3.10146
Arid3b	1.42242	Ndufa4l2	-4.62127	Parvb	1.49915
Mybpc1	4.24749	Slco3a1	3.21995	Pam	2.5398
Vangl2	1.02251	2004-03-01	2.45907	Otx2os1	4.12489
Aldoc	3.44756	Mid2	3.53676	Cobl	3.68314
Tox2	1.04257	Gse1	-2.87518	Nr2f1	-2.42839
Tcerg1l	-3.76386	Fgf10	-5.40294	Tspan11	3.41224
Hipk2	1.09099	Cpa4	-3.5127	Syt13	1.68316
Mycbp2	1.05082	Sgk1	3.42247	Cyp26b1	-4.18002
Akr1b8	-1.87301	Rbfox1	3.36501	Osr2	4.19703
Wdr4	1.41481	Cd59a	1.89838	Asb4	2.59548
Kif13b	3.32455	Slc8b1	-4.60379	Hoxb3	-4.23845
2004-03-01	-2.3574	Rap1gap	2.17502	Dynlt1f	0.922173
Thsd7b	2.35243	Hspa12a	1.67068	Isyna1	1.01139
Th	-5.21316	Shisa9	-4.19855	Sst	2.33557
Prrc2c	0.748137	Rpl29	-0.790067	Klf10	2.42936
Pnrc1	0.960328	Ncald	3.05491	Gpm6a	2.29939
Nxph4	1.31173	Nrg1	1.97117	Armcx2	0.71351
Bub3	-0.586458	Arid3b	-2.00426	Rpl35	0.686294
Sdk1	2.85062	Pou4f2	-4.68742	Usp50	1.10122
Dach2	-1.83671	Cdk5rap3	-1.29682	Pfdn2	0.371759
Snx7	2.05602	Mical2	3.94275	Serpini1	1.10764
Cpne5	-6.17951	Vbp1	0.62024	Irx5	2.66136
Plekha5	1.13191	Adamtsl2	-5.16761	Sfrp1	-2.93816
Cdkn1a	-2.27754	Clpb	-1.82308	Wnt5b	3.35704
Greb1l	2.45967	Tshz1	2.5728	Arl6ip6	0.90948
Copz1	-0.512374	Thsd7b	-3.47536	Stra6	2.07903
Syne2	1.14724	Vangl2	-1.37873	Stk3	1.36151
Epha10	-2.05767	Ctsz	-1.54937	Zmat4	2.7204
Nectin1	2.09447	Prkch	2.62364	Eya1	1.66887
Nkx2-2	3.45193	Wdr4	-1.81817	Gng5	-1.32476
Mzt1	-0.703024	Gcnt2	-3.28778	Tfap2d	3.48004
Ubn1	0.704831	Hepacam2	-6.11777	Fes	2.40557
2610027K06Rik	3.19513	Wscd1	-2.74775	Pxylp1	1.93424
Lypd6	3.93337	Asap1	1.89901	Elavl4	0.776957
Arhgap5	1.08768	Syne2	-1.6605	Pygm	2.63373
Rab3ip	-0.943033	Dclk1	1.43651	Peli2	1.65629
Pou3f2	1.74904	Kcnq1ot1	-1.29479	Kctd12b	3.95935
Mirg	1.59145	B3galt2	-3.44835	Pak3	1.36052
Tox	2.81897	Rap1gap2	-3.47063	Eno1	0.8532
Lmnb1	0.621953	Aprt	-1.01424	Foxa2	2.29967
H3f3a	0.28554	Dennd2a	-2.06161	Gm15050	-3.08348
Smarca2	-1.83799	Morf4l1	0.456509	Polr2l	0.857173
Plxna2	2.14652	Ywhah	0.722604	Tshz3	-2.9716
Tmem200a	2.02621	Jam3	-1.59859	Ezr	2.55373
Nav2	2.40334	Tub	-2.84666	Spred3	1.86578
Htr1a	3.59635	Dusp2	4.40046	Uncx	2.28794
Arid3a	1.32016	Cyr61	3.79979	Ralgds	0.600463
Plcl1	1.74324	Fstl1	-1.91105	Lhx2	1.70447
Slc18a2	2.78903	Cacna2d2	-3.01267	Pcp4l1	2.76335
Sipa1l1	1.94521	Tle4	-2.25903	Dusp6	1.76938
Sema3d	-3.05628	Ywhaq	0.468518	Lhfp	-2.46086
Cd80	3.95126	Cfl1	0.373294	Dynlt1a	1.24137
Pbx3	-1.1884	Crim1	2.25317	B3glct	1.63227
Sumo2	-0.283238	Cbln4	-4.92955	Nmt2	0.953966
Chst7	2.69657	Tnrc18	-1.62816	Hmgn3	0.975218
Lrba	2.75291	Sptb	-4.19007	2510009E07Rik	1.86052
Rnf24	1.14154	Kctd11	-3.30924	Gnb3	3.0486
Tnnt1	-2.52518	Hbb-y	2.00538	Aida	0.751107
Gm10421	-2.26607	Lrrc38	3.77279	Tmeff2	2.43822
Mgat5	1.93503	Irs2	-2.50728	Rabepk	1.18806
Sars	-0.429188	Tshz2	1.96486	Foxa1	2.06519
Mia3	0.679804	Tle1	-2.87456	Aff3	-2.18212
Kdm5b	0.672258	Gal	-2.67785	Hypk	0.572996
Lmo1	2.56302	Slc10a7	-2.38419	Gnas	-0.291206
Morf4l2	-0.469751	Eml5	-2.24836	Glul	0.584574
Atp5g1	-0.533685	C1ql1	-2.34309	Magi1	1.34378
Kcnd3	-2.57973	Akap5	-3.5518	Slc9a9	2.14835
Optc	3.95617	Pgls	-0.701054	Crip2	0.978787
Gm5868	-2.65212	Prtn3	-2.30257	Dmrtb1	2.34326
Egln3	2.92651	Ngf	4.71932	Sae1	0.471008
Arhgdia	-0.386858	Ppa2	-1.18555	Asic1	0.994774
Afap1	0.650695	Parvb	-2.20418	Bace2	2.55973
Slc10a4	-1.9646	Prnp	-1.74179	Mcc	-1.42391
Prickle1	1.32414	Tcf12	-1.82382	Foxd1	3.4631
Ywhaq	-0.361514	Fbln1	-3.05346	2410004B18Rik	0.887279
Islr2	-1.78956	Clmp	-1.86697	Cd81	0.508907
Hba-a1	-2.6703	Rbms3	2.0311	Sox1	2.58872
Wwc1	-2.01941	App	-1.10527	Prkar1a	0.434136
Draxin	1.31109	Rxrg	3.56368	Ccdc8	1.83757
Hnrnpl	-0.790613	Egf	-3.11591	Sim2	3.64226
Ube2v2	-0.386511	Satb1	-1.77943	Vgf	2.60721
Pkn2	1.01402	Celf4	-1.42454	Il18	2.31168
Satb1	1.2561	Fosb	-3.89713	Psap	0.571521
Pafah1b1	0.52191	Shc1	-2.51308	Tmed7	0.607227
Tub	1.8407	Nudt7	-3.90019	Bcat1	0.752913
Gata3	5.68598	Dbi	-0.872541	Chchd2	-0.282521
Lhx4	-1.47404	Robo2	-2.88228	Bsg	0.344729
Rock1	0.602221	Il4ra	-2.96062	Fam136a	0.533118
Akap13	1.37278	Spin1	0.91489	Maea	0.563976
Rbfox1	-2.63375	Prex1	-2.82247	Cox6b2	1.53775
Ywhah	-0.567964	Vldlr	1.59228	Plk2	-2.32086
Irs2	1.48289	Glod4	-1.10442	Gstm6	2.25222
Cldn3	-5.18711	Sall4	-3.61335	Fndc9	3.15335
Cntn6	-3.14649	Hsd11b2	-2.69974	0610010K14Rik	0.853794
Jam3	1.11876	Grin2c	3.82397	Tmx2	0.660898
Tmx2	-0.642591	Pde4b	3.41922	Cplx2	2.16535
Ptp4a1	-0.398331	Ssc5d	-3.05251	Cst3	0.512264
Shox2	3.71949	Hsp90ab1	-0.411942	Tsen34	0.616899
Gzf1	1.42564	Rps20	-1.16713	Flrt3	1.43917
Ngfr	1.10145	Rcan2	1.77308	Rbfox3	-1.59667
Map4k4	0.638552	Eprs	-0.685015	Rpl14-ps1	0.992551
Smg6	0.868771	Gnat3	-5.46685	Cdc42ep3	-0.920117
Isyna1	-0.813507	Lmo1	-3.07855	Sft2d1	0.758275
Prkcb	2.9346	Hist1h2bc	1.74816	Radil	1.72646
Robo2	1.80119	Sema3d	3.00715	Fzd10	3.82184
Srrm3	0.759022	Mc4r	3.75176	Rnf145	0.78953
Eef1b2	0.566702	Rpl7	-0.981987	Cdh22	-3.09205
Stxbp5l	2.04368	Ucp2	1.46836	Coro2b	-1.07045
Fstl1	1.19328	Pcbp3	1.10605	Sox9	-2.2137
Tpt1	0.524877	Lef1	-5.44401	Ube2d1	-0.406044
Hexb	1.94057	Fxyd7	3.84159	Kctd13	0.769231
Jund	-0.447621	Lypd6	-4.80492	Tomm6	1.054
Olfm1	0.845864	Maml3	-1.59007	Csmd1	2.26398
Pfdn4	-0.459105	Th	4.87961	Wnt5a	2.15165
Aprt	0.711231	Gpr22	2.42389	Klhdc8a	1.82915
Btbd7	1.96054	Nfe2l3	-3.21825	Lrrn2	1.6282
Bcl11a	-1.77528	Glg1	-1.02259	Irx2	1.80586
Ppp3ca	-0.899006	Psat1	-1.47889	Bcar3	2.81719
Filip1l	3.17253	Coro2b	0.932642	Atp1a1	0.975518
Tbx3	3.52711	2810001G20Rik	1.15019	Pitx2	3.40473
Spin1	-0.785464	Rbp2	3.35827	Tspan5	1.10779
Polr3gl	-1.11709	Hmgn2	-2.30614	Rbm45	1.23893
Fam189a1	-2.56799	Prss56	3.24436	Laptm4b	1.24615
Dek	0.660867	Radil	-2.73304	Kpna2	0.85512
Mpp6	1.36799	Commd3	-1.05199	Lbp	2.19142
Ascl1	3.08179	Dlgap2	-2.77498	Pigp	0.452735
Spag9	0.580904	Hmga2	-3.64547	Laptm4a	0.47237
Atp5o	-0.721722	Plscr1	-2.97147	C1ql3	-3.8016
Prkce	1.85392	Eif4g3	-0.889699	Map3k6	2.34942
Baz2b	0.726358	Ophn1	-1.82157	Cthrc1	2.66463
Dlgap2	1.63098	Cyp1b1	-3.56152	Ubald2	-0.396619
Kcna5	3.38179	Rgma	1.24811	Arhgap28	-2.58365
Kank1	-2.35788	Chgb	-1.78003	Trib2	1.24997
Adgra3	1.3108	Enc1	-4.16815	Ralb	0.630234
Mid2	-2.96578	Srrm3	-1.10254	Ubb	0.292814
Hba-x	-2.11726	Mmp14	-2.58972	Gpx3	-2.07568
Ppia	-0.357085	Pag1	2.57888	Ddb1	0.562006
Zfp532	0.898376	Gm7854	3.38679	Smad1	-1.74037
Top2b	0.578214	Prr11	-2.45846	Eif3j1	0.64053
Eef1akmt2	3.5782	As3mt	-1.3437	Galnt18	2.63551
Ppp2cb	2.27628	Plcl1	-2.48305	Spry4	3.02031
Atp5b	-0.324957	Dnmt3a	-1.60451	Ntsr1	3.73688
Mex3d	1.38098	Neu1	-2.0368	Ube2n	0.321694
Hmgb1	-0.49717	Col5a2	-3.3532	Hmgn2	1.57482
Frmd6	2.14616	Inppl1	-3.23586	Cbarp	1.09806
Trp53inp1	1.52132	Mad2l2	-0.801318	Csnk2a1	0.42672
Mlf2	-0.390255	Adgra1	3.24334	Aard	2.17636
Prex1	1.7991	Ttc8	-2.46724	Fam155a	-1.56742
Rassf4	2.06277	Uts2r	4.69586	Dscam	2.2807
Ppp1r17	2.19771	Sobp	1.49928	Rpl37rt	0.811356
Rhcg	2.88232	Ktn1	-0.917358	Megf11	-3.2793
Klhl13	-1.27941	Cep120	1.08507	Zfand6	0.412655
Spp2	-4.30505	Hnrnpl	0.974573	Cntn6	2.73532
Arid1a	0.58545	Atpif1	0.599568	Barhl2	2.13333
Lcor	0.955201	Wdfy3	-1.23405	Tenm1	2.32409
Jpt2	3.67489	Tbx2	-5.79175	Pea15a	0.854552
Eif4g3	0.645193	Ppia	0.459113	Sarnp	0.499833
Egflam	-3.77594	Asb4	-3.77038	Aldh2	0.665491
Gria1	3.49018	Dbh	-4.76619	Sdha	0.481806
Hey1	1.46389	Gtf2i	-0.829924	Gm20498	1.63493
Spag6	2.76727	Cpt1a	-2.4431	Ahr	2.44886
Wscd1	1.46089	Usp25	2.01725	Hoxa3	-4.70499
Tmem47	1.71687	Dlgap4	0.554625	Spag7	0.480819
Hip1	1.18721	Tpcn1	-3.35928	Ttc4	0.729058
Fam163a	1.55986	Lgals7	2.62189	Map4k4	-0.671231
Ppp4r3b	3.62141	Efnb3	-1.51817	Adra2c	2.7183
Atp5k	-0.428694	Rab2a	0.412366	Hspa8	0.354398
Dixdc1	1.46093	H2-Ke6	-1.93164	Mgat1	1.12689
Uqcrc1	-0.347551	Kcnj12	-2.66643	Cntn2	-2.23493
Got2	-0.373408	Zeb2os	-2.42647	Mtm1	1.79845
Bptf	0.716939	Paqr9	3.12068	Nxn	1.16288
St3gal5	-1.31714	Slit1	-2.98591	Spata13	-2.64675
Gdi1	-0.611599	Cisd3	-1.9645	Rps6	0.512443
Gm9767	1.94175	Filip1l	-4.23826	Nkiras2	0.457314
Rab7	-0.404849	Cript	0.494699	Wwc1	1.61531
S100a16	-2.1545	Gm15545	-2.42857	Psma8	2.76359
Nsd1	0.893164	Bex3	0.592928	Chn2	1.51775
Slc10a7	1.48683	Dusp28	-2.04906	Plcb1	1.21681
Mia2	3.53908	Cdh12	-3.82812	Pnrc1	-0.999626
Cdc42	-0.34017	2810408A11Rik	-1.6305	Coro1c	0.631262
Bri3	0.356758	Cdc42	0.421072	Ccdc136	1.01943
Wdcp	3.22171	Copz2	-1.94071	Sec23a	0.784363
Fignl2	1.71123	Myo1b	-1.39159	Fkbp3	0.28947
Tmem44	0.649695	Optc	-4.54135	Tmem35a	-1.70055
Mmp17	-3.80103	Rnf19a	1.37574	Cckar	2.44201
Hbb-bh1	-1.94327	Mzt1	0.831937	Oat	0.761174
Mycn	-0.8476	Smc1a	-0.794607	Eif4e	0.547848
Brsk2	1.46536	Actn1	-2.30259	Rhob	-0.747829
Mcf2	-3.14644	Rai2	2.70962	Cyp39a1	2.19432
Igf2bp2	0.975075	Nectin2	1.72662	Frmd4a	0.758252
Tceal9	3.54833	Rcbtb2	-0.977043	Hpca	1.37716
Paqr9	-2.79942	Rnf165	0.688685	Arpc4	0.417309
Erg28	2.98353	2310009B15Rik	-1.14848	Mrpl54	0.362274
Hook3	0.550733	Mybl1	-3.39009	Grin2b	2.29866
Virma	3.55105	Mapre1	0.444095	Kif21a	0.528321
Gjc1	0.88081	Ccnd1	-4.16415	Rbms3	-2.83625
Cttn	-0.488123	Sptssa	0.940113	Sh2d5	2.02687
Neu1	1.23754	Slc27a3	-2.18706	Tmtc4	0.923013
Maip1	2.93583	Mir124-2hg	0.918245	Map1a	-0.950554
Bod1l	0.500566	Ndufv3	-0.698416	Iqcj	3.03515
Cited2	0.753955	Prelid1	0.472461	Rpn2	0.445482
Cnot1	0.871659	Selenow	0.738063	Galnt13	2.27468
Zfp647	2.50544	Smim20	-1.0854	Mmachc	0.827462
Chodl	-6.55858	Ptprk	-3.17296	Msi1	0.845572
Cox6a1	-0.402577	Col1a2	-3.09692	Cetn3	0.473513
Washc3	3.50409	Pde5a	-3.50247	Hs3st4	1.45668
Tpr	0.455179	Cblb	-1.9194	Ttc5	0.514783
Gpm6a	-1.76024	Rpl27a	-1.21122	Dusp15	2.01684
Cdk12	0.82402	Rhobtb3	-1.94211	Rrn3	0.631866
Sptssa	-0.75352	Snrpf	-0.782031	Wls	1.61728
Armc8	-0.707723	Atp4a	2.72867	Egln3	-3.35597
Uts2b	-5.49575	Arf4	0.491826	Lzts1	1.12168
Glg1	0.705519	Klf3	-2.94555	Grcc10	0.732829
Thap2	1.03178	Luzp1	-1.22125	Olfr731	2.34403
Atrx	0.52387	Mlh1	-1.70602	Mettl26	0.656949
Ciapin1	-0.417214	Adgra3	-1.73781	Tecpr1	0.775587
Bud23	3.32861	Cldn3	5.27823	Prcp	1.09279
Csnk1g3	-1.28828	Tanc2	1.30593	Fry	1.41633
Parm1	3.78828	Stxbp5l	-2.71773	Glra1	-2.37675
Prelid3b	3.2455	Serf2	-1.0013	Park7	0.329303
Rap1gds1	-0.864447	Capza2	0.516142	Zfp536	1.02442
Foxb1	-2.84417	Samd5	2.72304	Ajap1	-3.12333
Atp5h	-0.260994	Sulf2	-1.85257	Epha4	-2.87396
Usmg5	-0.332057	Supt16	-0.919645	Serpine2	2.1596
Rnf216	1.0505	Qprt	-3.09221	Jagn1	0.488234
Tbc1d1	1.41968	Mxra7	0.751477	Eri3	0.728563
Hectd4	2.6806	Abhd17c	1.00991	Golt1b	0.66498
Slc10a6	2.14011	Arhgap36	2.89499	Pvt1	2.19059
Auts2	0.836304	Acsl1	-2.19555	Ulk3	1.55912
Pcca	1.35804	Hacl1	-2.62256	Dars	0.560058
Armcx2	-0.592736	Rnf182	-1.75149	Spag9	-0.620386
Rps20	0.918016	Rpap1	-1.85735	Cacna2d2	1.40095
Fgd5	2.37321	Bcl2l11	1.73733	Myl6b	0.811668
Palm	-0.420627	Rnf216	-1.46672	Plxna1	-1.46683
Arpc4	-0.406332	Ina	1.03649	Cdkn1c	0.932356
Spag7	-0.502536	Wscd2	-2.46958	Mgst1	1.96741
Hdgfl2	3.40981	Tenm2	1.48319	Tmem181b-ps	1.72928
Sptb	2.61534	Abat	-2.03961	Olfr482	1.91567
Tnrc18	0.960891	Hba-a1	2.53538	B3gat1	-1.68841
Cop1	3.1179	Bri3	-0.522815	B3galt6	0.935637
Rtraf	3.64026	Acads	-1.41267	Drd2	2.16839
Eno1	-0.687359	Nsdhl	1.3385	Greb1l	-2.66019
Ctsl	0.672274	Cd80	-4.80639	Apbb1	0.510135
Ndufa13	-0.297206	Ywhab	0.47897	Cadm1	-1.578
Arf4	-0.355213	Pou4f1	-5.38082	G630016G05Rik	-2.60782
Ret	-2.46838	Gpx4	-0.508618	Il11ra1	1.36866
Hs3st4	-3.67583	Ap2m1	0.560927	Otub1	0.427171
Abraxas1	3.06595	Tbx20	-5.45168	Prkcd	-1.55087
Nbdy	3.33278	Hmgn5	-2.02615	Sssca1	0.556102
Bcl11b	2.71638	Jak1	-1.1789	Ndufa12	0.487134
Rph3al	2.79836	Npas3	2.04205	Zfhx3	0.684957
Snhg18	1.81771	Rpl30	-1.01192	Fam189a1	2.26783
Snu13	3.23419	Rac1	0.490076	Trmt2a	0.747055
Rb1cc1	0.65326	Pam	-3.9596	Crabp1	-3.12822
Eloc	3.20104	Rpl38	-0.704957	Rps27	0.673369
Col5a2	1.99477	Ntrk1	2.19645	Pkdcc	-2.25092
Palmd	-4.57029	Hoxb1	-6.67711	Fam174b	-1.42364
Cep85l	1.38409	Elmo1	-2.12524	Lmo4	-1.36633
Pcbp3	-0.827578	Mrpl23	-1.56607	Abcd2	2.22312
Pik3r1	-1.83623	Cfap126	-3.62879	Gemin7	0.498213
Ttf2	1.67459	Dynlrb1	0.441382	Hoxaas2	-2.878
Tmem169	0.986957	Naaa	-3.44343	Igfbp5	1.57107
Nop53	3.10488	Rora	-2.85451	Xpnpep1	0.455636
Gon7	3.44869	Loxl2	-3.26696	Slc25a17	0.488021
Myl2	-2.91837	Mirg	-2.07017	Pick1	0.68843
2610001J05Rik	-0.632257	Aff3	1.49987	Gnai3	0.421678
Fosb	1.93385	Cox6a1	0.465133	Slc25a11	0.41975
Sem1	3.39327	Rbm45	-2.0603	Mapk12	0.951389
Ints14	3.10999	Sqle	0.945546	Uba52	0.640812
Pin1	-0.363631	Pdlim7	-0.879064	H2-Ke6	1.0854
Chac1	1.91702	Cdc42ep4	-1.91719	Ildr2	1.9503
Smim26	3.06642	Atp5g1	0.585876	Piwil1	2.57308
Vldlr	-1.23434	Prox1	-2.09488	Gm7271	2.61497
Rtl8b	2.90996	Spock1	-2.47787	Opcml	-3.89204
Cggbp1	0.687416	Kif13b	-3.33784	Dock5	1.97734
Ints11	3.07291	Tmem200a	-2.24926	Tnrc6c	-0.773549
Prmt1	-0.341754	Atp5h	0.316585	Abcd3	0.856984
Cyr61	-3.43113	Sdk1	-3.43226	1700025G04Rik	-1.02438
Rps24	0.498929	Jund	0.503832	Stt3a	0.675047
Lnpk	3.16443	Tuba1a	0.536685	AI597479	1.04255
Snhg3	-0.807648	Ost4	-0.746844	Gpm6b	0.595923
Ank3	-0.828729	Dcaf8	-1.47541	St18	1.12242
Col7a1	2.90207	Sipa1l1	-2.58209	St8sia4	-1.80569
Elob	3.22967	Dnajc2	-0.639028	Akap6	-1.14685
Rps6ka2	1.22453	Mycbp2	-1.12907	Irx3	1.35392
Frmpd1	3.42112	Adgrg1	-2.1762	Lum	2.55847
Gsdme	3.54479	Cfl2	0.643649	Ngfr	-1.31454
Acads	1.03222	Lin28b	-1.69298	Atic	0.724141
Slco5a1	0.746801	Rom1	-3.14602	Col13a1	3.36208
Jpt1	3.18871	Rps6	-0.717375	Tmeff1	-0.591567
Clcn5	0.992359	Arhgap10	2.46448	Arl4a	1.09935
Ndufs7	-0.384031	2900060B14Rik	1.37109	Htatip2	2.03987
Cops9	3.09655	Rb1cc1	-0.949907	Rdh13	0.946989
Pou4f1	3.99517	Pum1	-0.781714	Myc	1.55919
4933405D12Rik	2.23464	Mycl	-1.36303	Cul1	0.497787
Ckap4	0.468672	Mllt11	0.868443	Rab27a	2.40149
Hnrnpa3	-0.36366	Sumo2	0.368792	Ptch2	2.6634
Fam241a	3.33506	Crnde	2.51797	6820431F20Rik	0.721283
Mindy3	2.95283	Ston2	2.67651	Chrnb4	1.52227
Ebf1	0.843736	Sec61g	-1.56697	Tspan18	2.18342
Neurog2	-2.43653	Ttc32	-2.68713	Lypd1	-2.37461
Syt6	3.53184	Bola1	-0.869918	Angpt2	-2.11684
Celf4	0.919551	Psma4	-0.397503	Gpr153	1.30338
Hdgfl3	2.50219	Bcl11b	-3.76619	Hotairm1	-3.10894
Mpped2	1.82086	2610027K06Rik	-3.67252	Gm11346	1.64863
Homer2	-3.8298	Iars	-1.00845	Ireb2	-0.84913
Grik4	1.85001	Cyb561	-2.57612	Wrb	0.750445
Gpx3	1.7239	Rps4l	0.924149	Dusp26	-1.26484
Dmac1	3.05824	Col4a2	-3.68646	Itsn1	-0.780515
Mesd	2.78474	Rpl34	-0.649967	Hnrnpk	0.268
Lrrc75a	-1.59243	Epb41l5	-1.86069	Pgm5	3.3698
Kctd11	1.45603	Scn2a	1.74923	Eif1ad	-0.568488
Ncam1	-0.967985	Tcf20	-1.79189	Mdh2	0.26385
Cep83	1.1646	Sncg	2.30663	Sybu	1.91737
Sarnp	-0.439296	Mlf2	0.432774	Pde4b	-3.15693
Rgs4	2.0139	Ubc	-0.580872	Mapk11	0.70465
Erich1	0.79269	Hmgb3	0.345211	Kif2a	-0.741897
Commd10	-0.542381	Ptprn2	1.68709	Rwdd3	1.79762
Larp4	1.4223	Pcdh1	-2.70989	Atad1	0.483996
Bhlhe41	-2.89185	Tgfb2	-3.24403	S100a11	1.28798
Lrrc38	-3.28685	Serpinh1	-1.44635	Btf3l4	0.395247
Cdk5rap3	0.76084	Afdn	-1.01751	Ccdc182	-3.13596
Etfrf1	3.49135	Calm2	0.759767	Ptchd1	3.36734
Lcorl	1.1546	Syt17	-2.83135	Shkbp1	0.564926
Tspyl4	0.778131	Tm2d1	0.660908	Msx1	2.29064
Tuba1b	-0.453404	Tnrc6c	0.77737	Dtx3	0.5354
Spata6	-1.76187	Pfdn4	0.557721	Arhgef6	3.14037
Mcrip1	2.91404	Lrba	-3.41589	Ncoa7	0.965709
Trim71	1.93036	Cdh6	-2.8688	Racgap1	0.829309
Spats2	0.831263	Iars2	-1.87203	Slc12a5	-2.40625
Ap2m1	-0.446468	Sh3bgrl	-0.730017	Yod1	0.857207
Capza2	-0.361803	Atp5o	0.732898	Maged2	0.584629
Zfp703	1.81452	Rhcg	-3.76744	Kansl1l	-1.35466
Cd99l2	-0.807328	Pdcd4	-1.40736	Pcbd1	0.731459
Calcrl	2.9647	6430503K07Rik	-4.7103	Rfxap	-0.726572
Prmt8	-2.48757	Atp9b	-2.12158	Snx11	0.748455
Asap1	-1.2103	B230354K17Rik	-1.31836	Map3k12	0.713777
Alg2	-0.702332	Stom	-3.9041	Ap3s2	0.467821
Cycs	-0.355499	Snx7	-2.3627	Nkx2-9	2.05373
Cabp7	2.43596	Arhgdia	0.43338	Tnfsf13b	3.12142
Vps28	2.86107	Qk	1.10108	Vps35	0.446467
Zfp334	1.13838	Cckar	-3.84403	Ccar2	0.529488
Cep164	0.83439	Lrp1b	-4.60512	Folr1	2.25966
Retreg2	2.71239	Zcrb1	-0.582511	Clpb	0.932882
Neto2	0.826211	Sccpdh	0.754598	Agps	-1.10663
Eif4ebp2	0.861767	Ttf2	-2.20978	Dpy30	0.38918
Atp2c1	-0.640385	Fam19a4	4.05623	Kat2a	0.681057
Jag1	-1.20912	Lrrtm4	-2.31907	Prmt7	0.594711
Rpl30	0.828742	Tiam2	-4.29373	Mtf2	-0.49324
Tagln3	-0.371415	Amigo1	-2.35518	Cdk14	-1.83022
Rtf2	2.5978	Ibtk	-1.34701	Prkcb	-3.12743
Mnx1	-6.56857	Pbx2	-1.11611	C530008M17Rik	-0.907278
P2rx3	2.2009	Echs1	-0.593588	Ddx28	0.825456
Trir	2.67255	1500011B03Rik	0.65659	Lbh	0.665511
Tmem108	1.27573	Trp53inp1	-1.88794	Mb21d2	-1.11942
Rabgap1	0.790376	Dennd6a	-1.63554	Trpc4	3.14727
Lgals7	-2.09662	C630043F03Rik	-3.12647	Dbnl	0.45959
Mmd2	2.26959	Stc2	3.84701	Plin3	1.20482
Vbp1	-0.420199	Serpini1	-1.22349	Egflam	2.11589
Nsd2	2.95618	Chd1	-0.844829	Gch1	1.27065
Eda	2.43736	Nipsnap3b	0.647451	Xpo6	0.834568
Fbxl22	1.80535	Irx3	2.54174	Calu	0.562767
Gatd1	2.35458	Epha3	4.1795	Slc38a2	-0.581362
Kazn	1.1442	Sfrp1	2.0332	Ap2a1	0.491024
Tmcc3	2.0371	Wfs1	-2.3313	Bbs10	1.66442
Mrnip	2.75886	Stmn1	0.435498	Cd164l2	2.84582
Vrk1	0.949615	Mbd4	-2.18691	Dyrk3	0.984708
Ndn	-1.4464	Arhgap5	-1.28596	Gpsm3	1.73009
Cxcl12	2.36523	Nfasc	1.25481	Snapin	0.565528
Thap12	2.73963	Crb1	-2.69256	Tprgl	0.356803
Tac1	-3.76918	Ppp3ca	1.02156	Ccdc167	0.837331
Babam2	3.19013	Evc2	-2.86064	Fgf8	2.91531
Ppa1	0.471415	Ifitm2	-1.07961	Dab1	-2.66404
Dynlrb1	-0.345867	Kcnd3	2.40497	Itga8	3.25342
Shisa9	2.12869	Nbr1	-0.885711	Adgrb3	1.26833
Slc25a3	0.219031	Igfbp2	1.18084	Ddx5	0.27161
Rap1gap	-1.65556	Spata33	-2.76814	Trip6	1.75955
Arhgap42	1.62062	Morf4l2	0.634956	Slc22a15	-1.20012
Dhx29	0.934746	Zfyve26	-2.41237	Hecw2	-1.92586
9530026F06Rik	2.6862	Adamts4	-2.98511	Megf9	-1.1337
Atcayos	2.34391	Rab5a	0.515888	Cyp1b1	-3.23142
Nipsnap2	2.67036	Ephb2	-1.41522	Phpt1	0.52611
Atad2b	1.11279	Fndc3a	-0.940618	Lrp11	0.887594
Sdk2	1.38227	Cbfa2t3	-2.61372	Hsd17b10	0.504585
Eloa	2.97215	Pgghg	-2.44204	Sim1	3.34161
Zfyve26	1.70998	Bptf	-0.86982	Gnb1	0.499292
Pter	2.78478	2007-03-01	-0.63862	Nfat5	-1.10559
Fbln1	1.55427	Odf2	-1.09779	Cct7	0.242944
Mical2	-3.87035	Pdlim1	-3.57515	Shh	0.986341
Ppp2r1a	-0.401092	Pon2	-4.54057	Nectin1	-2.06032
Ankrd46	-0.602192	Zeb2	-1.53696	Tmem62	-1.49367
Abhd17c	-0.757942	Sp8	2.74376	Slc24a1	2.36998
Zfp955a	1.9539	Tbc1d5	-2.48014	Scd2	-0.671467
Adcy6	1.77092	Armc8	0.781981	Sox4	-0.543268
Ecel1	-1.48706	Cadm1	1.2507	Fsd1	0.491724
Naxe	2.46102	Zfp667	-1.39147	Dync1i2	0.306405
Riox1	3.60914	Sox1	-4.0036	Rcn3	1.00674
Ddx46	0.525969	Hadh	-1.3345	Vps53	0.536421
Ncald	-1.9791	Hipk2	-1.15845	Nefm	-1.31723
Akap9	0.390118	Kif19a	-3.57988	Pdlim5	-1.76931
Slc22a15	1.05183	Rplp0	-0.953072	Hgs	0.557693
Phtf1	0.772721	Cd9	-3.3092	Ccnjl	0.6215
Pycard	0.905135	Cers6	1.1815	Tbx20	-3.41832
Nrg1	-1.47274	Peg10	-2.40462	Hoxb1	-4.46684
Grb2	-0.488517	Trim71	-2.41803	Pgls	0.373304
2410002F23Rik	-0.470695	Dpep1	3.49894	Gata3	-5.22726
Bclaf3	2.23058	R3hdm2	-1.23498	Syde2	2.70144
Trappc8	1.2503	Ptn	-4.71099	Enc1	-2.48609
Dhx9	0.913058	Napepld	-2.14038	Arpc2	0.229027
Tmem131l	2.42318	Ptch1	-1.46597	Glipr2	0.634109
Sulf2	1.20914	Srp9	-0.564674	Plcb3	1.38596
Myl1	-2.84855	Fabp5	0.545774	Man1b1	0.610782
Ppp4r3a	2.74549	Prr7	-1.20956	Clpp	0.424889
Psat1	0.915806	Spata6	1.93537	Prkce	-2.02028
Anapc13	-0.385878	Pts	-0.76935	Cdk5	0.611651
Bcl9	0.55962	Tspan9	-2.29739	Prdx3	0.423938
Abraxas2	2.32492	Pcolce	3.68012	Psmd2	0.338457
Dab2ip	1.04965	Krt12	-3.29761	Sap18	0.434055
Ptpn11	0.717267	Tdg	-0.515697	Pou4f2	-3.47662
Aff4	0.780237	Zc3h6	-2.35271	Tgfb3	1.74985
Rbm27	0.594958	1700056E22Rik	-2.10904	Dctn1	0.623744
Rpl29	0.458739	Rps10	-0.742831	Gata2	-4.80287
Ufd1	2.4808	Shf	-2.03998	Bach2	0.894463
R3hdm2	0.916827	P2rx4	-2.28964	Ndufaf4	0.487479
6430503K07Rik	3.16403	Efna5	-1.31383	Amer2	-1.12138
Tmed5	0.719985	Tfdp2	-1.43286	BC029722	0.926323
Commd3	0.691652	Stx7	0.730322	Ttll7	-1.19306
Atp1a3	-1.34302	Cks1b	-0.755892	Tanc2	-1.34961
Suco	1.035	Atp5b	0.393189	Usp5	0.447416
Begain	1.40133	Mid1	-1.29515	Tpt1	-0.441913
Sox5	1.60679	Scube1	-2.26428	Srl	1.34555
Kdm1a	0.608423	Rrm1	-0.961012	Pou3f1	1.21171
Brd1	1.66543	Thsd4	2.50952	Esrrg	1.13521
Ss18l2	3.2018	Rps15a	-0.582356	Tmsb15b2	1.22344
Rrbp1	0.945021	Zfhx2	-1.72313	Zcrb1	0.432771
Socs6	1.12732	Tmem47	-2.37741	Thsd7a	-1.36317
Fubp1	0.3263	Dda1	0.45333	Arid1a	-0.520329
Afdn	0.691866	Usp19	-1.05058	Derl2	0.683205
Fam241b	3.45994	Sema5a	-3.91929	Cryzl1	0.46385
Gm4792	2.192	Cox4i1	0.210361	Dnajc21	-0.865511
Hba-a2	-2.19185	Chac1	-2.58183	Bccip	0.611255
Kmt2a	0.727415	Pcca	-1.99262	Crnde	1.22794
Rap2b	0.88782	Hmgb2	-0.857907	Nkx6-1	0.873174
Rex1bd	2.30512	Auts2	-1.00704	Wdr43	0.689429
Edrf1	1.57898	Rnf150	-1.94436	Wnt3	1.78472
Strn3	0.719387	Ppp1r10	-1.15167	Pin1	0.304869
Vim	0.461347	Cdkn2d	0.817641	Phlda3	1.29979
Smim27	3.30158	Nav1	0.936596	Lypla1	0.481859
Chp1	0.443096	Gpr4	-3.22801	Ankrd11	-0.588284
Chd4	0.385598	Tnrc6b	-0.953924	1700001G11Rik	1.68676
Slc12a5	1.6372	Cacna2d1	-1.38885	Lhx9	1.00073
Nop10	-0.440813	Fdft1	0.908432	Lrrc24	0.918229
Ntrk1	-1.79113	Tle3	-1.35304	Flrt1	1.19657
Nsmce3	2.60269	Eif4e	0.777131	Zfp428	-0.555422
Timm29	2.68686	Nap1l5	1.25642	Tmem132d	3.05013
Eml5	1.24737	Ppp2cb	-2.68733	Calm1	-0.355131
Nsd3	2.44125	Snhg6	-0.984653	Epha8	1.92019
Eipr1	2.07982	Rnf149	-1.42256	Ank2	-1.00966
Rimklb	-1.09654	Klhdc8b	-1.45146	Pdlim7	0.539282
Ppp2ca	-0.375065	Lfng	-3.22903	Mrpl28	0.348858
Ssc5d	1.53315	Zfp647	-2.98387	Aars	0.560089
Dennd1c	1.69704	A830036E02Rik	-2.97853	Tac1	0.780787
Plpbp	2.36918	Ndufs7	0.436943	Cotl1	-0.548747
Metap1	-0.737191	Mcat	-1.0257	Tiam2	-3.6334
Prkcd	1.03811	Cog1	-1.28055	Bicd2	0.811696
Romo1	-0.291355	Bod1l	-0.590028	Mmp14	1.38681
2007-03-01	0.471915	Atp1a1	-1.11137	Agr2	2.85297
Cnst	-2.04879	Arhgap42	-2.16934	Dock11	-1.45293
Lypd6b	2.95061	Rbmxl1	-0.764093	Gas5	0.455176
Rhobtb3	1.29254	Ywhaz	0.468465	Pmpca	0.524133
Washc2	3.15768	Dpysl4	-0.537498	Med13l	-0.781403
Nufip2	1.18242	1700086O06Rik	-1.35972	Klf3	1.22044
Phf14	0.626475	Cbr4	-1.68882	Anp32a	-0.403643
Mindy2	2.54712	Wdcp	-3.76554	Rbms1	-1.28521
Dhx36	0.828458	Ttc39c	-1.66311	Dach2	1.31565
Ncor2	1.13894	Asap2	-1.52805	Maged1	0.470028
Gse1	1.31516	Grhpr	-1.20952	Golga5	0.971096
Tmem62	1.16492	Trappc6a	-0.937817	Mlxip	-1.32329
Ube2n	-0.276604	Eya2	-2.90191	Pcdh19	1.4673
Polr2l	-0.674414	Lrrc28	1.14341	Ppa1	-0.579305
Pak3	-0.975097	Itgb1bp1	-0.840698	Srp68	0.612748
Abat	1.1316	Ywhag	0.499371	Loxl1	1.91336
Ccnj	0.760061	Chd4	-0.52816	Ldlrad3	0.587263
Cartpt	-1.67743	Rps24	-0.550083	Dnajb2	0.626444
Ift74	0.793792	Rybp	-1.88207	Xkr4	-2.59726
Uqcrb	-0.249906	Tmem108	-1.4906	Tab1	0.840785
Phox2a	1.7525	Mkl2	-2.18924	Gm10012	0.939826
Cyc1	-0.278451	Cdh13	2.4119	Galnt7	-1.4311
Stox2	-0.672704	Ampd3	3.12043	Qk	-1.10006
Ubr5	0.850608	Gtf2e2	-0.880012	Dennd1c	-2.28732
Il1rap	3.63312	Hs3st3a1	3.35866	Gm10421	1.51176
Tlk2	0.910812	Rprm	-2.78322	Efemp2	1.30262
Alpl	-3.07587	St8sia2	-1.64205	Uap1	-0.88903
Topbp1	1.26776	H2-D1	-1.13198	Ubc	0.339874
Armc6	-0.698305	Uckl1	-0.846222	Magel2	-1.0657
Ywhab	-0.350444	Kcne1l	-1.74893	Scrt2	-0.835372
Prdm8	-3.27062	Ciapin1	0.4683	Actn1	1.60821
Ctbp1	-0.24113	Kazn	-1.65785	Cul2	0.519399
Hgs	-0.549435	Cdh22	-2.51414	Mrps18c	0.432842
Ino80	1.14767	Eef1e1	0.501372	Tmem134	0.674471
Dcaf1	3.04952	Vip	-4.61919	Psme4	-0.849217
Hspb3	2.76161	Chn2	-2.56683	Ccng2	-0.533882
Rnf121	-1.31118	Rgs7	1.47514	Cetn2	0.588412
Ankrd17	0.513871	Dpy19l4	-2.1988	Slc39a3	0.962889
Eif4a2	-0.512918	Slc12a7	-2.11426	Shox2	-3.93587
Tnrc6b	0.7014	Rps28	-0.660054	Yeats4	0.491366
Ndufv3	0.448325	Ncor2	-1.53853	Kctd20	0.520243
Med13	1.16196	Hs6st1	1.64642	Cxxc4	-0.724883
Ywhag	-0.416009	Golgb1	-0.857472	Arfgap2	0.421164
Frmpd3	-1.62361	Rab7	0.447527	Wdr6	0.54165
Rbm43	-2.63138	5930412G12Rik	-3.30548	BB218582	2.33564
Lin28b	1.05472	Taok1	-0.887026	Rnd1	1.97759
Lhfp	1.28102	Aldoc	-3.78121	Nfatc4	2.39783
Washc1	2.7467	Fignl2	-1.96858	Nkd1	1.15842
Riok2	2.7899	Aldh5a1	-1.82838	Eif4ebp2	-0.856241
Nfic	1.18384	Rbbp6	-0.585289	Garnl3	1.24476
Rtl8a	2.31423	Numa1	-1.10103	Foxp2	1.45077
Ints13	2.47071	Nek7	-2.07884	Pax8	1.64686
8030462N17Rik	2.22967	Akirin2	0.569601	Amt	1.16907
Ranbp1	-0.271543	Rps6ka2	-1.71322	Cacnb4	-1.515
Serinc1	-0.339823	Cdkn1a	1.80533	Peak1	0.988598
Csmd1	-2.18694	Tagln3	0.433188	Gstm5	0.396922
Ehmt1	0.508888	Tnnt1	2.39191	4732491K20Rik	1.21928
Nkain3	-1.9398	Nsd1	-1.01289	2310039H08Rik	0.686377
Agfg1	1.05986	Shb	2.37361	Lrsam1	1.09876
Usp50	-0.861488	Eif4b	-0.756395	Mgat5	-1.99159
Bahcc1	0.891653	Tspan5	1.01831	Prr7	0.826862
Hacl1	1.43238	Myo10	-2.31716	Crmp1	-0.581744
Cfl1	-0.237641	Cald1	-2.2229	Cacna2d1	-1.12133
Ttc32	1.79374	Hba-x	1.99451	Selenov	1.49712
Kin	0.710569	Galnt18	-4.2227	Klhl35	1.12003
Zfp503	-2.07139	Anapc5	0.539412	Slc30a9	0.377037
Arhgap29	-3.2292	Lpp	-2.08185	Fbxl18	0.613895
Cacna2d3	-1.6815	Ube2q2	-1.59274	Lhfpl3	2.0367
Ndufa7	-0.223291	Tuba1b	0.550024	Fam129a	2.74275
Irf8	1.74624	Lhx1os	2.35518	Arhgef40	1.17888
Smc2	0.637937	Trim13	0.937626	Synj2	2.43841
Aldoa	-0.645323	Rabgap1	-1.06521	Zfp667	-1.01624
Arl13b	0.75625	Kiz	-1.33821	Zfp389	1.56371
Utp4	2.32031	Mcrs1	0.477759	Asna1	0.338977
Tfdp2	1.00849	Gdi1	0.676532	Nrp2	0.852824
Rgma	-0.948285	Arid3a	-1.52458	Mtpap	0.537228
Usp7	0.775753	Thrap3	-0.746102	Dpf3	-1.86632
Slc5a7	-2.17908	Rtn4rl1	-2.30579	Nuak2	1.16866
Fxyd7	-3.14574	Mapk12	-1.48031	Matn2	1.7142
Fzd3	1.01445	2810006K23Rik	-1.16046	Pcnp	0.263198
Trim2	-0.684028	Aldh7a1	-1.24177	Uhrf2	-0.442737
Psme3	-0.449736	Tomm20	-0.328176	Abcb8	0.669679
Dusp2	-3.6939	Serpinb6a	-1.44871	Pde5a	-2.6532
Lrp1b	2.86618	Parm1	-4.70735	Rbmx	0.350586
Lsm6	0.297477	Zfp644	-0.854614	Arfip2	0.549457
Enpp2	-1.7568	1700025G04Rik	-0.976239	Prdm4	0.706973
Lpp	1.22355	Snx6	-0.444927	Tmem186	0.699032
Tprgl	-0.356233	Syt6	-4.07808	Peg13	0.728642
Frmd5	0.934651	Mtfr1	-0.974044	Klc2	0.492182
Samd5	-2.15879	Lmnb1	-0.642188	Atp2b4	-1.40494
Slf2	2.85013	Cdkn1b	-1.40256	Thnsl2	-2.22391
Mta1	1.03584	Tgfb1i1	-1.36506	Pycrl	0.499128
Ireb2	0.627786	Trip10	-2.14584	Particl	1.23974
Sstr2	2.16944	Nudt14	-1.07641	Pdlim2	1.06211
Rbm38	1.21459	Kdm5b	-0.73457	Fam89a	1.22359
Fgd6	1.72618	Amer2	-1.34988	Spag6	-3.62792
Limch1	1.23941	Pabpc1	-0.695407	U2af2	0.417142
Mapre1	-0.28798	Ensa	-0.950861	Ldlrad4	1.18251
Ncl	0.314167	Tekt1	-2.55974	Tpd52l1	1.43379
Tshz1	-2.20512	9530026F06Rik	-3.20135	Ubxn2b	0.740036
Lta4h	0.758333	Pcdh17	-2.20885	Rab18	0.277214
Casc4	0.665245	Hist1h2ap	-1.85493	Zfp553	-0.606986
Nek7	1.29965	Rpl10a	-0.626182	Zfp106	-0.668043
Atpif1	-0.4284	Bud23	-3.9994	Fundc2	0.427978
Rasgef1c	-5.20808	Unc5c	-3.19739	Romo1	0.27247
Bcr	1.02426	Rcn1	-2.66659	BC052040	-1.33291
Dock11	1.1486	2510009E07Rik	-2.16703	P2rx3	-2.22191
Ppwd1	1.1263	Rbm27	-0.779843	Acot1	1.23571
Cenps	3.25255	Tlk2	-1.10716	Wdr5b	1.28429
Rbbp6	0.450571	Npr2	-1.97626	Ccdc43	0.558712
Has2	4.1354	Rflnb	-1.86581	Tbc1d9b	0.869414
Ivns1abp	-0.468553	Plce1	-3.91234	Poldip2	0.387124
Utp11	2.4946	Ino80	-1.52855	9130023H24Rik	1.16473
Jmy	1.2154	Ptk7	-1.50441	Prkch	-2.82188
Arl8a	-0.649524	Acy3	3.25204	Creb1	-0.6622
Sgta	-0.318599	Bphl	-1.28565	Puf60	0.280464
Zfp663	1.83923	Grb2	0.58728	Mrps34	0.436293
Swi5	-0.208586	Eef1akmt2	-3.75337	Gabra4	3.11549
Cdh6	1.98403	Adtrp	3.86669	Rab5b	0.570569
Rai1	0.812199	Sertad4	-2.81682	Ntrk2	1.0624
Nbas	1.41936	Gstm5	-0.50475	Nr4a2	1.89188
Cfl2	-0.484039	Hrk	1.61204	Ppargc1b	2.44477
Timm13	-0.211911	Whamm	1.42555	Prokr1	2.1133
Mir124-2hg	-0.625585	Chd3	1.30346	Foxn3	-0.457635
Smim3	1.89523	Sgk3	-3.33592	Luzp2	1.53146
Ppp1r10	0.819578	Ltbr	-1.97004	Brd1	-1.59606
Kif18b	2.31067	Cep78	-1.23687	Cyth3	-1.02705
9930021J03Rik	0.788648	Gata2	-6.48177	Josd2	0.552362
Myo1b	0.864098	Tmem147	0.519418	Wdr45	0.825952
Nhlh1	1.34339	Sct	4.19648	Mical1	0.842147
Ppp1ca	-0.239501	Emilin2	-2.45412	Fubp1	-0.301641
Fgf15	-1.29769	Calm3	0.573207	Akap9	-0.405331
Sall4	1.63662	Selenok	0.459632	Mgll	-1.79052
Aqp5	-2.11877	Nsg2	1.11753	Foxred1	0.708667
Cacna1h	1.23429	Timm8a1	-2.35501	Cltc	-0.581721
Hs3st3a1	-2.83599	Fgd6	-2.76935	Ints6l	-1.44606
Dusp4	-1.10155	Fam53c	-1.20093	Cd302	1.89181
Ppp1r15b	0.891958	Mta1	-1.41497	Nrn1	-0.292994
Nck2	1.95807	Hey1	-1.78649	Myef2	0.445704
Nyap2	-1.75568	Arl15	-1.90102	Zfand4	1.68711
Ythdc2	0.858459	Mafb	2.66468	Fam174a	-0.722691
Rai14	0.886801	Rilpl1	-1.49715	Mef2c	-2.6923
Kmt2e	0.324611	Loxl1	-3.29467	Gm13034	2.35139
Npas3	-1.44969	Fam163a	-1.93735	Cabp7	-2.88476
Rbm42	3.02088	Maged1	0.582026	Sacm1l	0.657501
Rbpj	0.855819	Pkig	-0.742211	Slc8b1	1.53455
Fam117a	2.0248	Hdac9	-2.79167	Cyp4f13	1.49878
Grik3	1.64465	Polr3gl	1.10231	Abcg1	1.21591
Hif1a	0.484643	Pole4	0.699337	Bgn	2.7707
Rps10	0.600618	St18	-1.55702	Dazap1	0.300353
Tlnrd1	1.91039	Zfp36l1	-3.14403	Dlg4	0.613501
Uqcrq	-0.35368	Setbp1	-1.40214	Cox14	0.305723
Sst	-2.69663	Baz2b	-0.818148	Sox5	-1.80462
Stk33	1.8285	Btg1	-0.649969	Gstcd	1.13567
C030006K11Rik	3.05633	Copz1	0.520316	Hnrnpab	-0.355155
Retreg3	2.36265	Slc10a6	-2.78122	Gm15417	1.8194
Cox10	-0.625303	Rpl18	-0.570268	Nmu	2.8439
Trim13	-0.713625	Frmpd3	2.08422	Atp6v1g1	0.211676
Heca	2.45148	Lrrc8d	-1.06855	Ssr1	0.436549
Trak2	1.19371	Pak2	-0.693396	Tle1	-1.8318
Myl6b	-0.764351	Atrx	-0.605092	Fzd7	-1.55449
Asic1	-0.84508	Thap2	-1.30319	Ptgir	2.28748
Foxd2	2.31872	Gldc	-2.2806	Bloc1s1	0.593904
Ndst1	1.36173	Begain	-1.75716	Dhrs1	0.437568
Dpysl2	-0.693011	Mpp6	-1.5426	Mid1	0.730393
Flot1	-0.541246	Gusb	-1.16666	Psme2b	1.12103
Eprs	0.407316	Prdm5	-2.21652	Zfhx2	-1.23044
Atp5j2	-0.292921	Zbtb16	-2.67894	Adprhl2	0.600294
Gabpb2	1.62854	Tnfrsf19	2.21812	Hexa	0.49675
Mosmo	2.43249	Enox2	1.35996	St13	0.320774
Selplg	1.96044	Ajap1	-2.91957	Asxl3	-1.04354
Adtrp	-4.26959	Cspp1	-0.850374	Nfasc	0.757215
Nid2	3.11716	Agtrap	-2.86753	Hnrnph2	0.299633
Atxn7l1	-0.813103	Fubp3	-1.14143	Tjp3	2.34229
D430042O09Rik	1.02756	Htr1a	-4.60471	Tmem132c	1.71102
Tulp4	0.384466	Hip1	-1.33776	Taf6	0.54914
Elfn1	1.7738	Sfrp5	3.27104	4931429L15Rik	2.40225
Paxx	2.54032	Efcab1	-3.29051	Slc27a3	-1.4036
Rcbtb2	0.561744	Hbb-bh1	1.77944	Brinp2	1.75883
Phactr2	1.79888	Coro1b	-0.866569	Mex3c	-1.15215
Ndufa12	-0.434172	Ubn1	-0.68717	Cttn	0.356581
Ncapd3	0.930388	Phf21a	-0.951377	Selenow	0.459219
Elp6	-0.593275	Pkn2	-0.993505	Arl2	0.398392
Nipsnap3b	-0.475435	Zfp334	-1.40822	Etnk2	1.43406
Mllt11	-0.647949	Tro	-1.10727	Ndfip1	-0.878779
Pcm1	0.671369	Fkbp11	-3.11504	Ddx41	0.636029
Ube2q2	1.18554	Cand1	-0.873288	Gdf11	-1.08807
Gtf2a2	-0.29613	Slc5a7	1.93768	Gsr	0.576406
Acap2	1.19721	Crlf3	-1.44383	Sf3b2	0.230654
Senp5	0.790061	Gtf3c1	-1.09241	Il2	1.35241
Perp	-3.18448	Mbp	1.81159	Luc7l3	-0.335078
Rps19bp1	-0.414337	Hspb3	-3.5101	Iqcc	0.861597
Stt3b	0.599619	Chrac1	-0.947965	Rpa1	0.868287
Fbxo44	0.424319	Cetn4	-2.2704	Mtmr6	0.604582
Rab18	-0.271914	Cep83	-1.45415	Ret	0.574808
Sema5a	2.71632	Hmga1	-1.77802	Cd83	1.8385
Prex2	2.01094	Atxn2	-0.94092	Impdh2	0.499776
Map3k13	1.48152	Cntn2	1.29749	Bcas2	0.204176
Fndc3a	0.623918	Fip1l1	-0.689192	Pid1	-1.6884
Cenpx	2.15711	Zfp62	-1.25328	St8sia2	-1.17717
Hist1h1b	3.08385	Cdyl	-1.545	Sh3bgrl	-0.519066
Rfx7	0.624222	Islr2	1.8963	Lyst	-1.78713
Mta3	1.10888	Itpk1	-1.99183	Frem2	2.99496
Rrm1	0.676462	Shc2	-0.829676	Mybpc1	-3.39965
Cep135	2.32732	Klhdc8a	-2.04718	Nop10	0.352209
Zfp664	0.446951	Lrrc36	-2.76791	Ttll12	0.563476
Pdcd4	0.913091	Cpq	-1.51524	Strbp	0.390987
Rad23b	-0.285599	Flrt1	-2.13791	Gt(ROSA)26Sor	-0.551233
Gsg1	-3.3505	Gltp	-0.954734	Rap1gds1	0.702945
Zfp36l1	2.05811	Tgif1	-3.26449	Ptpn1	-0.328008
Stom	2.86614	Hotairm1	-2.7429	Bcdin3d	0.663203
Cdk5	-0.594684	Ints14	-3.42949	Armcx6	1.07822
Shc1	1.20913	Ptp4a3	-1.0053	Ascc3	-1.04166
Ap1s1	-0.412017	9430060I03Rik	-2.06451	Cbln4	1.05645
Glra1	1.36009	Cbln1	1.87602	Tle4	0.751766
6820431F20Rik	-0.652698	Pdcd11	-1.10621	Spint2	1.03007
Kmt5c	-0.47417	Aim2	-2.78795	Rit1	-0.67714
Rspo2	2.02164	Ddr1	-1.47077	Dynlt1b	1.23237
Nasp	0.777613	Irx1	3.29398	Zfp53	1.4364
Trmt2b	1.66113	Eef1b2	-0.584726	Tvp23a	0.822474
Dgkh	2.41142	Mycn	0.848895	Ccdc85b	0.926662
Fam78b	0.878536	Eftud2	-0.683947	Mmp11	1.3068
Sort1	0.692178	Stag2	-1.22346	Cklf	0.841513
Pcolce2	-1.46016	D1Ertd622e	0.841216	Ppp2r5a	-2.0136
Gng5	0.716151	Hexb	-2.18185	Map10	1.30709
Mcts1	-0.493892	Add3	-1.77832	Nppa	2.42713
Megf9	0.818649	Tcerg1l	3.30481	Otp	-3.32618
Scube1	1.28426	Mcts1	0.605117	Ilk	0.399942
Lin9	1.15165	Fbxl20	-0.849354	Pygb	0.942338
Cntrl	1.30817	Neurog1	-2.67628	Orc3	0.616846
Zfp609	0.993682	Nkx6-2	-3.73305	Tspan12	1.12776
Rps27	-0.54653	Myl2	2.52679	Srrm4	-0.869081
Rab1a	-0.37063	Pcm1	-0.812247	Mtss1l	-1.87937
Mif	-0.629319	2610035D17Rik	-1.94788	Atp5l	0.343615
Cd9	1.7365	Bcr	-1.44165	Zfp395	1.91785
Eif4a1	-0.347855	Lsm6	-0.388679	Eif1b	-0.231369
2010111I01Rik	-2.46865	Elovl1	-1.22701	Pcsk1n	-1.38913
Mab21l2	2.60272	Atg10	-1.12668	Mbtps1	0.740771
Dmrtb1	-2.07428	Sugt1	-0.446974	Rnf220	0.677756
Eif1ad	0.424283	Tmem178	1.81751	Sla2	-2.34627
Mbnl2	1.03755	Cotl1	0.901356	Tox2	-0.743775
Zmym4	0.825214	Cbx3	-0.754772	Crtac1	-2.49427
Trim39	0.966092	Hmgn3	-1.20567	Sh3bp1	0.577831
Mrpl19	-0.39848	Ppp4r3b	-3.86544	Emc10	0.242523
Ksr2	2.08988	Cbx1	-0.65793	Prrc2c	-0.542176
Rnf150	1.09262	Nkx2-9	-3.48515	Mex3d	-1.1677
Psme4	0.747513	Qars	-0.751896	Gm2109	2.31198
Rnf165	-0.477339	Greb1	-1.66034	Garem2	1.02614
Rab5a	-0.368973	Hist3h2a	0.781669	Lman2l	0.560975
Ykt6	-0.486422	Mapk8ip1	-0.964457	Clec2l	-2.19839
Hadha	0.621219	Hist1h1b	-2.89597	Hist2h2be	1.83039
Rgs10	2.23634	Nell2	-1.082	Synpo	-3.8907
Adnp	2.56829	Btbd7	-2.05157	St6galnac5	-1.92684
Cdc40	0.741796	Phactr2	-2.80349	Top2b	-0.493398
Ddx23	1.27147	Ppib	-0.692361	Immp1l	-0.592033
Wdr27	2.44903	Cnpy2	-0.509706	Nek8	1.66289
Ablim3	-3.05158	Lcorl	-1.34573	Actr3	0.307953
Mybl1	2.65799	Mia2	-3.70336	Sec16b	2.52538
Itpk1	1.31538	Ntn4	-3.36304	Leng9	1.29277
Kmt2c	0.57611	Odc1	-1.09634	Kif5a	-0.657406
Insc	1.88318	Gm2694	1.19517	Oxnad1	0.675756
Dbnl	-0.38594	Elavl2	0.880783	Clybl	1.24688
Dnajc2	0.374205	Prrc2c	-0.768842	Ptma	-0.241585
Sft2d1	-0.586377	Bag2	-1.2443	Crocc	1.77966
C630043F03Rik	1.584	Ivns1abp	0.568452	Sp5	2.62124
Pcolce	-2.90332	Arhgef25	-1.63571	Pdzrn3	1.29117
Pcdh1	1.37518	Gulp1	-2.58885	Akr1a1	-0.186366
Haghl	-0.670065	Aes	-0.713295	Kras	-0.44453
Setdb2	1.32335	Cntn1	-2.15424	Rph3a	-2.49914
Angpt1	-2.25872	2610507B11Rik	-1.40841	Ndufs1	0.415274
Eri3	-0.599288	Fbxl6	-0.900274	Rpl13a	0.420844
Csnk2a2	1.03557	Rab3ip	0.82383	Spata7	-0.896951
Igsf5	3.96235	Ndufb9	0.257662	Nhp2	0.452725
Olig2	-3.00759	Gstm7	0.828115	Sox11	-0.267808
Pgam5	-0.482046	Nbdy	-4.01705	S100a16	1.04137
Asgr2	2.28465	Smad1	-1.21513	Rasgrp2	1.36938
Nfe2l3	1.42481	Rpl5	-0.481313	Igfbp2	0.982825
Baz1b	0.534322	Csdc2	1.5928	Bloc1s3	0.943967
Gpsm2	1.04982	Rbm22	-0.529206	Lmo2	1.64014
Arpc2	-0.202163	Cdc40	-1.0227	Zfp335	1.51053
Isl2	-4.34169	Rpp25	-4.14673	Gm14305	0.860299
Dip2c	0.978605	Wdr33	-0.917205	Sec23b	0.532598
Rnf149	0.943542	Maip1	-3.30766	Etfbkmt	1.75316
9230102O04Rik	4.62653	2900041M22Rik	2.7013	Etfb	0.450119
Tspan2	1.10038	Kif21a	-0.55672	Mex3b	-0.766644
Pcdh9	-2.41468	Akap13	-1.37786	Timm10b	0.376075
Spindoc	2.07449	Dmrta2	-4.79898	Adh5	0.2529
Nell2	0.888856	Plod2	-1.53105	Trappc6a	0.613205
Scrt2	0.707442	Apbb1	0.582565	Ppil1	0.392542
Chst8	1.45735	Zkscan6	-1.32532	Nutf2	0.844743
Brwd1	-0.376386	Hmg20b	-0.856886	Ssc4d	1.62405
Map2k1	0.49622	Rad23a	-1.13247	Apoo	0.388387
Pik3r3	0.707339	Gm4792	-2.63041	Zfp11	1.34819
Pdxp	2.11236	Ndufa5	0.889623	Usp3	-0.468941
Ube2q1	0.821237	Ap3s1	0.544049	Rc3h2	-0.592602
Eif3g	-0.308045	Ift80	-2.13303	E130006D01Rik	-0.943992
2810006K23Rik	0.835839	Btg2	-1.60337	Nedd9	-1.56297
Uqcr11	-0.209894	Hspa4	-0.716423	Micu1	0.578704
Sncaip	1.14796	Adamts7	-2.5262	Map3k13	-1.84168
Mc4r	-2.92545	Cited2	-0.791707	Edaradd	1.62301
Ppp1cb	-0.316895	Sgsm1	-1.62468	Ttc21b	-1.56418
Snhg6	0.671831	Nfatc3	-1.72351	Mri1	0.612524
Hnrnpa0	1.04267	Atp10d	2.02678	Azin1	0.464133
Piezo2	4.11441	Gzf1	-1.53696	Osgep	0.469197
Zfp646	0.810921	Slc31a1	-0.906961	Mtg1	0.829307
Ier5l	1.25077	Zc4h2	0.661101	Ypel3	0.429654
Fto	-0.570376	Idh2	-0.623764	5730455P16Rik	0.653457
Sdha	-0.387247	Dmac1	-3.40552	G630064G18Rik	1.6823
Scpep1	1.11897	Metap1	0.758304	Galc	-1.32397
Nr6a1	1.23407	Agfg1	-1.12481	Rybp	-1.46588
U2af1l4	1.33047	Tpm2	-1.77465	Chgb	-1.13559
Txnrd1	0.293002	Cnn2	-2.44026	Tdh	3.40417
A930015D03Rik	-1.52331	Vim	-0.543437	Faap100	0.599885
Atxn1l	1.12472	Slc37a4	0.932647	Wfdc2	1.98189
Ssbp4	-0.780389	Paics	-0.536625	Yif1a	0.495884
Smc1a	0.43551	Mgll	1.3769	Qrich1	0.342859
Phip	0.359047	Plekha5	-1.13772	Socs6	-0.939552
Grin2c	-2.92126	Gapdh	-0.426242	Tpm3	0.315786
Snx32	-1.24002	Stard3nl	0.792346	Magee1	0.766963
1110020A21Rik	1.17333	Virma	-4.09208	Mrgpre	1.07733
Pole4	-0.559664	Hectd4	-3.12064	Psmd8	0.200498
Ulk2	0.836794	Cul4b	-1.69466	Slc25a24	0.823295
Mrps21	-0.225059	Scpep1	-1.56786	Slc38a3	1.63987
Smg1	0.812763	Efcab7	-2.00549	Zfand2b	0.496071
Rilpl1	0.968023	Nop53	-3.1812	Chd3	-0.913158
Tnks2	0.686215	Cdk5rap2	-1.43623	Zfp449	1.27074
Kif1b	0.364243	S100a1	-1.99827	Jag1	0.856539
Sike1	-0.488782	Rhoq	-1.4946	Cyb5rl	1.07545
A230057D06Rik	2.26761	Slc39a10	-0.865898	Olfr328	1.87568
Slc17a7	2.24979	Ddx21	-0.808854	Lgi1	0.992948
Zfp869	1.86289	Gm1123	2.74777	Rpl15	0.292409
Sugt1	0.337622	Dhx29	-1.13005	Ccne1	-1.44469
Angpt2	1.30753	Pctp	-1.33291	Sbk1	0.38759
Esd	0.39131	Slc35d2	-2.39394	Plppr1	-1.44213
Polb	0.37525	Cop1	-3.40343	Smg5	0.541713
Ampd3	-2.86421	Gon7	-3.6906	Vtn	-0.40355
Ddx21	0.560672	Nol4	-2.77267	Cct8	0.333308
Sf3a1	0.47898	Edrf1	-1.87965	Hyal2	0.502179
Tacc1	0.753042	Olfm1	-0.932619	Pck2	1.36767
Rpl27	-0.496952	Ubap2l	-0.509833	Tmco6	1.09015
Erlec1	0.555792	Mpped2	-1.90582	Eif4a1	0.301676
Eya1	-1.83973	Plekhh1	-2.04387	Ghitm	0.358769
Ascc3	0.875156	2310069G16Rik	-1.98403	Cpsf7	0.559004
Rbm41	1.28131	Vrk1	-1.10149	Abcd4	1.18461
Srgap1	0.621342	Spred1	-1.48752	Scamp3	0.319674
Iars2	1.09036	Lypla2	0.521684	Tceal1	0.572458
Dnaja4	1.71166	Ccdc191	-1.55971	Tnks2	-0.683478
Tro	0.73395	Chchd5	-0.824329	Ythdc2	-0.94515
Lin28a	1.27057	Bcl11a	1.8097	Afap1	-0.498429
Egr4	1.85292	Ddx54	-0.613568	Dnaja4	-2.09621
Tmem35a	0.951395	Mybpc1	-4.17118	Cks1brt	2.11761
Arhgap10	-1.75392	Vrk3	-0.743977	Ccdc74a	2.37778
Srp9	0.377486	Ap1s1	0.474765	Ttc12	1.78709
Dlc1	-1.02121	Qsox2	-1.39637	Chmp6	0.439383
Osbpl1a	0.830908	Neurod4	-3.83375	Fastk	0.504587
Tspan4	-1.30988	Fam89a	-2.17758	Grip1	-1.13783
Fbn2	2.0629	Plbd2	-1.20318	Spice1	1.27384
Tmem256	-0.368913	Nrp2	-1.56893	Fndc5	1.31683
Smad4	1.00001	Snrpn	0.739937	Nr6a1	-1.49911
Atp6v0e2	-0.441599	Eif4e3	-1.51138	Qtrt1	0.646348
Adgra1	-2.78783	Dek	-0.6368	Lrrc1	1.53491
Tmem198	0.619541	Tbx3	-3.99512	Ndufab1	0.255657
Csdc2	-1.2715	Ccnjl	-0.808571	Tmem44	-0.534156
Scly	1.0128	Map6	-0.854156	Pusl1	0.707632
Prmt2	-0.347304	Phyh	-0.973121	Unc5d	1.63215
Kmt2b	0.937743	Ubr5	-1.01838	Slc25a10	0.877198
Fam13c	0.762894	Frmd5	-1.23977	Apaf1	-1.11262
Smox	1.01401	Pdlim4	-2.61843	Fbxw7	-0.710476
Celf2	-0.828086	Svil	-3.37099	Chl1	-2.07053
Fbxl6	0.596453	Wnk1	-0.608668	Flnc	2.87298
Dpf2	-0.486722	Tmc1	-3.58863	Iqsec1	0.85783
Crebrf	0.839574	Prelid3b	-3.50082	Tmc3	1.17173
Srp54a	2.76917	4930481A15Rik	-2.80373	Lxn	0.630676
Rpl37rt	-0.655557	Acat2	0.757742	Cul3	-0.82697
Kiz	0.851698	Col22a1	-1.83648	Gm6710	0.764847
Celf3	-0.372113	Etfb	-0.632999	Rai14	-0.978886
Tcf20	0.969652	Acsf2	-2.85765	Kcnc3	-1.13815
Lhx1os	-1.44011	Prelid2	-1.77717	Rnd3	0.492909
Tox3	0.830741	Ubr1	-0.981451	Senp6	-0.424635
Asap2	0.986367	Tor1aip1	-1.21849	Hnrnpa0	-0.853408
Prpf6	0.43825	Grhl3	-3.23255	Uba1	0.266963
Maml2	1.35474	Ezr	-2.65938	Ddx6	-0.509033
Pea15a	-0.71464	D8Ertd738e	0.320665	Galnt16	-1.53034
Rnf152	2.0426	Erg28	-3.39187	Neurog1	1.47216
Stra6	-1.09922	Ndufa13	0.307782	Ccl27a	0.582426
Tm2d1	-0.398765	Cnksr3	-2.70752	Pip5k1b	2.13568
Prelid1	-0.299729	Gpc3	-3.8164	Plxna4	0.953328
Supt16	0.555189	Smim3	-2.32708	Gm12504	0.902919
Klf10	-1.61867	Lnpk	-3.43122	Arpp19	0.244461
Hmgb2	0.627612	Itm2a	-2.18341	Itfg1	0.384026
Scamp3	-0.377381	Birc5	-1.88299	Chrna4	-1.02231
Phpt1	-0.481406	Dyrk3	-1.15617	Eif4ebp1	1.24138
Plcd3	1.97605	Tox2	-0.88828	Atp9b	1.05144
Tbl1x	0.614102	Ppp1cc	-0.484573	Fbxo17	1.18508
Msi2	0.778207	Syap1	-1.05546	Aasdhppt	0.558535
Vsig10	2.46825	Trim39	-1.39039	Bpgm	0.327712
Gng2	-0.67878	Eif4g1	-0.50846	B130006D01Rik	1.51977
Thrap3	0.536726	Rad50	-1.35121	Bub3	0.353064
Rbm26	0.76216	Golim4	-1.14392	Slco3a1	-2.48091
Grhpr	0.74902	Smarca5	-0.762835	Snx24	0.867921
Mapt	-1.66834	Pef1	-0.71087	Nxt2	1.40395
BC052040	1.00655	Atp1a3	1.51688	Panx1	0.362845
Eif3c	0.280406	Tpt1	-0.517386	Slc7a4	1.52806
Anapc2	-0.513372	Plekhs1	2.98082	Erich1	-0.688048
Klhdc2	0.31783	Ccdc66	-1.12026	Wars	0.422831
Wasl	0.59124	Ldoc1	-2.41407	Nifk	0.493016
Rps21	0.66124	Mb21d2	0.949415	Vat1l	1.1884
Fam49b	-0.594807	Egr4	-3.30514	Epn2	0.697135
Prpf8	0.533906	Ints10	-0.806116	Cnn3	0.259611
Sertad2	0.59555	A830010M20Rik	-2.21587	Eef1e1	0.333486
Dync1i2	-0.274343	Elf2	-0.84829	Gm12338	1.12407
Gm20594	1.4976	Efs	-1.96882	Macf1	-0.659196
Hnrnpk	-0.292656	Gid4	-1.4722	Abhd14a	0.719509
Dpep1	-2.63568	Crnkl1	-0.865618	Ptgds	-2.3785
Ccnd1	2.55406	Rpl13	-0.467723	Pcdh9	1.5397
Atp6v0e	0.610839	Kalrn	-1.32565	Imp3	-0.373196
Far1	-0.581769	Prpf8	-0.701245	Klhdc2	-0.33533
Rpl36al	-0.296017	Kcna5	-3.62121	Sdc2	0.971318
Zfp644	0.579702	Ptp4a1	0.378945	Supt20	0.577822
Tmem79	2.01718	Aff4	-0.884972	Ranbp9	-0.937793
Hoxa2	0.936589	Peak1	-1.43914	Tcta	0.739124
Scrt1	0.791209	Irf8	-2.06389	Jmjd8	0.490799
Nin	1.65035	Ankrd46	0.618176	Pgm1	0.847564
Rac1	-0.340993	Arl4a	-1.23826	Cycs	0.262418
Gadd45a	0.695352	Morn4	0.63459	Cyp4f16	0.876312
Chd1	0.559577	Rps25	-0.540358	Nova2	-0.418974
Emilin2	1.64548	Bco1	-2.15632	Zfp607a	1.77776
Cep95	1.16662	Hnrnpdl	0.312842	Pih1d1	0.480722
Nudt7	1.54686	Fam81a	2.21682	Bcat2	0.681597
Igfbp5	-2.93498	Hdgfl2	-3.60685	Ubl4a	0.475487
9030025P20Rik	1.71889	Sdsl	-1.51197	Tram1l1	0.812556
Usp5	-0.389905	Gm15772	1.13041	Lrrc4	-1.78888
Gm3448	2.72641	Adgrb1	-1.87115	Urod	0.35621
Asxl3	0.842312	Snu13	-3.42431	Gng11	1.99878
Stard3nl	-0.61841	Tceal9	-3.7483	Clmp	-0.921354
Gm7854	-2.98598	Coq2	-0.712985	Eef1b2	-0.400031
Rere	0.544299	Smim26	-3.28405	Uba3	0.460673
Tmbim4	0.406481	Hoxb2	-3.4382	Ano8	0.759384
Tpd52l1	-1.82313	Nfic	-1.67816	Tlcd1	1.1389
4921524J17Rik	-0.654044	Mdk	-2.54587	2700099C18Rik	-2.43173
Eef1akmt4	2.79813	Slc9a5	-2.90314	Sox2ot	1.66359
Prtn3	0.903694	Jpt2	-3.73223	Hsbp1	0.280566
Pum1	0.47523	Ccnj	-0.974535	Uba2	0.298613
Dync1h1	0.423074	Yeats4	-0.57839	Ube2v2	0.262142
2610035D17Rik	1.4066	Rab6a	0.368531	Oprk1	2.10666
Arhgap35	0.589841	Fcho2	-1.63954	Slc25a3	-0.195695
3830406C13Rik	-0.913194	Flrt3	-1.99073	Mir703	0.461068
Atp5g2	2.39386	Slc9a9	-2.486	Fnbp1l	-0.585113
AA465934	-0.959479	Mrpl13	-0.602907	Smyd2	0.662381
Nr2f1	0.83084	Rtraf	-3.86399	Rnf112	-2.05155
Slc38a2	0.411906	Copa	-0.575015	Cmtm3	1.19032
Tmie	3.31904	Mrnip	-2.90315	Nova1	0.80371
Mex3a	0.363515	Frmd6	-2.1696	Cadm4	-0.399711
Hspa4	0.542566	Vat1l	-2.16193	Ssr2	-0.253017
Fam222a	0.695839	Tspan2	-1.49513	Tmem258	0.301856
Chst1	2.09026	Smg6	-0.875949	Chchd10	1.44119
Ppp4r2	0.667585	Cul4a	-0.835641	Pm20d1	2.18416
Slc12a7	1.24711	Kdm6b	-0.744811	Rps19bp1	0.334098
Fam13b	0.89086	Ppp2ca	0.390667	Zeb1	-0.683034
Ccdc50	0.486672	Cox10	0.706293	Cadps	-0.882299
Tob1	0.629865	Ulk2	-1.13926	Dusp3	1.04526
Gtf2h1	0.618081	Hadha	-0.809649	Wdr11	0.980487
Zfand6	-0.350045	Stox1	-1.86611	Cdh24	-2.42053
Gpr149	4.01484	Sem1	-3.62343	Tff3	1.94293
Fryl	0.749595	Cdh20	-3.49697	Efna5	0.59086
2610507B11Rik	0.98318	St6galnac5	1.1718	Camsap2	-0.659482
Slit1	1.29196	Mindy3	-3.22222	Rps15a-ps4	1.39983
Slc25a22	-0.69715	Cdk12	-0.84887	Plekha6	1.13145
1700019D03Rik	3.8682	Tead1	-1.62068	Setd1b	-0.560229
Gm1123	-2.59586	Washc3	-3.71319	Pabpc1	0.433853
Doc2b	1.52765	Tcp11l1	-0.836537	Col3a1	1.57472
Slc37a1	0.992005	Alg8	-1.60484	Grk3	1.17488
Plcb1	-1.25125	Hnrnpa3	0.411798	Eef1a1	-0.330054
Zbtb43	0.99114	Gm14207	-5.39616	Shisa7	-1.76569
Lingo2	3.10818	Cntnap5a	-3.90213	Fgd5	-2.89049
Rnf122	0.611273	Kremen1	-1.61289	Usp4	0.395653
Yeats2	0.887682	Edc4	-1.22982	Aip	0.447698
Eef1a1	0.337624	Anxa5	1.40921	Isca1	0.712708
Farp1	1.12589	Pcnt	-1.42242	Ap1b1	0.628539
Ndufa2	-0.209513	Wdr61	-0.572346	Chst12	0.847268
Cacna1g	-1.52053	Mri1	-0.876337	Akap11	-0.707137
Supt6	0.660781	Cxxc5	-1.07685	1700020I14Rik	-0.539561
Mapk10	1.00863	Maml2	-1.80247	Myl7	2.1938
Mast4	1.07542	Trak2	-1.747	Ubn1	-0.474265
Stc2	-3.21148	Ap2a1	-0.595385	Ppid	0.365853
Zfp934	1.55716	Gm9767	-2.22417	Eid2	-0.949517
Ppfia1	0.94842	Rab13	-1.34211	Krt17	2.59789
Baz1a	1.30122	Tmx4	-1.17361	Rab3ip	0.648323
C1galt1	1.29472	Otulin	-1.19148	Ptgr1	1.58996
Fstl4	-1.60946	Smc4	-0.958112	Zfp281	-0.598478
Zc2hc1a	-0.425044	Rtf2	-2.74156	Ephb3	1.38385
Nfe2l2	1.00395	Eloc	-3.4653	Dbi	0.374251
Xrn1	0.777559	Foxd2	-2.81669	Sf3b6	-0.204242
Ankrd28	1.4238	Ide	-1.11767	Ranbp3	0.41547
Gdi2	-0.22223	Fbrsl1	-0.877323	Gpr157	1.53862
Uts2r	-3.81346	Nxn	-1.12326	Capn2	0.55018
Cdc27	0.796488	Rtl8b	-2.97154	Efnb1	0.754937
Tmem147	-0.362883	Rps2	-0.700682	Hmgb1	0.214951
Ube2r2	0.49667	Plcd3	-2.73379	Slc18a3	-1.40499
Slc39a6	-0.451508	Stxbp4	-1.1964	Dctn2	0.203602
Krt15	2.81987	Smyd3	0.926432	Papolg	0.753431
Mbd4	1.17858	Galnt9	-1.30778	Atcayos	-2.14936
Isoc1	-0.929954	Brsk2	-1.42523	Pik3r3	-0.716318
Zfp131	0.651734	Elob	-3.38729	Socs2	-1.52648
Taok2	0.620307	Zbtb1	-1.58867	Svip	0.763332
Puf60	-0.31124	Arhgap18	-2.76084	Rpl27	0.436423
Mir703	-0.572235	Ift74	-0.912319	Ppp1r35	0.39738
Ranbp2	1.04074	Zc2hc1a	0.539343	B4galt3	0.517904
Ccdc85c	3.17748	Smox	-1.29032	Celf6	0.925181
Hdac11	-0.815787	Zfp219	-0.961819	Epha10	0.931831
Ywhae	-0.217884	Tax1bp1	-0.448886	Zfp532	-0.73108
Mxd4	0.666759	Ddx50	-0.714972	Ramp3	-1.87572
Usp3	0.438334	Golga7b	1.58647	Rnft2	1.03604
Casz1	1.20078	Pak4	-1.22176	Cpt2	0.718429
Slc25a37	1.3307	Emb	-1.19391	Ints6	-1.73915
Svil	1.5708	Ranbp1	0.291933	Dcc	1.00946
BC029722	-0.842523	Jpt1	-3.3422	Mea1	0.319506
Bex3	-0.380167	Whrn	-1.70359	Lin28a	-1.72871
Tpcn1	1.4331	Alg10b	-1.8221	Rgs8	0.861554
Cdip1	-0.527265	Tmem198b	-1.25762	Vps37c	0.738226
Phf20l1	0.792479	Irf2bpl	1.03352	Bbc3	-0.609564
Cpeb2	-0.976819	Cox5b	0.281933	Trhde	2.02231
Msn	1.00326	Unc45a	-0.616108	Snd1	0.467272
Kdm7a	0.619122	Galns	-1.94663	Frmpd1	-3.16438
Ube2u	2.19246	Atp5a1	0.258497	Zfr2	0.974955
Il4ra	1.50599	Tcf3	-0.840536	Tril	1.04578
Stag2	0.808178	Tmem132a	-0.655508	Riiad1	0.899852
Wnt3	-1.79317	Meis2	1.14411	Prss36	0.881648
Mrps36	0.358243	Itm2b	-0.420403	Plekha5	-0.839688
Pole	2.23643	Naca	-0.464285	Dcaf12l1	1.31024
Dpp10	-3.23913	Xylt1	2.40531	Atp5k	0.258194
Atad1	-0.426608	Ctdsp1	-2.14087	Plcd1	0.720673
Cdh11	-1.32761	Abraxas1	-3.29733	Pdha1	0.346445
Dusp12	-0.714734	Sox4	0.687209	Fah	1.36578
Pbx2	0.623796	Ube2g1	0.469365	Kctd3	0.531948
Taf3	0.603797	Cpeb2	1.24534	Tusc3	0.426544
Rcc1l	2.65297	Pgk1	-1.67782	Stoml1	0.498765
Retreg1	2.47136	Lemd2	-0.902749	Ccdc88c	-1.55338
Adam10	0.541263	Isoc1	1.05479	Pycr1	0.722568
Mrpl13	0.416701	Mxi1	-0.842261	Prox1	0.750199
Cct2	0.25165	Rapgef5	1.90276	Tmem256	0.351533
Bcl9l	2.02019	Cacna2d3	1.911	Elovl6	-0.720522
Tmem132a	0.489384	Atp5g2	-2.77149	Nfkbid	2.50949
Ddx6	0.412156	Rph3al	-3.20101	B4galt5	0.744083
Cbfa2t3	1.42018	Thumpd2	-1.72591	Arhgap24	1.48031
2700099C18Rik	1.65137	Fam102a	-2.27386	Acsl5	-1.21131
Dclk1	-0.898861	Nat14	-1.1096	Mgat4c	-2.64006
Cpt1a	1.06291	Cacna1g	1.91633	Fbxo21	0.359997
Kdm5a	0.564205	Tox	-2.39522	Snx30	-0.64227
Usp9x	0.484715	Cops9	-3.2687	Gpt2	0.778253
Dars	-0.420783	Tmem65	0.662486	Ptcd3	0.523707
Dda1	-0.314078	Pomc	-1.21798	H2-K1	1.61637
Mtdh	0.297002	Arid5b	-1.41319	Sh3rf1	-1.00902
Egln1	0.920092	Rims2	-1.51912	Prmt3	0.605068
Epb41l2	1.09507	Rbm28	-0.887027	Gnl2	0.442435
Fam98b	0.723462	Fam241b	-3.74949	Gorasp2	0.359371
Ptpa	-0.417344	Slc25a40	-1.71497	Fblim1	0.91508
Mpdu1	-0.362213	Tppp3	-1.05534	Ascl1	-2.85242
Fry	-0.923629	Gsdme	-3.65252	Limch1	-1.20223
Lrrc28	-0.789766	Dgkh	-3.1381	Gpx4	0.257906
Rap2a	0.706372	Armcx1	0.644414	Tbc1d1	-1.22785
Sprtn	0.984391	Cir1	-0.856741	3110040N11Rik	0.745193
5730507C01Rik	1.62502	Scrt1	-0.9917	Pomgnt2	0.97196
Nsdhl	-0.883254	Mast4	-1.63173	Cyba	1.61761
Aim2	1.5809	Cenpa	-1.3876	Cdc16	0.326445
Ndufa5	-0.629991	Zbtb11os1	-1.51371	Tubgcp6	-1.2882
Nagk	-0.731903	A930033H14Rik	-2.58079	Capn7	0.640613
Washc4	2.03504	Setx	-1.1653	Kit	1.2854
Arhgap36	-2.53911	Tmed4	-0.722455	Pafah1b1	-0.37698
Klc2	-0.490327	Fn3krp	1.79659	Btbd2	0.404492
Fbxw7	0.521682	Sirt5	-1.21894	Gjc1	-0.710343
Itm2b	0.331916	Dhx38	-1.05168	Proser2	2.39357
Rack1	0.478134	Babam2	-3.38079	Cnppd1	0.322679
Btf3l4	-0.396601	Ppp1r35	-0.580232	Foxp1	0.473221
A830082K12Rik	0.702573	Rbpms	-2.15147	Klf12	-2.85639
Rims2	1.06204	Mcoln3	-1.48912	Atp8a1	-0.980819
Has3	2.17334	Ppp1ca	0.278239	Aldh6a1	0.954418
Skap2	0.90835	Ccdc182	-2.94652	Ccdc62	1.77433
Rcc1	0.559371	Greb1l	-2.37158	Ebf3	0.747968
Tmsb4x	-0.276505	Gjc1	-0.869907	Ddx46	-0.472274
Rab11a	-0.40246	Klhl24	-0.687734	Pmp22	-2.16096
Nfib	-1.4647	Sh3glb2	0.765443	Sars	0.277917
Dpy30	-0.349049	Nthl1	-1.73343	Hipk2	-0.795089
Haspin	2.39446	Hoxb3	-2.37283	Cct6a	0.441748
Atp2b1	-1.30567	Msmo1	0.877279	Mtus2	0.814906
Ngdn	0.47319	Ccdc51	-1.34427	Pxdc1	2.26689
B230354K17Rik	0.740535	Casp8ap2	-0.889337	Mpdu1	0.326244
Col1a2	1.43625	Mthfd1	-1.89705	Gnat3	-3.53666
Dock4	1.74529	Arl8a	0.698019	Gria1	-2.84537
Baz2a	0.614151	Cnot1	-0.884332	Npepps	0.316502
Atp4a	-2.38437	Mcf2	2.72277	Tkfc	0.652622
Dapk1	0.725421	Cercam	-1.50716	Diablo	0.343103
Uba1	-0.284417	Msi2	-0.926856	Gipc1	0.276449
Cyp26b1	1.65905	Tmem198	-0.812443	Ltbp4	2.54833
Slc39a7	2.40347	Gata3	-6.75972	Wbp2	0.28632
Pde11a	1.62252	Nhlh1	-1.70726	Mthfsl	0.542276
Rtn3	-0.33477	Ss18l2	-3.55086	Zfp580	0.447829
Bend7	1.00075	Gpbp1l1	-1.26324	Nhs	0.787315
2310009B15Rik	0.587507	Hist3h2ba	0.613734	Rimbp3	1.70663
Gtf2b	0.421797	Elfn2	-2.06565	Npm3-ps1	2.11683
Fabp7	-1.2295	Trir	-2.82329	Ptp4a1	0.265489
Chrm2	3.94467	Trnau1ap	-0.517379	Acox1	0.558562
Hunk	1.03129	Eipr1	-2.22873	Cirbp	0.474864
2010300C02Rik	2.10399	Pmm1	0.793298	Pkn2	-0.70814
Agtr2	3.9107	2310015A10Rik	-2.15895	Hcls1	2.21688
Cntnap5a	2.76899	Amigo2	-1.77761	Fam49b	0.612008
Rom1	1.48381	Cdc25b	-2.65657	Nit2	0.658489
Calm3	-0.427434	Rbm26	-0.916115	Ctbp1	0.191248
Slc35d2	1.65414	Rimklb	1.12004	Fam98c	0.744538
Ttc29	2.10788	P3h3	-1.65975	Sdcbp	-0.382811
Setx	0.830189	Nipsnap2	-2.92798	Tmem214	0.485877
Bhlhe22	1.77541	Crybg3	-3.4528	Mbp	0.906296
Ubr1	0.653343	Fkbp2	0.575883	Mxra7	-0.46356
Etv6	1.28063	2410002F23Rik	0.491742	Mrpl12	0.251697
Rab11b	-0.324378	Cc2d2a	-1.83551	Catsperd	1.84248
Elf1	1.1609	Rpl15	-0.55811	Zfp939	1.09001
Dynll1	-0.322144	Chst15	-1.90169	Mrpl17	0.31978
Dennd6b	-0.800024	Rsf1	-0.623654	Spsb4	0.639424
Trim3	-0.736017	Gramd3	-2.0102	Eml1	0.50333
Prag1	2.39716	Slc38a1	-0.430118	Nptx1	-2.66963
Galc	1.02537	Hdgfl3	-2.64193	Fau	-0.27811
Plekhn1	1.65691	Mettl8	-1.08254	Il1rapl2	2.18025
Ralgapa2	0.871679	Zbtb8os	-0.788027	Nkx6-2	-2.88501
C1qtnf12	3.39274	Lsm8	-0.657138	Arhgef25	0.792556
Nsg2	-0.75689	Lman2l	-0.80088	Tspo	1.12057
Gal	0.853735	Msi1	-0.855592	Bnip3l	0.258316
Cttnbp2nl	0.516398	Mbnl2	-1.37362	Tmem115	0.514299
Strip1	-0.472383	Bhlhe41	2.26652	Anapc2	0.414879
Azin2	0.964027	4933405D12Rik	-2.00645	Mfap1b	0.464092
Slc37a3	0.581033	Sars	0.406705	Tm9sf3	0.413472
Stard13	2.00167	Jam2	-1.61827	Grik3	-2.2372
Ensa	0.550417	Rbm38	-1.29913	Rora	1.07875
Tle3	0.84776	Sall3	-3.36028	Caprin1	0.205721
Pknox1	0.786871	Rtn3	0.423048	Mrps18a	0.292669
Arf3	-0.539135	Phtf1	-0.845913	Gprasp2	0.952355
Prr11	1.13053	Rpl19	-0.440681	Cggbp1	-0.541985
Layn	3.49816	Pygo1	-0.965618	Pcnx	-1.50966
Tet2	0.812343	Mesd	-2.76188	Zfp236	-1.35629
Cd47	-0.59991	Crabp1	-1.96639	Dmkn	2.03111
Uhrf2	0.347118	Tpr	-0.470813	Akirin2	-0.319905
Cpa4	1.11534	Mfap3l	1.76477	Rhot1	0.437307
Pogz	0.645867	Alg2	0.674553	Ogfrl1	-1.20962
Cntfr	-0.649488	Rida	-1.22344	Htr3a	1.74199
Mbd5	0.879631	C1ql2	-3.43711	Cand1	0.45459
Ewsr1	-0.286236	Cd99l2	0.834991	Aste1	0.952687
Usp19	0.633596	Srp72	-0.444779	Cdkn1a	1.1367
5330416C01Rik	2.01086	Pard3	-0.901779	1700024G13Rik	-2.71282
Nup160	1.12146	Klc1	0.615633	Copz1	0.248449
Prss56	-2.5778	H2-T23	-2.87287	Ypel1	-0.524812
Prkar1a	-0.29305	Tgif2	-2.95092	Chst11	-1.18912
Cox5b	-0.218418	Clk2	-1.26795	Umps	-0.895923
Plekhh1	1.33924	Sdc2	-2.33142	Jpt2	-3.06286
Plxnc1	1.30356	Dcaf17	-0.970133	Mamld1	1.25505
Basp1	-0.704186	Pbx1	0.917488	Trim9	0.718681
Tbca	-0.327203	Tubb2a	0.988604	Mpzl1	0.412677
Atxn2	0.631242	Dhx9	-0.999085	Efcab7	1.06983
Hspa1b	2.10261	Tmbim1	-2.34557	Snw1	0.316618
Tpi1	-0.407959	Adcy6	-2.00212	Akap5	-1.9832
Svop	-0.627114	Gnb2	0.309252	Ptpn9	0.53531
Ccdc30	1.26588	Rpl37	-0.412519	Fkbp4	0.256687
Zfp53	-1.41907	Slc30a9	-0.463928	Degs1	0.416948
Arhgef28	1.2553	Elp6	0.684914	4933405D12Rik	-2.47043
Rad50	0.880765	Mcrip1	-2.9779	Cpne4	2.49889
Dmac2	2.12248	Dennd1b	-1.33647	Jam2	0.844764
Uap1	0.668975	Map1lc3a	0.819265	Dlg3	-1.92751
Habp4	1.03848	Alpl	3.79443	Usp11	0.378539
Ankrd26	0.860057	Lrrcc1	-0.980266	Tmem106b	-0.662834
Bicdl1	1.81068	Parp3	-2.60581	Smim19	0.503845
Picalm	0.498675	Dock4	-2.36743	G6pc3	0.464189
Lrtm1	-2.06649	Gmpr	-1.39991	Klhl8	0.66071
Aldh5a1	1.06454	Acat1	0.667153	Il1rap	-3.43631
Cetn2	-0.540813	Mepce	-1.35986	Elovl4	0.486523
Ndufa4l2	1.44168	Hhip	-1.75696	Litaf	-1.44764
Pwwp2b	1.44874	Bend7	-1.46741	Taf3	-0.66826
H2-D1	0.633814	Atad2b	-1.11584	Zbtb26	-1.16436
Dusp11	0.54354	Cxcl12	-2.55917	Ctbp2	0.33879
Stx1a	-0.753506	Mmrn2	-1.57167	Igfbpl1	1.08457
Snx12	-0.449424	Siah3	-2.94618	Rpgrip1	0.688838
Bnc2	-2.00465	Rab15	-1.36976	Slc39a6	0.366984
Pfdn1	-0.248455	Smim11	-1.06962	Tceal9	-3.27865
Bmper	2.49504	Tacc1	-0.935149	Nfam1	2.82027
Sfpq	0.388352	Phyhipl	0.849581	Nme6	0.437081
Napepld	1.03544	Casz1	-1.64905	Copb2	0.283704
Zfp109	2.16579	Ppid	-0.472138	Poglut1	0.497096
Rgl1	1.94594	Rab3a	0.957151	Pet100	0.363708
Zfp326	0.470447	Sh3bp4	-1.25728	Dync1h1	-0.412304
Ppp2r5a	1.62618	Rnf24	-1.03895	Nrbp1	0.370239
Rpl23	0.378369	Tox3	-1.12029	Smug1	0.724464
Mef2c	1.99366	Catsper2	-2.31175	Lgals1	0.625743
Filip1	-1.25276	Tpi1	0.523901	Zc3hav1	2.02207
Diaph1	0.713907	Btbd11	1.90148	Wfs1	1.07106
Nkiras2	-0.295024	Phf14	-0.644261	Sytl3	2.64681
Crygc	2.27649	H2afv	-0.708999	Akap7	0.794723
Wdfy3	0.602802	Dapk1	-1.03629	Lrrc40	0.6461
Tcerg1	0.410879	Akr7a5	-0.787141	Slc24a5	0.510317
Prpf4b	0.650087	Chst7	-2.34554	Cdh2	-0.421791
Itsn2	1.43521	Sh3bp5	-1.38977	Osbpl11	0.765519
Rara	1.46012	Igf2bp2	-0.943509	Nsmaf	-1.0495
Ubl4a	-0.462681	Rps21	-0.747031	Rock1	-0.438297
Slit2	-2.17421	Hax1	-0.642362	Slc8a2	-1.01672
Ubr2	0.68427	Eif3i	-0.352519	Camta1	0.386723
Fopnl	-0.334401	Rbbp4	-0.50059	Hrk	-3.22356
Smc3	0.266412	Fbxo34	-1.06146	Zfp276	-1.18061
Dnajb12	1.12445	2810004N23Rik	-0.835042	Stox2	0.533902
Hspbp1	-0.442303	Plxdc2	-1.89254	Nr2f6	0.683269
Ina	-0.598394	Ints11	-2.83391	Mrps15	0.260229
Fbxo2	1.18553	Tubgcp3	-0.958054	Nars	0.257157
Riox2	2.73562	Rbm6	-0.475329	Ring1	0.596492
E130102H24Rik	0.977099	Nufip2	-1.28537	Ing1	-0.401713
Cacng4	-0.759182	Tcof1	-0.923324	Prmt1	0.22886
Ccl25	0.68551	Ercc6l2	-1.26917	Trmt112	0.290683
Tns1	-1.87309	Bub3	0.512382	Ttc13	0.510716
Prdm5	1.31891	Uqcrb	0.27421	Crhr1	1.8895
Bbx	0.946514	Zfp37	-0.850487	Hdgfl2	-3.44214
Gulp1	1.92116	4921524J17Rik	0.783469	Megf6	1.608
Elovl1	0.749313	Mrps36	-0.516829	Arglu1	-0.387379
Sfr1	0.418462	Ankrd28	-1.87866	Kcnj6	2.14142
Tex9	0.798577	Abhd11	0.691054	Ager	1.54288
Gm12359	2.00116	Ubxn4	-0.369304	Nfib	1.06258
Hmgn5	1.13824	6330403K07Rik	0.452385	Aes	0.325204
Zfpm1	1.80767	Reep5	0.664652	Ubl5	0.196793
Tgfb2	1.32058	Ciz1	-0.689406	Lcp2	2.88843
Brinp3	3.58774	Ints13	-2.75813	Pgf	1.33549
Spata7	0.758439	Rrbp1	-1.03517	Hcfc1	-0.52342
Cdyl	0.942955	Esrrg	2.4236	Thap3	0.636328
Trim24	0.635185	Zfp286	-0.995503	Fgfr1	-0.913025
Fcho2	1.04085	Ric3	-1.09388	Cpped1	0.574823
P2rx4	1.00287	Fxyd5	1.96889	Hddc3	0.643743
Pygo1	0.628652	1110020A21Rik	-1.60352	Snhg15	0.816372
Heatr5b	1.1228	Idh1	0.46213	Fgfr3	-2.08944
Mrm3	2.2554	Pbxip1	-2.88667	Zgpat	0.645524
Dnlz	-0.360636	Retreg2	-2.91838	Knop1	0.297244
Galnt14	-1.67657	Tmed5	-0.819838	Tenm2	-1.33782
Zkscan7	1.30449	Phip	-0.429607	Srsf4	0.477653
Gm13889	1.31985	Styx	-2.83049	Aacs	0.657083
Stub1	-0.28221	Col4a1	-3.6247	Snhg11	-1.19008
Abcb6	1.65871	Sf3a1	-0.582065	Nr1d1	1.86531
Ccne1	1.03461	Slc9a3r1	1.6002	Fbxo44	-0.413651
Lap3	0.730056	Mif4gd	-1.45244	Dlat	0.385629
Prkra	0.419116	Eapp	-0.564409	Draxin	-1.13665
Pak2	0.492965	Cyp7b1	-2.94786	Spata1	-1.73143
2900041M22Rik	-2.22892	Afap1	-0.604808	Calcrl	-2.55796
Ccdc124	-0.267768	Tubb2b	0.685133	Rnf24	-0.826192
Kalrn	0.93245	Vps28	-3.01841	Plekha1	0.520853
Morn4	-0.482161	Mab21l2	-3.04007	Gm15446	1.03041
Stard7	-0.430346	Gap43	0.79118	Arhgap26	1.41619
Rps15a	0.39762	Rtl8a	-2.54911	Msh2	0.542502
Lpar1	1.64918	Cnot4	-0.478679	Sorl1	-1.67189
Ar	2.35583	Aldh3a2	-1.18858	Slc6a20b	1.55186
Eif1a	-0.429236	Cwc22	-1.15227	Lyrm2	0.411213
Dcc	-1.08643	Hdhd2	-0.575603	C1galt1c1	0.616064
Foxd1	-3.00543	Elf1	-1.51558	Nudt17	0.755064
Zfp91	0.634512	Rbms1	1.42591	Faap20	0.380956
Spata1	1.48702	Tcaf1	-0.410197	Arvcf	0.476586
Shf	1.37408	Bahcc1	-1.01243	Ttc26	1.75581
Rsf1	0.420528	Angpt1	2.45833	Rpl41	0.212877
2610042L04Rik	-2.66841	Dhx40	-0.964146	4930578M01Rik	0.990238
Hdhd2	0.428516	Atp5g3	0.334876	Slc5a5	1.41114
Flt1	1.72906	Stmn4	0.797424	Islr2	0.589048
Rbp2	-2.36392	Serinc5	-2.54284	Scn5a	1.3018
Rhoq	0.916431	Rp2	-1.52326	Lztr1	0.431854
Cnn3	-0.275599	Myc	-1.57695	Nudt1	0.713464
Cep350	1.00953	1700008J07Rik	-1.16123	Rcn2	0.213274
Rsrc1	0.470724	Ppp4r3a	-2.87276	Tmem184c	0.366114
Kansl2	-0.333391	Ctf1	-2.81744	Nin	-1.69288
Slc25a30	2.69825	Tab2	-0.857608	2610318N02Rik	-0.611268
Luc7l	0.493041	Slc4a7	-1.04635	Trim2	0.473752
Fam107b	-0.615226	Gatd1	-2.41646	Sap30l	-0.984627
Mcfd2	0.718754	Habp4	-1.35537	Epha3	-3.70251
Cblb	0.907995	Paox	-1.29745	Zfp219	0.689778
Alg10b	1.28202	Etfrf1	-3.77886	Capza1	0.450858
Crym	-2.10537	Rab11a	0.475513	Nectin2	-1.24332
Copz2	0.864584	Timm29	-2.9353	Mthfd2l	0.304774
Ftl1	-0.228407	Myo7a	-1.87017	Tmcc3	-2.17163
Zc3h13	0.363596	Ap4s1	0.612526	Lsm7	0.352422
Tceal8	-0.301174	Katna1	-0.771063	Spred2	0.9716
Tor1aip1	0.775804	Palm	0.391527	Mreg	1.06896
Muc4	2.14835	Piezo2	-5.49048	Fam219a	0.462571
Efnb3	0.630935	Per3	-1.84273	Trmt2b	-1.70211
Dhdh	1.16897	Gria1	-3.35992	Nrxn3	-2.62087
1700095J03Rik	1.51225	Uri1	-0.806702	Nupr1l	1.01242
Iws1	0.469175	Nsd2	-3.05533	Uhrf1bp1l	-0.887571
Glod4	0.490684	Cep164	-0.831642	Wdr77	0.499911
Colq	2.11593	Rspo2	-2.12157	Dkc1	0.528773
Vgf	-2.1146	Fam78b	-0.992298	Fcho1	0.714787
Rbmxl1	0.484112	Nasp	-0.829919	2700069I18Rik	0.743574
Fez2	-0.486447	Bmp7	-3.27371	Lrp1	-0.960199
Opa1	0.573409	Orc2	-0.913757	Spaca1	1.90867
Arid4b	0.499145	Slc25a1	0.784355	Farsa	0.342352
Vezf1	0.481403	Pacsin3	-1.75311	Fam71e1	0.917278
Mcl1	0.603675	Rps11	-0.39161	Aifm2	1.46598
Lrfn1	-1.09559	Bbs12	-1.99692	Ncoa2	-0.78038
Syt17	1.28622	Tctn1	-2.19114	Helz	-0.605142
Plekhm3	0.89272	Scly	-1.27816	Samd1	-1.37677
Npl	1.21286	Cox7b	0.320938	Ndufa3	0.311615
Suz12	0.85695	Rpl22	-0.614178	Msh6	1.01864
Tubb5	-0.299413	Abhd2	-1.16699	Iqcb1	0.421972
Cplx3	-3.15632	Calcrl	-2.95644	Ppil2	0.305992
Bex2	-0.321185	Serinc1	0.382076	Dnaic1	1.40862
Mthfd1	1.36447	Pot1b	-1.4474	Gtf2e1	0.593913
Cpeb4	0.738522	Ptgis	-2.7184	Cdc42ep4	0.75018
Cd59a	-1.08444	Nrep	0.669658	Slco5a1	-0.624749
Bpgm	-0.338834	Mrps14	-0.403907	Zeb2os	0.805051
Tedc2	1.42935	Fblim1	-1.33531	Snhg12	-0.54338
Kctd15	-0.740713	Atp6v0e2	0.499335	Thap12	-2.94867
Eldr	1.57395	Fam241a	-3.26456	Cmtm8	-1.64878
Akap11	0.547464	Rpl23	-0.455434	Gadd45a	-0.729465
Arhgap18	1.58349	Lars	-0.715135	Gga2	-0.740474
Lhx3	-3.83748	Pbx4	-1.10882	E130102H24Rik	-1.67229
Cog1	0.720593	Rnf122	-0.801822	Vps18	0.714634
Rlf	0.735454	Lmx1b	-3.0961	Grpel2	0.37737
9430060I03Rik	0.954935	Rala	0.375699	Tmem168	0.629499
Phtf2	0.918193	Atxn7l3b	0.226121	Wdr83os	0.322533
Rc3h2	0.470682	Ndufs4	0.307293	Eef1akmt2	-2.55637
Khsrp	0.897098	Tshr	2.20246	Kcng4	2.14846
Arl15	0.999307	Apbb2	0.858092	Trp53inp2	0.366021
Cep120	-0.666552	H2-K1	-2.02377	Ppp1r9b	-0.739502
Mtmr12	1.16447	Zfp663	-2.00115	Ift88	0.701507
Tfdp1	-0.358657	Rnf207	-2.25657	1700007L15Rik	1.39751
A730063M14Rik	2.15635	Actr2	-0.527625	Spg7	0.431832
Prtg	1.27401	Eda	-2.44811	Bzw1	0.30307
Pcsk1n	0.9453	Prmt1	0.374378	Tbx2	-2.7242
Lsm12	0.424905	Smad4	-1.11632	Elfn2	1.96557
8430429K09Rik	-0.824123	Dixdc1	-1.40431	Col7a1	-2.42853
Fam53c	0.649722	Stk33	-1.92601	Dld	0.278851
Chst11	0.956238	Fat3	1.39225	Carhsp1	0.329178
Ubxn2a	0.655651	Angptl2	-1.7428	Dennd2a	0.62955
Med8	0.279199	Rpl35a	-0.525699	Kdm5c	-0.562773
Brd3os	2.08964	Abcb6	-1.95085	Gba	0.608272
Ube2l6	-1.4794	Akna	-2.47323	Epn1	-0.326884
Rttn	1.48625	Zfp318	-0.905656	Ift52	0.449878
Cul3	0.784432	Armc6	0.689432	1110065P20Rik	0.400308
Ttc39c	0.841823	Bms1	-1.11385	Mmp23	1.77007
Snrnp200	0.516952	Mpp3	0.757768	Fryl	-0.84846
Stn1	1.80579	Tet2	-1.21133	Prr13	0.321417
Kcnj12	0.777327	Knop1	-0.402182	Rab2a	-0.230613
Nol4	1.58931	Frmpd1	-3.3204	Tmem59l	0.92665
Trappc13	0.37081	Cyp27a1	-2.96397	Msrb2	0.912647
Gmpr	0.930894	Olig2	3.40239	Btbd1	0.297144
Ngf	-3.75175	Decr1	-0.894371	Gm20594	-2.40937
9330158H04Rik	3.62846	Eif1a	0.532709	Ddx25	0.554097
Zzz3	0.585433	Txndc12	-0.679506	Akt1s1	0.355816
Ubxn4	0.269031	Ppp2r1a	0.394407	Kcnip2	-1.81109
Chst15	1.21023	Nop14	-0.73674	Ptrh2	0.442779
Scml4	-2.4376	Ddx39	-0.698211	Tnfrsf19	0.931184
Rnf214	0.391845	Cct2	-0.329295	Npnt	2.19409
E2f3	0.844939	Nsmce3	-2.81221	Bloc1s2	0.271344
Ndufs5	-0.278184	Gm266	-2.76608	Mfn2	0.504565
Pnma2	-1.10028	Nid2	-3.34811	Tmcc1	-0.402248
Abca4	-2.46133	Rpl26	-0.487068	Amfr	0.359895
Sptan1	0.468812	Cacna1d	-2.1377	Pfdn1	0.229784
Pcbp2	-0.244415	Dhx8	-1.06178	Nup133	0.756739
Psmb6	-0.190549	Bcl9	-0.656105	Dgke	0.859533
Rasl11a	-1.29193	Tmbim6	-0.42894	Cd24a	-0.471041
Fdps	-0.693917	Ank3	0.821119	Kdelr2	0.476355
Ifih1	1.85359	Snap91	1.0216	Gsdme	-3.35243
Wrb	-0.562111	Pcyox1l	-0.666201	Ldoc1	1.1913
Mlh3	1.4496	Plekha3	-1.39224	Cdk8	-0.442394
Igfbpl1	0.767863	Srpk1	-0.452292	Luzp1	-0.667356
Ddrgk1	0.384728	Pdcd6ip	-0.659977	Phf1	0.729446
Fam189a2	-1.52437	Riox1	-3.6048	Nefl	-1.18096
Fgf9	-1.43081	Rprd1b	-0.814934	Car14	1.6854
Tenm3	-1.34968	Gm30731	-2.7051	Pou6f2	2.25899
Fgfr1	0.683041	Ndufb8	0.332618	Pcdh7	-2.5131
Elf2	0.522007	Prkd2	-1.59661	Npepl1	0.831506
Anxa5	-1.05091	Ctbp2	-0.528039	Afg3l1	0.352582
Fam196a	-2.02697	Heca	-2.49384	Cox4i1	-0.130376
Pom121	0.707779	Mindy2	-2.69489	Cand2	0.753999
Hist1h4d	1.36763	Pgp	0.61087	Ttc27	0.72683
Plscr1	1.04693	Samd4b	-0.751194	Txnrd2	0.549666
Pdcl	-0.356202	Krcc1	-0.766909	Brsk2	-1.12349
Ppp2r5b	-0.489228	Ebf4	-1.65882	Tmem263	0.622754
5530601H04Rik	-0.585934	Ascl1	-3.03546	Zfp646	-0.819372
Stmn4	-0.592996	Suco	-1.00624	Dynlt1c	0.579129
Sfrp5	-2.41859	Dpp9	-1.04233	Dleu2	0.940168
Sltm	0.345305	Dhdh	-1.71101	Cacnb1	0.599995
Taf4	1.16694	Man2a1	1.61376	Rae1	0.366478
Crtc3	0.853449	Msh2	-0.710031	Pop5	-0.385776
Cdc42ep2	-1.04796	Mpv17	-0.688158	Sh3bp4	0.778897
Sh3bp5	0.960344	Arpc1b	-1.26523	Commd5	0.654088
Aqp6	-2.53711	Tbl1x	-0.788717	9530077C05Rik	1.46401
Srpk1	0.33527	Rprd1a	-0.813896	Btbd11	-1.18318
Aaed1	1.51151	Ube2v2	0.334247	Mlc1	1.07231
Ophn1	0.722658	Fdps	0.939993	Chat	-2.4324
Zfp444	-0.383112	Enpp3	-2.22615	Spast	-0.507428
Mtap	0.65799	Gypc	-2.65096	Wdr89	0.423413
D1Ertd622e	-0.534448	Twf1	-0.608172	Rab23	0.812363
Crim1	-1.78621	Rbm42	-3.4288	Pym1	0.418318
Aacs	-0.640034	Scml4	2.29944	Kctd8	0.577147
Ubn2	0.437267	Pon3	-2.80727	Rbms2	-0.852026
Ror2	0.973284	Fgf9	1.72881	Fbxw5	0.399134
Slc35g2	1.07118	Mta3	-1.23698	Olfm1	-0.577268
Peg10	1.39764	Vsnl1	2.14402	Chpf2	1.05739
Mpp7	1.02791	Hook3	-0.511193	Tmem114	2.17205
Bicra	2.8899	Uvssa	-1.11177	Larp7	0.470336
Mfap3l	-1.45701	E2f1	-1.70157	Vps45	0.449575
Tgfb1i1	0.846534	Sncaip	-1.37177	Tsc22d2	-0.642861
Slc1a3	2.19446	Hmgcs1	0.743773	Cir1	0.512029
Scn3a	0.697807	Abraxas2	-2.45818	H3f3b	0.136094
Stx7	-0.482306	Fgfr2	1.95051	Dnajb6	0.274952
Them4	-0.974153	Bicd2	-0.971158	Arpc1b	0.654818
Bach2	-0.730755	Tmem131l	-2.48475	Fbn2	-2.68548
Sntb1	2.42978	E2f3	-1.22536	Gpx7	0.824285
Gm10012	-0.863963	Scarb1	-1.22264	Bax	0.198063
Pdcd7	0.511531	Smim27	-3.36448	Tmem53	0.67768
Fdft1	-0.595756	Lamp1	0.392737	Ino80e	0.455427
F7	2.51572	Tspyl4	-0.784759	Dcaf8	0.536944
Psph	0.508813	Nectin1	-1.91332	Clasp1	-0.436928
Ide	0.684553	Slc17a7	-2.2754	Nop56	0.309641
Washc5	2.3066	1810037I17Rik	-0.518508	Mrpl16	0.489577
Dync1li2	0.429736	Col7a1	-2.47138	Nipsnap2	-2.69778
Tob2	1.05966	Cln5	-0.822466	Cat	0.425732
Zswim9	2.08025	Ppp2r5c	-0.934363	Pex11a	-1.52193
Kremen1	1.31888	Serhl	-1.62085	Kctd12	-2.54586
Cbr4	0.830656	Dcaf4	0.856175	Fcf1	0.472315
Chd8	0.42629	Gpn2	-0.960319	Ano6	-0.777942
Top1	0.439889	Calm1	0.458933	Znrf3	1.14842
Lrrc8d	0.605707	Nme5	-1.66288	Pfn1	0.180577
Hectd1	0.468155	Plpbp	-2.3977	Clcc1	0.778154
2810004N23Rik	0.617563	Acadsb	-1.01343	Psme3	0.367174
Socs2	-1.29229	1700019D03Rik	-4.51905	Fbxo22	0.336378
Kcne1l	1.00962	Tef	-1.13265	Lrrtm4	0.891646
Stk38	0.431214	Tle2	-2.66556	Map7d2	-0.917347
Fhl2	0.774534	2010-09-01	-2.18806	Exosc4	0.327383
Trib2	-0.861978	Caskin2	-1.78164	Ctsd	0.258963
Scn2a	-1.14224	Npl	-2.01141	Por	0.333918
Zeb2	0.895355	Irx5	1.31092	B130024G19Rik	0.225793
Nemp1	1.39963	Eloa	-3.19885	Atf3	0.816867
Sumo1	-0.200722	Nsun7	-2.6603	Tmcc2	-0.832151
Zfp30	0.483184	Washc2	-3.48288	Dock10	-2.51221
Lrrfip2	0.386768	Azin2	-1.38689	Snhg8	0.618722
Hs3st5	1.48722	Wnt7b	2.50033	Gm3604	1.73843
Srp72	0.282178	Llgl1	-1.06497	Sumf2	0.481958
Fam19a4	-3.42127	Sfr1	-0.528868	1500004A13Rik	0.432433
Ube2e2	0.644236	Mrfap1	-0.386198	Ddx19a	0.468847
Rab3a	-0.705068	Skap1	-3.11356	Kif1b	-0.309284
Clp1	0.692117	Dctd	-1.45541	Strip1	0.439671
Sorbs1	1.37908	Got2	0.336825	Slc1a5	1.07288
Creb1	0.501134	9230102O04Rik	-5.89339	Axl	1.912
Atp7b	1.84886	Lsr	-2.66573	Mrps21	0.205373
Ccdc89	1.59382	Paxx	-2.52871	Utp4	-2.5394
Enah	0.326139	Zfp599	-1.54399	Vps4b	-0.493219
Snrpf	0.423921	Mtch1	0.462032	Ndufb11	-0.233977
Tmem14c	0.246574	3830406C13Rik	1.06342	Mrpl39	0.551596
Timm8a1	1.5756	Bnip3l	-0.356098	Efna3	-1.44245
Braf	0.629723	Foxb1	1.58956	Elp2	0.374233
Hnf1b	1.70455	Ccdc88a	-0.456781	Ttc3	0.20528
Bms1	0.781778	Aig1	-0.779012	Rnh1	0.441709
Col4a1	2.46754	Acap2	-1.3927	Klc3	1.25989
Spock1	0.919653	Senp5	-0.993164	Has2	-3.28737
Rragd	0.621915	Utp11	-2.75532	Crebrf	-0.888677
Mprip	0.471894	Rad54l	-1.89183	Prkab2	0.858553
Spata5	0.706278	Acyp1	-0.575575	Prkaa2	0.762351
Atp5d	-0.169091	Ubr2	-0.878333	Trappc4	0.184956
Cul5	0.419592	Cerk	-1.18265	Lta4h	-0.647853
Fam102a	1.3717	Tia1	-0.40107	Tpbg	1.10415
Mcrs1	-0.294099	Aga	-1.10125	Pgap2	0.678583
Dpy19l4	1.08813	Ufd1	-2.55158	Serinc1	0.223486
Olfml3	1.85416	Papolb	-1.62442	Gm13889	-1.4227
Trip10	0.986112	Mia3	-0.534299	Aktip	0.373157
Specc1	0.789227	Thap12	-2.81901	Ptgfrn	1.33127
4932438A13Rik	0.673863	Hist1h1e	-1.81111	Efnb2	-2.29418
Eif3i	0.262158	Foxa2	-3.81404	Srebf1	0.772587
Golm1	0.628523	Trappc8	-1.25172	Adamts1	1.65394
Bdp1	0.52442	Kif15	-2.26486	Eefsec	0.714491
Slc22a8	-2.36253	Rock1	-0.510895	Mia3	-0.454047
Ktn1	0.454128	Tspan2os	-2.73104	Cpt1c	0.669958
Nbr1	0.497664	Plxnc1	-1.41579	Osbpl6	-1.2454
Sgk3	1.45229	Rnf152	-2.28088	Fabp7	0.817561
Nipbl	0.360987	Rabif	0.514261	Endod1	1.09797
Gm15772	-0.653424	Erbin	-1.4289	Pramef8	0.613438
Slc26a11	-1.9613	Prtg	-1.56385	Cyfip2	-0.745223
Stmnd1	2.8909	Snrpe	-0.264511	Lamtor2	0.265443
Hcn4	0.881822	Cdip1	0.657004	Tnr	-2.61955
Ubxn1	0.252646	Tmem70	-0.702938	Exd2	0.600985
Aldh9a1	0.683322	Lcor	-0.925674	Wdr46	0.641197
Fam234b	0.769743	Ube2i	-0.584881	Blvra	-1.15029
Golgb1	0.497671	Stmn2	0.614304	Gm8817	2.1006
Plxdc2	1.35228	Supt6	-0.743737	Kcnh2	-0.986012
Ube2h	0.589751	Cep85l	-1.48977	Cpvl	1.24946
Gm11346	-1.61511	Dag1	-0.8646	2810001G20Rik	-0.725638
Zfp54	-1.3382	Ccdc30	-1.57055	Trim6	2.15227
Qars	0.455001	Setdb1	-0.828917	Tubb2b	-0.465026
Rnf19a	-0.924522	Zscan29	-1.08107	Kmt2d	0.684042
Sf3b5	0.270831	Ckap4	-0.451131	Mageh1	0.293288
4833439L19Rik	-0.261753	Aqp5	2.34232	Antxr2	1.15205
Dlgap5	2.08424	Dcaf1	-3.37526	Mdfi	2.08792
Rasgrp2	-1.82118	Ankrd26	-1.10187	Tmem178	-1.4479
Acy3	-2.75138	Cdc27	-1.02127	Ube2r2	-0.413877
Grpel1	0.278932	Myt1l	-1.11421	Celrr	2.88112
Gjd2	-1.31029	Dpf1	0.705138	Rph3al	-2.81995
Gpbp1l1	0.856077	Lpar1	-2.27292	Apex1	0.309392
Acsl5	0.796932	Ncl	-0.331656	Map1b	0.268009
4930453N24Rik	0.368475	Itgb1	-0.565442	Cramp1l	0.540424
Neurod4	1.90502	Rcn3	-1.19437	Polr1a	0.687894
Tmcc1	0.361276	Stx1a	0.842335	St8sia3	-1.05212
Ubap2	0.468117	Ankrd17	-0.559331	Taf15	-0.473628
Myt1l	0.736442	Dpf2	0.623634	Gkap1	-0.644298
Nexmif	2.72026	Crip1	-1.50367	Abtb1	-0.549416
Lrrc36	1.84109	Rpl39	-0.466134	Mrps10	0.333555
Zbtb20	0.421944	Rab34	-0.987014	Rpap3	0.586922
Parp3	1.40667	Utp23	-0.841553	Srsf6	0.318651
Ric3	0.693678	Kcnk12	-2.98451	Lrpprc	0.76143
Shq1	0.902127	Arhgap19	-2.26777	Cry1	0.8565
Zfp62	0.770045	Fam71e1	-1.45394	Tenm3	-1.25934
Ech1	-0.468398	Sh3bgr	-1.44919	Akirin1	0.260711
Slc7a14	1.27779	Bdh1	0.840616	Mapkapk2	-0.84474
Pik3r4	0.865819	Grb14	-2.44852	Btd	0.714113
Evc2	1.23415	Kank1	1.28758	2810013P06Rik	0.544664
Fkbp8	-0.252253	Tob2	-1.4354	Sirt7	-0.528925
Gpr22	-1.40307	Pitx1	2.59281	Psme2	0.311072
BC051142	1.12177	Tmem33	-0.635182	Sh3bp5l	0.426912
4833423E24Rik	3.62998	Dnaic2	-1.98232	Ntmt1	0.334628
Mindy1	1.49492	Peg12	-1.22652	Clip4	1.11455
Srxn1	0.612182	Vamp8	-2.92951	Adcy1	1.39816
Proser1	0.561639	Mcm3	-1.4853	Nyap1	0.616803
Hoxa1	1.69791	Aldoa	0.663039	Kmt5c	0.398027
Loxl2	1.29847	Lactb2	-1.34893	Hyi	0.700842
3110045C21Rik	0.708716	Ppwd1	-1.201	Wdr1	0.418237
Cbx1	0.434379	Tomm5	-0.449368	Rhoc	0.726507
Siah3	1.8621	Ndst1	-1.61407	Exoc4	0.56801
Usp8	0.641169	Nsd3	-2.3794	Jph3	0.907764
Gm5468	-1.21759	Gjd2	1.74635	Rpl23a	0.233206
Stoml1	-0.554939	Mak16	-0.734813	Slc38a6	-1.56449
Rpl19	0.347326	Chic2	-0.457607	Tbc1d15	0.649023
Apc	0.553662	Rdx	-0.384098	Pold1	1.12628
Rad23a	0.615876	Zfp629	-0.909042	Rbx1	0.137212
Gm32856	1.91671	Arvcf	-0.713846	Trir	-2.82181
Rps4l	-0.587349	Cacna1e	-2.96958	Tmbim6	0.317007
Shroom3	1.13312	Lrrc55	-3.01278	Lhx3	-5.10357
Ak5	1.92656	Chd9	-0.76334	Mrpl19	0.319092
Sap30l	0.925691	Epha10	1.4156	Spats2	-0.651992
Hsbp1	-0.256631	Ptdss2	-0.575795	Tmem238	1.44277
Mapk11	-0.456594	Slc39a11	-0.906176	Eloc	-2.78485
Heatr1	1.28391	Cers2	-0.643629	Ppm1b	0.31519
Map1lc3a	-0.602683	Poldip3	-0.593665	Bach1	-0.635869
Etv4	-4.25949	Ppih	-0.548224	Psmb4	-0.160544
Dbpht2	2.50747	Ptpn11	-0.77826	Ndrg1	1.29098
Cat	-0.425452	Mosmo	-2.59198	Vps4a	-0.330172
Dag1	0.594464	Pogz	-0.831812	Ier5l	-1.11665
Snrpn	-0.53737	Ptgds	1.63152	Dnajc10	0.427741
Slc39a10	0.543216	Smdt1	0.334411	Sulf1	1.10772
Cdk7	0.616711	Slc39a1	-1.33536	Nceh1	1.33978
Gfod2	-0.474584	Laptm4a	-0.379822	Hpse	1.90474
Arhgap19	1.51434	Tbc1d1	-1.32135	Sema6d	0.678173
Zbtb40	1.15846	Pafah1b1	-0.463351	Mcrip1	-2.79609
Ndufb2	-0.354176	Sltm	-0.435974	Cyc1	0.19
Selenok	-0.269755	Slc35g2	-1.56583	Pigw	0.997899
Uaca	1.125	Naxe	-2.36795	Washc4	-3.12613
Adcyap1r1	0.915952	Zfp703	-1.86355	Zcchc18	0.583116
Brinp2	-1.79791	Map3k9	1.6778	Gprc5c	1.27056
Crb1	1.00684	Stt3b	-0.611113	Hif1a	-0.430798
Anapc5	-0.33675	Klhdc9	-2.22954	Skap1	1.52484
Zfp827	0.862414	Ar	-2.712	Rflnb	0.724308
Macf1	0.480824	Lzts1	-1.24647	Csnk2a2	-0.92936
Mtf2	0.296046	Nedd4	-0.396502	Tbck	0.487148
Sim2	-2.6553	Galnt14	2.35853	Srsf5	0.285429
Slk	1.16	Bclaf3	-2.3863	Ppp1r2	-0.263034
Clock	0.56854	Zfp57	0.669775	Capns1	0.326274
Esrrb	-2.32467	Baz1a	-1.59115	Asic2	1.07547
Orc2	0.679897	Hoxa3	1.44508	Med10	-0.241251
Ldlrad4	-1.55755	Mex3d	-1.27519	Angptl4	1.5667
Ddx28	-0.607438	Riok2	-3.16308	Rtn1	-0.506305
Kdm2a	0.570463	Dlat	-0.532146	Zdhhc12	0.481125
Cacna1e	2.17357	Alkbh2	-1.23416	Snx6	0.221529
Faah	-1.39578	Tspan15	0.925554	Crygc	-2.28159
Cdkn1b	0.825825	Tex9	-1.02286	Rps24	-0.328893
Chic2	0.319834	Fam98b	-0.837935	Med13	-0.960277
Lrig2	0.80919	Cdk11b	-0.486757	Naxe	-2.46968
Rai2	-1.85588	Spon1	-2.63949	Fam71f2	2.12975
2810408A11Rik	0.664483	Tango6	-1.28817	Suox	0.993961
Zfp553	0.387152	Spire1	-1.24992	Zfp870	0.969671
Senp6	0.360395	Daam1	-0.674685	Slc31a1	0.528776
Cbx3	0.449912	Gpr149	-5.24504	Tbrg4	0.597884
Scrn1	-1.08078	Suz12	-1.09674	Fbl	0.413647
Cdh13	-1.63416	Epn1	0.384894	Rtraf	-3.09973
2011-03-01	0.861199	Polr2b	-0.653753	Srgap1	-0.604802
Usp24	0.917147	Zfp746	-1.2522	Osbpl1a	-0.751776
Sobp	-0.965497	Pdp1	0.716662	A330015K06Rik	2.33197
Nol7	0.299463	Zfp955b	-1.84625	Abraxas2	-2.91229
Vps13a	1.25395	Itm2c	-0.909898	Xxylt1	-1.3307
Cox18	0.682561	Dhx32	-1.00002	Stmn1	-0.247201
Papolb	1.09318	Stard3	-0.767624	Elob	-3.07682
Atp10d	-1.55339	Ssb	-0.316255	Flot1	0.382009
Cox6b1	-0.265942	Ccdc62	-2.34629	Chst7	-1.89748
Apbb2	-0.577677	Spen	-0.706843	Ehmt1	-0.390222
Rps3	0.383398	Dynll1	0.396426	Npb	1.42307
Ttll4	1.09411	C1qtnf12	-3.78193	Rbm5	-0.324038
Cox6b2	-1.1414	Pik3r4	-1.28984	Krt10	0.428719
Zfp111	1.08745	Trrap	-0.796509	Mrm1	0.963313
Rpl35	-0.383454	Cd40	-2.12112	Cops9	-2.8993
Zdhhc2	-1.59806	Sorbs1	-2.05405	Zfp212	0.508028
Akap2	-1.13204	Ube2q1	-0.816781	Hspd1	0.282381
Elmo1	1.26772	Ephb1	2.23618	Topors	0.455445
Pcf11	0.570815	Lrp5	-2.70593	Gpx8	1.39792
Mlc1	-2.02334	Dach2	0.994445	Tra2b	0.246023
Tacc3	0.94049	Tmem123	-1.71632	Hcn3	0.745358
Cspp1	0.528049	Atp6v0e	-0.726306	Erg28	-2.43419
Gtf2i	0.383151	Ufsp2	-0.639645	Tox4	0.355158
Gkap1	0.603329	Arl13b	-0.837976	Plpbp	-2.77322
Ak1	-0.619157	Dido1	-0.783622	Slc25a1	-0.587628
Ccdc39	0.970567	Adnp	-3.10382	Nsd2	-2.60585
Rcan1	-0.484294	Washc1	-2.66677	Sem1	-3.02633
Asic4	2.97647	Rap1gds1	0.783048	Lhx8	2.16585
Mxi1	0.619713	C230035I16Rik	-2.2882	Tsg101	0.156901
Pet100	-0.322977	Fzd10	-3.63554	Fam19a5	-1.23468
Pitx1	-2.00388	Cend1	0.990817	Psmd11	0.229748
Baiap2	1.09184	Txnrd1	-0.344599	Abhd10	0.350058
1700028M03Rik	2.29714	Diaph2	-1.63815	Snu13	-2.85573
Ccl27a	-0.606093	Rps23	-0.410547	Zbtb38	0.718238
Cenpj	1.00441	Pcolce2	1.35105	G3bp1	0.308721
Edn3	2.92567	Pyurf	-0.637541	Taf6l	0.453916
Chd9	0.504021	Slc22a8	2.82233	Jpt1	-3.01206
Add3	0.942456	Psrc1	-1.49772	Nkpd1	1.77649
Ampd1	2.22614	Zfp595	-2.73993	Letmd1	0.461246
Ube2g1	-0.302358	Tlnrd1	-2.22991	Rinl	1.49743
Rbm5	0.316833	Slc38a10	-0.692508	Gsg1l	0.830473
Hist1h1e	1.4704	Krt15	-3.20315	Anp32e	0.361013
Acvr2b	0.572988	Pole	-2.48458	Fgf10	-2.41512
Pcgf2	0.500769	Mtif2	-0.707749	Nsd3	-2.56556
Arl1	-0.26854	Ccdc22	-0.784649	Rbm8a	0.278773
Dhx33	0.895823	Fam184b	-2.1904	Slk	-1.24245
Tram1l1	-0.578146	Sfmbt1	-1.10338	9330020H09Rik	0.876137
Ncoa2	0.628601	Cacna1h	-1.43223	Rps6ka1	0.649171
Epb41l5	0.69788	Copb2	-0.394825	Kank1	1.39889
Pdlim2	-1.16167	Fgf15	1.67161	Ttc30b	0.936073
Zfp738	1.22725	Tmem176a	-1.99071	Dnajb9	-0.525315
Ap3s1	-0.367924	Tcerg1	-0.502165	Hdgfl3	-2.43584
Birc6	0.396164	Pphln1	-0.6372	Gnpda2	0.691428
Cfap126	1.19478	Plekhh3	1.19929	Arhgap5	-0.755444
Daam1	0.454103	Rab11b	0.368505	Ints11	-3.14193
Hdhd5	1.90368	Esrrb	2.87749	Gys2	1.71471
Rrm2b	0.712945	Zfp326	-0.525685	Nsun2	0.438183
Syt7	-1.08442	Gdi2	0.258141	Smad7	-1.02974
Pon3	2.1356	Slc37a3	-0.772926	Syt9	-2.13231
Gmeb1	0.515723	Rgs10	-2.84755	Trap1	0.561062
Rpl28	0.371858	Zfp609	-1.08069	Tdp2	0.361999
Hp1bp3	0.286615	Glrx3	-0.29339	Acvr2b	-0.540821
Ctsz	0.512004	Marcksl1	0.2205	Prr36	0.600744
Kif7	1.68578	Chp1	-0.421716	Fhad1	1.09219
Cks1b	0.382359	Zdhhc1	-1.39738	Fam189b	0.425933
Meg3	0.759739	Nap1l1	-0.581155	Cherp	0.41525
Hcfc1r1	-0.619463	Fzd3	-0.977399	Plat	0.737177
Fam193a	0.483235	Sybu	-2.83483	Hook2	0.976283
Pfn1	-0.180767	Ppp1r15a	-0.757886	Gtf2a2	0.238603
Zbtb7a	0.534722	Atxn10	0.315144	Arl2bp	-0.235301
Syt13	-1.15779	Ubac2	-0.573869	Irx1	-0.182761
Myo10	0.904082	Map2k1	-0.605415	Eif4e3	0.553103
Zzef1	0.529037	Cdk2	-1.87489	Tfdp1	0.333306
Taok1	0.491153	Pkdcc	-1.74425	Fstl4	1.60944
Plekha3	1.03639	Cnot6l	-0.844297	Atxn7l1	0.546923
Aldh7a1	0.569522	Ngdn	-0.608183	Dip2c	-0.83753
Mlh1	0.69968	Proser1	-0.697414	Uqcc2	0.323231
Cnppd1	-0.374296	5730507C01Rik	-2.10262	Prmt2	0.269671
Smap2	-0.513454	Them6	-1.56269	Cyb5r3	0.625725
Fgf14	-2.11557	P3h4	-0.910912	Hsp90ab1	-0.200099
Cobl	-2.72566	Mtap	-0.916669	Smim20	0.494437
Epop	1.73247	Accs	-1.23696	Plpp6	0.931083
Thumpd2	1.14232	Kdm5a	-0.636841	Src	0.529656
Rnf220	-0.546803	Arhgef2	-0.542281	Ccdc177	1.02043
Kif19a	1.47018	Gsg1	3.48597	Hoxa1	-1.92036
Alkbh6	-0.434969	Pecr	-1.47162	Kin	-0.613608
Dst	-0.662985	Fam149b	-0.865583	Hist1h2bc	-1.07467
Ropn1l	1.37387	Fkbp3	-0.261399	Acsl6	0.518033
Uhrf1bp1l	0.658057	Myl12a	-0.827103	Adgrg1	0.812893
Cntnap4	2.39916	Abcd2	-2.3876	Polr2e	0.284875
Gltp	0.53778	Has2	-4.21247	Pla2g6	0.555117
Snx27	-0.483349	Evc	-2.22657	Rdh12	1.46946
Ranbp10	0.6501	Ppp2r5b	0.580791	Rap2b	-0.757702
2002-03-01	0.509226	Jmy	-1.20467	Rnf182	0.700876
Bik	1.70428	Pgm1	-1.07823	Crybg3	1.11179
1700037H04Rik	-0.333871	Strn3	-0.652155	Acsl1	0.538843
Trim33	0.62842	C330018D20Rik	-1.10803	Peli1	-0.401643
Map1s	-0.545705	Uqcrc1	0.305857	Grk6	0.530867
Hmgcs1	-0.543342	Rex1bd	-2.36128	Rpp38	0.854333
Hpcal1	-0.582419	Dus1l	-0.634788	Tsfm	0.349385
Sh3glb2	-0.52537	Edn3	-3.86054	Hmgn1	-0.251527
Fxr1	0.472821	Fyco1	-1.79118	Gm9767	-1.32872
Ptprn2	-1.07287	Pter	-2.88077	Tmem131l	-2.26363
Otx2os1	-3.02954	D430042O09Rik	-1.16221	Flot2	0.476951
Tcp11l1	0.543862	Ptk2	-0.861391	Ube2ql1	-1.09914
Egf	1.27252	Neto2	-0.848152	Ddx56	0.40594
Hcfc1	0.443036	Mapt	1.9735	Dnajc7	0.207321
Bmpr2	0.499821	Nol7	-0.4011	Gm2a	0.630114
Pycrl	-0.360083	Flii	-0.971161	Taf4	-1.27478
Bmp7	1.80731	Arhgef28	-1.6157	Tppp	-1.45897
Bmpr1a	0.902521	Ptbp2	-0.530453	Timp3	0.862092
Cptp	-0.533445	Prrx2	-2.03446	Prnp	0.814729
Mllt3	0.686231	Specc1l	-0.893064	Pttg1ip	0.482347
Tctex1d1	1.99371	0610012G03Rik	0.436356	Nme3	1.05693
Tsc22d2	0.469868	Rps3	-0.457217	Alas1	0.498504
Grhl3	1.69679	9130024F11Rik	-1.59526	Dcaf12	0.356232
Cnot4	0.317599	Selplg	-2.21679	Lin52	0.797813
Golga7	-0.225818	Camk2d	-1.24527	Map3k11	-0.903016
Fbxw5	-0.403009	Lrrc52	2.3611	Klf16	0.941843
Arfgef1	0.701872	Ptbp1	-1.01914	Mrpl52	0.183297
C1d	-0.308018	Rpl24	-0.364672	Fam92b	1.12587
Sh3bp1	-0.484588	Itsn2	-1.80267	Esrra	-0.570839
C2cd2l	-0.588868	Chrna4	0.769246	Hnrnpa3	0.198445
Snx9	1.34058	Igfbp4	-1.37828	Gm2694	-1.76511
Ep300	0.591104	Olfr731	-2.65774	Gtf2b	-0.379414
Lrrtm1	-1.14724	Gmps	-0.598036	Tnfrsf13c	1.94446
Hmgn1	0.261457	Slc25a10	-1.04053	Pcbd2	0.583001
Abhd17b	-0.445098	Dab2ip	-1.03194	Pcmtd2	0.617337
Cntn5	1.89961	Cep192	-1.57725	Maip1	-2.57123
Dock5	-1.69907	Gaa	-0.930318	Etfrf1	-2.76166
Tmc1	2.36484	F10	-2.15765	2610042L04Rik	1.53338
Hist3h2a	-0.512837	B3galnt1	0.936066	Trp53rka	0.441672
Rnf5	-0.223002	Rasl11a	1.33416	2410002F23Rik	0.347993
Vrk3	0.436669	Lamtor3	-0.445371	Zfp54	1.14118
Ndufaf6	0.605822	Kcnh4	-1.56321	Cables1	-1.28566
Ccdc88a	0.331644	Nfe2l2	-1.25658	Ogg1	0.747674
Chmp7	-0.335882	Dpf3	1.0274	Eipr1	-2.44823
Lrp1	0.72823	2700046A07Rik	-3.78292	Kcna5	-3.24874
Nr2c1	0.677586	Wiz	-0.711648	Acvr2a	-0.592081
Dennd6a	0.684676	Sephs1	-0.565163	Atp5d	0.166391
Whamm	-1.06859	Tirap	-1.11935	Farsb	0.316689
Angptl2	0.988935	Sort1	-0.81322	Serf2	0.227928
Wbp2	-0.272473	Gpatch8	-0.532592	Thoc7	-0.346112
Commd5	-0.650539	Rab40c	0.643554	Tti2	0.625251
Cd24a	-0.457307	Acat3	-1.87909	Ppp1r15b	-0.771952
Zfp382	1.39327	Trnt1	0.73008	Slc7a14	-1.53216
A830010M20Rik	1.16303	Tm7sf3	-0.901262	Inppl1	0.967647
Gnb4	-0.519048	Desi2	-0.66018	C1qtnf2	2.02117
Rassf5	-1.99182	Cox17	-0.760586	Ap4b1	0.57883
Nup214	0.63689	Ppm1d	-0.677805	Ppp4r3a	-2.66242
Map1b	-0.271929	Lingo2	-3.55612	Sema3c	0.94387
Nefm	0.834704	Tmie	-3.37821	Guf1	0.461357
Iffo1	0.691384	Rpsa	-0.658761	Pomc	0.622596
En2	-3.98479	Atp2c1	0.537348	Arrdc3	0.651656
Alg9	-0.576854	Tspo	-1.73906	Hist2h3c2	-1.48868
Sub1	-0.177727	8030462N17Rik	-1.8163	Ppa2	0.479524
Man2b2	0.993449	F7	-2.88774	Pold4	0.522155
Scn10a	1.52856	Kdm7a	-0.694701	Fam171b	0.785774
Lars	0.453699	Zfp532	-0.75215	Coasy	0.388906
Mrpl9	0.417278	A330009N23Rik	-1.8925	Ttc38	1.48502
Smim7	-0.237037	Baz1b	-0.575025	Tox	-2.0338
Dlk1	0.715158	Btf3	-0.250888	Dnaaf3	1.87379
A630089N07Rik	2.08174	Npm1	-0.526947	Msh5	-1.74037
Vstm2l	-1.80957	Topbp1	-1.27117	Rmi1	0.593704
B4galt6	0.636736	Fam117a	-2.19051	Slc37a1	-1.01644
Ubp1	0.65066	Hnrnpa1	0.262515	Selenbp1	1.1353
Specc1l	0.653653	Xist	0.88201	Dlgap4	-0.300471
Tagln2	1.02943	Taf11	-0.562551	Zc3h10	0.717514
Lrrc8b	0.931067	Ankhd1	-0.675003	Spry2	0.653042
Mrpl52	-0.296261	Ube2u	-2.71126	Cog7	0.639343
Phb	-0.428626	Dlc1	1.06781	Uqcrc1	0.204868
Asna1	-0.281854	Ddx51	1.07635	Cntnap2	0.804736
Dnmt3a	0.636257	Lyn	-2.70777	Htr1a	-2.36962
Erbin	1.10245	Zfp386	-0.616156	Dock7	-0.49687
Ank2	0.614239	Egln3	-2.53407	Rnf40	0.536577
Lgi2	1.64787	Il3ra	-1.25552	Morf4l2	0.161449
Cldn1	2.30126	Slc25a39	-0.740877	Sort1	-0.644362
Ppp6r3	0.739734	Lhx1	1.618	Pde6d	0.300341
Kif5c	0.369794	Kmt2b	-1.05303	Dcp1b	0.75546
Bco1	1.18034	Rps27a	-0.449173	Samm50	0.32656
Gpm6b	-0.465167	Pou3f3	0.706863	Guca1b	2.39889
Olfml2b	0.863369	Slc38a7	-0.964924	Ppp4r3b	-2.71936
Rnf20	0.378275	Ccdc18	-2.15325	Tppp3	0.460137
Fbxo34	0.605288	Rgs3	0.718939	Doc2g	1.48788
Fam184b	1.39149	Dzip1l	-1.80077	Klhl25	0.546268
Cavin4	2.12692	Rlf	-0.91772	Cmip	-0.535612
Nsfl1c	-0.228362	Gpx1	0.326406	Adamts4	1.27087
Cmtm7	1.088	Birc6	-0.533315	B3galt2	-1.49726
Vit	-1.35934	Creg1	-1.34322	Rpap1	0.646616
Scaf11	0.52421	Gabpb2	-1.75229	Prkg1	1.44939
Rarb	-2.4185	Pole2	-1.67922	Cdk7	-0.651805
Ndufb8	-0.258077	Paip1	-0.627312	Fam181a	1.80476
Lactb	0.638304	Atg5	-0.465756	Tnks	-0.549833
H2-T23	1.74755	Spock3	1.99183	Ufd1	-2.38724
Col4a2	1.75538	Meg3	-1.00819	Atp6v1a	0.271712
Cga	-2.73189	Brpf1	-0.982602	Lsr	1.66269
Pdpn	1.86625	Shmt2	-0.940972	Cxxc5	0.512083
R3hdm1	0.422943	Jtb	-0.543663	Tcf12	0.811046
Phc2	0.709952	Tcf7l2	-2.11607	2610027K06Rik	-2.22603
Otulin	0.79264	Rps8	-0.387444	Cald1	0.987553
Ints12	0.466003	Sost	2.66266	Tph2	1.32157
4931406P16Rik	0.590493	Hectd1	-0.584478	Rab15	0.728834
Ppib	0.417326	Prss57	-1.68898	Rack1	-0.389675
Nell1	-1.84	AA465934	1.0455	Mum1	0.43409
Gdf5	1.97633	Enah	-0.410771	Frg1	0.291752
Fn3krp	-1.38944	Zmynd19	0.589709	Sox2	0.301069
Sertad4	1.51606	Stub1	0.353928	Vps28	-2.57687
Uba3	-0.422795	Rassf5	2.67728	Elp3	0.396396
Itsn1	0.398313	Cep135	-2.85349	Cwf19l2	0.590072
Rab22a	-0.411435	Retreg3	-2.58422	Prpf40a	0.366524
Irx6	-3.72375	Usp7	-0.817862	Itga10	-1.88833
Fam174b	0.63028	1110008P14Rik	0.63268	Fign	-0.59408
Tfam	0.471718	Cfap97	-0.822083	Scap	0.622426
Psma6	-0.201379	Tmem163	-1.92749	Vps41	0.310622
F8a	-0.549051	Atp5j2	0.327983	Rex1bd	-2.57325
Serinc2	0.820424	Dpy19l1	-1.71759	9230102O04Rik	-4.09222
Crebbp	0.423881	Uba2	-0.383852	Slc3a2	0.291577
Rpl9	-0.329572	Trf	-2.25949	Uchl1os	1.92821
Chmp3	0.38707	Usp51	-1.70729	Snapc3	0.403457
Iah1	0.427008	Scn10a	-2.04161	4933434E20Rik	0.269004
Rida	0.724072	Tsc22d1	0.326907	Hdac3	0.328891
Tdrd7	1.15515	Ints2	-0.968317	3110082J24Rik	1.31938
Atf4	0.449428	Clcn5	-0.875909	Myh7	1.90356
Tert	1.88305	Ppm1h	-1.54327	Riok2	-2.6167
Slc29a3	1.12694	Man2b2	-1.22235	Spats2l	0.702163
Dbn1	-0.182033	Stard7	0.523231	Supt7l	0.521256
Ablim1	-1.61441	Fancf	-1.6475	Rgl1	-2.18513
Ptpn12	0.600486	Cntrl	-1.48277	Eloa	-2.59969
Ercc6l2	0.797326	Ttc29	-2.51182	Ech1	0.342015
Tbc1d14	0.854967	Cep131	-1.04187	Armc2	1.58684
Rprd1a	0.49936	Slc25a22	0.805814	Chga	0.481866
Pcnp	-0.222209	Zfp68	-0.464092	Mpp7	-1.10581
Unc45a	0.406146	Mtfmt	-0.957463	Asah1	0.347447
Akap10	1.12338	Grik4	-1.80278	Hyal3	-1.6057
A330074K22Rik	1.27858	Slco5a1	-0.69799	Gatm	1.20541
Gpalpp1	0.607001	Mtus1	0.819135	Nr2f2	0.246564
Pde4dip	1.03046	Ppfia1	-1.13968	Gm20605	1.82945
Ints2	0.764909	Tomm7	-0.481906	Acvr1	-1.26902
Tspan9	0.874581	Plgrkt	-0.639148	Kctd9	0.881099
Smarca5	0.543962	Phc2	-0.784723	Selenof	0.161988
Pclaf	3.00341	Taco1	-1.4194	Sema4b	0.876106
Mepce	0.858573	Cenpj	-1.2073	1600014C10Rik	0.660065
Reep5	-0.448365	2310010J17Rik	-1.6446	Wdr7	-0.914135
Slc8a2	0.756366	Snx12	0.531643	Gm4262	2.58648
Lrrn2	-1.1172	Cyb5r3	-0.566058	Mpp1	0.639248
Serpinb6a	0.73245	Stac3	-1.59668	Dhx36	-0.644794
Stac3	1.52532	Golm1	-0.810921	Plekhf1	-2.05016
Cul4b	1.00283	Uba52	-0.730307	Rnf130	-0.840649
Lypla2	-0.358859	Ttll4	-1.54579	Gatd1	-2.4738
Phf8	0.792998	Ercc4	-1.20911	Plekhm3	-0.946779
Flywch1	0.310948	Rara	-1.59088	Gtf2ird2	0.892715
Mro	-1.70545	Pdxp	-2.28434	Rpf2	0.451218
Ubr4	0.522663	1700007L15Rik	-1.7463	Alg2	0.494792
St8sia4	1.00191	C030006K11Rik	-3.35829	Obsl1	0.810214
Pibf1	0.784426	Gm5468	1.52367	Ube2d-ps	0.574607
Tspan17	-0.599958	Zfp36l2	-2.63948	Muc4	-2.55307
Zfp60	0.497514	Tmcc3	-1.64258	Zmynd8	0.3848
Herc1	0.447175	Foxo6	-2.75526	Cul4a	0.449988
Sclt1	0.888336	Myd88	-1.399	Pls1	1.64609
Parg	0.59255	Dnajc10	-0.668054	Otud6b	0.392759
Zfp955b	1.18433	Gsta4	-1.98508	Dusp28	0.72499
Fam114a2	0.292161	Rcc2	-0.77669	Retreg2	-2.20185
Rabep1	0.362267	Nup214	-0.95276	Adipor1	0.256103
Necap1	-0.422051	Ttc12	-1.78176	Jmjd7	0.564546
Mgat2	-0.407879	Ets2	-1.42357	Mindy3	-2.41927
Il17rd	0.949171	Them4	1.08093	Gas8	0.388229
Doc2a	-1.01557	Rps16	-0.446423	Drap1	0.329738
Phlpp2	0.986098	Lmo3	-1.40112	Atxn7l3	-0.529677
Nfia	-0.62756	N4bp2	-0.919162	Tubb5	-0.239671
Zfp286	0.622282	Tead2	-1.96989	Trp53bp1	-0.361658
Prr14l	1.07528	Bnc2	2.40031	Rad23b	0.135233
Setbp1	0.860586	Commd10	0.486866	Ptp4a3	0.551377
Gmps	0.448488	2700012I20Rik	-1.60976	Klhl1	2.01389
Rpl34	0.38034	Dguok	-0.618723	Sp8	0.473859
Smad7	0.864675	Gtf3c4	-0.935274	Fam172a	-0.472695
Timm23	-1.32212	Arl1	0.321227	Itgbl1	1.99658
Zfp595	1.67009	Nup160	-1.49599	Aco1	0.511531
Gatad2b	0.406758	Eef1a1	-0.348887	Mrpl37	0.419521
Mtcl1	0.824933	Tmem79	-2.34119	Pcdhb16	-2.07579
Znrf2	0.748226	Fgd5	-2.58106	Rtf2	-2.46122
Katna1	0.546815	Vps25	-1.16872	Ptprz1	-1.51639
2810001G20Rik	-0.728031	Ddhd2	-0.763294	Hdac9	1.25846
Dhdds	-0.580932	2002-03-01	-0.704551	AI506816	0.575092
Map3k3	0.808656	Ptpa	0.483552	Actr2	0.352806
Alkbh5	0.390329	Pcbp1	0.326191	Hhex	1.58546
Psmb10	-0.539688	Cacng4	0.834028	Arih1	-0.42882
Rpl7	0.436412	Fras1	2.94294	Jade3	-1.28274
Coro1b	0.463144	Zfp84	-0.936855	Ncdn	0.456387
Rbfox3	0.568319	Cavin4	-2.58183	Tsta3	0.345687
Bphl	0.607906	Acss1	1.635	Dcx	-0.432269
Arfgap3	0.450684	Akirin1	-0.336549	Ppdpf	0.284585
Psmb7	-0.210456	Mybbp1a	-0.870769	Synpr	-1.98442
Igsf11	1.58684	Pggt1b	-1.14591	Nup153	-0.811346
Gm11149	-1.42138	Bmpr1a	-1.14526	Trps1	0.895574
Haus6	0.940278	Ppp6r3	-1.00645	Lsm10	0.37258
Hmgb3	-0.177777	Fam13b	-0.991515	Nkain1	0.816942
Fam214a	0.82359	Mpg	-0.693694	Ddost	0.238297
Cwc25	0.414044	Fbxo17	-1.59806	Cyb5a	-0.265917
Pgp	-0.395548	Kit	-1.7772	Eif2d	0.574423
Purb	0.591902	Zfp558	-1.51525	Spon2	1.71531
Ust	-2.4229	Nudcd1	-0.95964	Rab3b	0.697811
Crtac1	-2.25125	Galnt1	-0.732929	Mad2l2	-0.348298
Lrriq3	1.39213	A230057D06Rik	-2.3897	Dnlz	0.336171
Lemd2	0.602143	Gm10421	1.49025	Rasa1	-0.384314
Ankhd1	0.510228	Gamt	-0.972471	Zfp189	0.797259
Ost4	0.352603	Otp	0.589476	Pcdh15	-2.51697
Cdipt	-0.302512	Nfam1	-2.52349	Cracr2a	2.37806
Togaram1	2.01661	Kat6a	-0.76303	Commd10	0.319913
Asns	-0.482936	Gon4l	-1.31957	Rrp36	0.59646
Map3k6	-1.92068	Fam163b	-2.08952	Hs3st1	-2.66362
1600029O15Rik	-1.54821	Avil	-2.75869	Frem1	1.23749
Trim8	0.372674	Tshz3	-1.71371	Snrpa1	-0.273437
Rpl5	0.320308	Uqcr11	0.214139	Krit1	-0.297836
Smyd3	-0.671832	Mlh3	-1.56788	Hspa9	0.381189
Nol8	0.600695	Tubgcp2	-0.633736	Sphkap	-2.2073
C530008M17Rik	0.508637	Pls3	-0.964583	Dstn	-0.256717
Rps2	0.513517	Zkscan7	-1.63897	Creb3l4	1.06713
Asphd2	-0.646499	Pih1d2	-1.6906	Ddx1	0.301412
Abhd2	0.640716	Ndufb2	0.449417	Rttn	-1.75441
Abtb2	-0.914642	Rapgef6	0.713927	Tet3	-0.389155
Ntn4	1.5457	Tsc22d4	-0.850371	Ppp1r37	-0.396531
Eml1	-0.474025	Dpp10	3.37927	Sgta	0.22297
Itgav	1.42281	Grik3	-1.94848	Klf15	-1.84878
Slc18a1	2.08004	Josd2	-0.679553	Retreg3	-2.62015
Thra	-0.899585	Slc1a3	-3.00228	Mrpl23	0.38745
Ndufa3	-0.279343	Nos1ap	1.21033	Grid2	-2.48437
Abca6	1.46196	Snapc4	-1.18829	Tesk1	-0.727718
Tmem106a	-1.43024	Pak1ip1	-0.532443	Haus7	0.387496
Sfswap	-0.39934	Rnpepl1	0.755173	Rnf225	1.80056
Plekhf1	1.36051	2610001J05Rik	0.54216	Higd2a	0.266876
Tonsl	-0.427676	Ccdc89	-2.11411	Adgrv1	1.01172
Fip1l1	0.412605	Washc4	-2.13411	Nt5dc2	0.238857
Odc1	0.629772	Lsm7	-0.52286	Tbc1d17	0.399299
Fam174a	0.394375	Nucks1	0.343382	Sec14l1	-0.417322
Aldh1l1	1.2561	Smg1	-0.850727	Tsen15	0.975449
Nova1	-0.724828	Tmem82	-2.18309	Barhl1	1.48057
Cenpt	-0.430627	Stox2	0.663209	Ahsa1	0.25117
2210408I21Rik	0.983459	Atp5k	0.399074	Chrm2	-3.82079
Zfp710	0.641397	Phlda1	0.702936	Rcc1	-0.52214
Lhx2	-1.1441	Kcnq3	2.37239	Kdm4b	0.477031
Ephb2	0.749758	Galm	-2.67675	Cd47	0.579327
Pisd	-0.425723	Fgf18	-1.21854	Ice1	-0.64092
Tmem26	1.85682	Snx33	-2.56168	Ces5a	2.39442
Inafm1	-0.841315	Vapa	0.265697	Cd68	-1.76892
Dcbld2	1.00563	Impdh2	-0.475232	Ext2	0.38703
2001-09-01	0.805898	Stard13	-2.10416	Lifr	1.13567
Igf2bp1	1.02966	Zfp839	-1.45027	Stxbp1	0.363948
Hexim1	0.612693	Scn8a	-0.923818	Eda	-2.1168
Nfat5	0.546042	Upf1	-0.726028	Tdg	0.255927
Apoo	-0.327467	C2cd4c	-2.10383	Parva	0.809982
Taf11	0.430837	Zbtb42	-2.50649	Rab21	-1.25997
Slc7a5	-0.646245	Krtcap2	-0.375797	Edil3	-0.753063
Bzw2	0.275875	8430429K09Rik	0.893555	Mex3a	-0.329423
Pcnt	0.761411	Ift122	-0.99075	Ubqln1	0.28949
Klhl11	0.968703	Eif4a2	0.465152	Cop1	-2.76236
Brwd3	0.65279	Utp4	-2.13862	Casc4	-0.570717
1810037I17Rik	0.353347	Eef1akmt4	-3.00272	Usp10	0.414133
Npr2	0.990012	Cenps	-3.10391	Mxd1	-0.781456
Ttc21b	0.776946	Mrgbp	-0.774556	Nrip3	1.8621
Wscd2	0.961104	Vdac3	0.237837	Pcmt1	0.259726
Gldc	1.07298	Thap4	-0.77834	Inhbb	1.95035
Slain1	0.521314	Klhl21	-2.37302	Kcnq1ot1	-0.507072
Ap1g1	0.485354	Arhgap31	1.48954	Ror2	-1.17101
Cers5	-0.448076	Rfx1	-1.29105	Sugp2	0.494823
Etv5	-3.39393	Sumo1	0.278091	Kcnab2	1.12756
Pdhb	-0.262118	Kdm1a	-0.552488	Pnpla3	1.2665
D16Ertd472e	1.25659	Draxin	-1.01435	Snx8	0.600446
Mphosph8	0.317811	Pde4dip	-1.40924	Trim3	0.629753
Rpl22l1	-0.25025	B3galnt2	-1.48712	Prmt6	0.358271
Acat2	-0.486373	Lgi1	-3.08089	Tcp11	1.41026
Zfx	0.823736	Uncx	-2.70279	Rabl6	-0.293185
Gpr83	1.62375	Wdr5	-0.691803	Ptprk	-1.90841
[truncated: 10,582 more rows]

## Sheet: Figure 3d
peakName	r	ID
chr2_26503256_26504345	0.261513	cMN
chr11_69757864_69759855	0.442495	cMN
chr11_69836771_69839031	0.37227	cMN
chr11_69880475_69881806	0.230324	cMN
chr11_69920568_69922167	0.368357	cMN
chr11_69947315_69949411	0.45854	cMN
chr11_70193234_70194329	0.519327	cMN
chr11_70451676_70452621	0.365715	cMN
chr11_70506424_70506952	0.313151	cMN
chr11_70523268_70523640	0.191839	cMN
chr11_70539660_70540928	0.307566	cMN
chr11_70668356_70670323	0.466572	cMN
chr16_31799705_31800183	0.239712	cMN
chr16_32331768_32333523	0.299512	cMN
chr5_64148860_64150166	0.220972	cMN
chr3_4795916_4797881	0.222562	cMN
chr13_34408064_34409117	0.21835	cMN
chr19_21174491_21175857	0.524325	cMN
chr19_21559316_21560322	0.429836	cMN
chr19_21723689_21724787	0.576025	cMN
chr8_120750761_120751775	0.218444	cMN
chr10_82817494_82818155	0.333084	cMN
chr10_82860054_82861162	0.230184	cMN
chr10_82899762_82901978	0.304094	cMN
chr10_82987465_82987837	0.290308	cMN
chr9_102834437_102835924	0.340127	cMN
chr9_103180200_103181477	0.324982	cMN
chr9_103201213_103202344	0.294509	cMN
chr9_103286393_103287409	0.602006	cMN
chr9_103304706_103306000	0.396062	cMN
chr9_103326393_103327460	0.315263	cMN
chr9_103364496_103366443	0.379855	cMN
chr3_88359381_88360682	0.458084	cMN
chr3_88366568_88366802	0.241559	cMN
chr3_88366891_88367464	0.470516	cMN
chr3_88375978_88376969	0.36082	cMN
chr3_88381270_88382434	0.594388	cMN
chr3_88398534_88399459	0.215626	cMN
chr15_82274761_82276315	0.331334	cMN
chr7_109628818_109629793	0.18748	cMN
chr7_109657754_109658302	0.304808	cMN
chr7_109703219_109704345	0.244633	cMN
chr7_110221117_110222433	0.216995	cMN
chr2_30682107_30682996	0.477596	cMN
chr16_33325903_33327046	0.368841	cMN
chr17_8647091_8648086	0.578756	cMN
chr17_9327249_9327925	0.278279	cMN
chr13_31179276_31180055	0.612551	cMN
chr13_31207589_31208207	0.410953	cMN
chr13_31270686_31271351	0.756682	cMN
chr13_31294412_31295318	0.422032	cMN
chr13_31312554_31314098	0.590426	cMN
chr13_31533106_31533930	0.591607	cMN
chr13_31632416_31632856	0.582788	cMN
chr13_31760258_31761804	0.764274	cMN
chr13_31792312_31793880	0.692991	cMN
chr13_31797748_31798498	0.513383	cMN
chr13_31805961_31807764	0.711267	cMN
chr13_31813208_31813514	0.456353	cMN
chr13_31824757_31825341	0.773583	cMN
chr13_31849419_31850209	0.578834	cMN
chr13_31853340_31854300	0.677676	cMN
chr13_31859206_31860268	0.577522	cMN
chr13_31876815_31877617	0.623238	cMN
chr13_31917032_31917943	0.765304	cMN
chr13_31930151_31930979	0.28786	cMN
chr13_31943479_31944524	0.670023	cMN
chr13_31954967_31955653	0.689626	cMN
chr13_31963848_31964351	0.673034	cMN
chr13_31966902_31967822	0.655561	cMN
chr13_31970541_31971771	0.634838	cMN
chr13_31992052_31993193	0.56179	cMN
chr13_32008125_32009497	0.860303	cMN
chr13_32028290_32028795	0.660249	cMN
chr13_32033791_32034789	0.759609	cMN
chr13_32047962_32048911	0.720146	cMN
chr13_32059220_32060023	0.857321	cMN
chr13_32062225_32062762	0.746417	cMN
chr13_32109355_32110238	0.600123	cMN
chr1_52565489_52566382	0.4969	cMN
chr1_52958739_52959468	0.673348	cMN
chr1_53272264_53273211	0.316796	cMN
chr1_151591540_151592875	0.191224	cMN
chr1_151705695_151706641	0.300547	cMN
chr1_151879077_151879859	0.419726	cMN
chr1_151930273_151931011	0.409896	cMN
chr1_151943137_151944704	0.544332	cMN
chr1_151944756_151945251	0.47959	cMN
chr1_152009575_152010447	0.286766	cMN
chr1_152075773_152076837	0.328518	cMN
chr1_152082148_152083050	0.368692	cMN
chr1_152089031_152091627	0.382743	cMN
chr1_152188151_152189664	0.389256	cMN
chr1_152235022_152236220	0.501001	cMN
chr1_152236334_152236550	0.380309	cMN
chr1_152252531_152253552	0.557596	cMN
chr1_152524962_152525963	0.329722	cMN
chr5_107964061_107964693	0.346308	cMN
chr1_56936075_56937004	0.22894	cMN
chr1_57044834_57045907	0.358225	cMN
chr1_57266767_57267669	0.233851	cMN
chr1_57477602_57478672	0.485559	cMN
chr1_57489047_57490412	0.346342	cMN
chr1_57528638_57529272	0.299036	cMN
chr1_57543721_57545254	0.267601	cMN
chr1_57594005_57595231	0.420185	cMN
chr1_57773915_57775931	0.215394	cMN
chr9_107985103_107986854	0.257711	cMN
chr9_108831627_108833063	0.22965	cMN
chr10_86899513_86900432	0.232976	cMN
chr10_87057566_87059436	0.331478	cMN
chr10_87316466_87317484	0.301492	cMN
chr10_87351130_87352400	0.233677	cMN
chr10_87488516_87489169	0.268248	cMN
chr10_78391120_78391422	0.230058	cMN
chr13_62865276_62866316	0.41999	cMN
chr13_62944042_62945697	0.209842	cMN
chr13_62977958_62979163	0.397247	cMN
chr13_62993284_62994453	0.339485	cMN
chr13_63023173_63024171	0.291172	cMN
chr13_63048681_63049450	0.383233	cMN
chr13_63073912_63074906	0.350786	cMN
chr13_63139861_63140519	0.254751	cMN
chr13_63153088_63153929	0.340431	cMN
chr13_63154781_63155602	0.385261	cMN
chr13_63170102_63171101	0.511517	cMN
chr13_63171209_63172483	0.443162	cMN
chr13_63186913_63187864	0.50961	cMN
chr13_63205695_63206230	0.302051	cMN
chr13_63211302_63212291	0.31017	cMN
chr13_63225785_63226720	0.35852	cMN
chr13_63250975_63251869	0.315224	cMN
chr13_63301562_63302276	0.313302	cMN
chr13_63314394_63314921	0.299955	cMN
chr13_63321722_63322085	0.385713	cMN
chr13_63323799_63325493	0.518434	cMN
chr13_63331255_63331755	0.263162	cMN
chr13_63359819_63360498	0.314389	cMN
chr13_63450856_63452270	0.383425	cMN
chr5_114520535_114522294	0.491899	cMN
chr5_114574801_114575588	0.233709	cMN
chr5_115184356_115185170	0.332176	cMN
chr13_77385039_77386330	0.195299	cMN
chr6_129434164_129434596	0.313915	cMN
chr1_138571164_138572450	0.556872	cMN
chr1_138618927_138620383	0.187692	cMN
chr1_138956816_138957516	0.191608	cMN
chr1_138992406_138993092	0.501067	cMN
chr1_139291491_139292394	0.300107	cMN
chr1_139301444_139302725	0.362751	cMN
chr8_124340122_124341041	0.26947	cMN
chr8_124495594_124496450	0.292479	cMN
chr11_58736014_58736642	0.223311	cMN
chr11_59306462_59308508	0.199554	cMN
chr11_59309017_59309650	0.219206	cMN
chr11_59384112_59385747	0.243042	cMN
chr11_59655358_59655961	0.197459	cMN
chr17_46704474_46705793	0.256308	cMN
chr17_46751567_46752755	0.201568	cMN
chr7_131706324_131707422	0.220334	cMN
chr8_57921978_57924034	0.230711	cMN
chr16_21271643_21272507	0.213757	cMN
chr16_21362690_21363680	0.343634	cMN
chr16_21547468_21547935	0.349967	cMN
chr16_21615800_21616597	0.402185	cMN
chr16_21664509_21666027	0.422852	cMN
chr16_21701527_21702885	0.46879	cMN
chr16_21703063_21703272	0.384957	cMN
chr16_21710093_21710903	0.48246	cMN
chr16_22055349_22056008	0.291017	cMN
chr16_10784239_10786711	0.48343	cMN
chr16_10850125_10850927	0.566543	cMN
chr16_10897305_10898068	0.431961	cMN
chr16_10958676_10959473	0.423109	cMN
chr16_11198494_11198938	0.590552	cMN
chr16_11497731_11499741	0.543937	cMN
chr16_11656997_11657813	0.418468	cMN
chr11_85643521_85645279	0.257511	cMN
chr11_85760659_85761566	0.249433	cMN
chr4_125981996_125982499	0.189044	cMN
chr11_112781116_112783161	0.223735	cMN
chr11_112785671_112785887	0.344786	cMN
chr11_112801212_112802002	0.325341	cMN
chr11_112810511_112812072	0.371665	cMN
chr11_112812385_112812775	0.19065	cMN
chr11_112826163_112827670	0.251792	cMN
chr11_112839031_112840978	0.277696	cMN
chr11_112869715_112871093	0.329633	cMN
chr11_112885286_112885987	0.223834	cMN
chr11_112981835_112983555	0.291063	cMN
chr11_113143758_113144889	0.2012	cMN
chr11_113164608_113165889	0.206459	cMN
chr11_113173908_113174403	0.262327	cMN
chr11_113200843_113202102	0.23378	cMN
chr11_113220693_113222145	0.276951	cMN
chr11_113230385_113231133	0.574283	cMN
chr11_113231826_113232532	0.191526	cMN
chr11_113276969_113277563	0.193819	cMN
chr11_113284575_113285679	0.284867	cMN
chr11_113291938_113292791	0.359847	cMN
chr11_113294402_113294993	0.231021	cMN
chr11_113313839_113314320	0.442947	cMN
chr11_113327584_113328080	0.322637	cMN
chr11_113438663_113440427	0.492472	cMN
chr11_113450271_113451083	0.391761	cMN
chr11_113687053_113687404	0.514146	cMN
chr14_122150582_122151309	0.292421	cMN
chr14_122227349_122228006	0.46321	cMN
chr14_122230541_122231131	0.362297	cMN
chr14_122279239_122279953	0.312944	cMN
chr14_122280139_122281581	0.473563	cMN
chr14_122287849_122289324	0.390497	cMN
chr14_122373119_122374221	0.428042	cMN
chr14_122374302_122374901	0.487006	cMN
chr14_122375445_122375724	0.292538	cMN
chr14_122381981_122382823	0.631558	cMN
chr14_122388231_122389102	0.187236	cMN
chr14_122402532_122403242	0.257158	cMN
chr14_122405900_122407609	0.545532	cMN
chr14_122415753_122416987	0.231347	cMN
chr14_122449903_122451281	0.350426	cMN
chr14_122452657_122454938	0.513631	cMN
chr14_122455290_122455790	0.486712	cMN
chr14_122462654_122465879	0.625314	cMN
chr14_122466847_122467276	0.662221	cMN
chr14_122473918_122476514	0.609143	cMN
chr14_122481229_122481503	0.23573	cMN
chr14_122489759_122491766	0.48541	cMN
chr14_122645257_122646463	0.479572	cMN
chr15_95855953_95856385	0.323812	cMN
chr15_95885567_95885821	0.205792	cMN
chr15_95887173_95887892	0.364334	cMN
chr15_95930828_95931882	0.233453	cMN
chr15_95969088_95969913	0.474924	cMN
chr15_96003088_96003909	0.253879	cMN
chr15_96012142_96013279	0.4061	cMN
chr15_96046479_96047367	0.594765	cMN
chr15_96055173_96056876	0.3059	cMN
chr15_96253604_96254857	0.489606	cMN
chr15_96638164_96638606	0.220049	cMN
chr4_10399622_10400144	0.294063	cMN
chr4_10873642_10875211	0.273118	cMN
chr4_10972862_10973989	0.438619	cMN
chr4_11006491_11008340	0.228705	cMN
chr4_11035766_11036179	0.383923	cMN
chr4_11052403_11053724	0.502147	cMN
chr4_11112372_11113157	0.277486	cMN
chr4_11144216_11145110	0.449199	cMN
chr4_11152256_11152888	0.405968	cMN
chr4_11190244_11192490	0.224726	cMN
chr13_28410113_28410784	0.208873	cMN
chr13_28415836_28417251	0.279096	cMN
chr13_28450672_28451916	0.232694	cMN
chr13_28480997_28481934	0.784897	cMN
chr13_28717949_28719310	0.439257	cMN
chr13_28792982_28794427	0.254254	cMN
chr13_29014623_29016722	0.278349	cMN
chr13_29263956_29264870	0.40839	cMN
chr13_29287777_29288202	0.314421	cMN
chr13_29370703_29371776	0.3326	cMN
chr16_17123875_17125780	0.437841	cMN
chr16_17499260_17500175	0.353637	cMN
chr16_17553789_17555230	0.223228	cMN
chr16_17560664_17562311	0.482938	cMN
chr16_17618163_17618591	0.262543	cMN
chr11_78177390_78178914	0.296241	cMN
chr11_78194337_78195338	0.252413	cMN
chr11_78301042_78302219	0.282241	cMN
chr11_59201840_59203071	0.202229	cMN
chr11_59316454_59317241	0.187293	cMN
chr11_59335972_59337009	0.289434	cMN
chr11_59350023_59350770	0.266897	cMN
chr11_59384112_59385747	0.211233	cMN
chr11_59393434_59394187	0.25412	cMN
chr11_59397824_59398670	0.235745	cMN
chr11_59425580_59426251	0.188377	cMN
chr11_59458559_59459505	0.363768	cMN
chr11_59505256_59507214	0.346949	cMN
chr14_37068497_37069096	0.216833	cMN
chr3_4795916_4797881	0.325457	cMN
chr3_4836869_4837471	0.264095	cMN
chr3_4972514_4972842	0.663136	cMN
chr3_4973225_4973693	0.760043	cMN
chr3_4973888_4974088	0.448266	cMN
chr3_4974581_4975141	0.54162	cMN
chr3_4975432_4975956	0.416374	cMN
chr3_4976279_4977014	0.695538	cMN
chr3_5203027_5203948	0.438799	cMN
chr3_5220909_5221203	0.24925	cMN
chr3_5222224_5222482	0.542982	cMN
chr3_5222777_5223507	0.533729	cMN
chr3_5347300_5347858	0.744916	cMN
chr3_5348393_5348683	0.550896	cMN
chr3_5350422_5350988	0.317313	cMN
chr3_5351114_5351727	0.624436	cMN
chr3_5351733_5351933	0.307097	cMN
chr17_94269683_94270288	0.365062	cMN
chr17_94656041_94657029	0.270941	cMN
chr8_124569094_124569445	0.346026	cMN
chr8_124653433_124654715	0.269609	cMN
chr13_83575759_83576168	0.205273	cMN
chr13_83604666_83605329	0.416743	cMN
chr13_83714951_83716086	0.430994	cMN
chr13_83719746_83719946	0.314997	cMN
chr13_83720005_83720324	0.45572	cMN
chr13_83720824_83722008	0.491514	cMN
chr13_83727084_83727703	0.405265	cMN
chr13_83729369_83730015	0.29478	cMN
chr13_83732129_83733044	0.550509	cMN
chr13_83739348_83740131	0.605043	cMN
chr13_83741533_83742150	0.638072	cMN
chr13_83744638_83745726	0.285852	cMN
chr13_83749336_83750141	0.250945	cMN
chr13_83826696_83827485	0.441992	cMN
chr13_83872757_83873421	0.577412	cMN
chr13_83879658_83880799	0.554622	cMN
chr13_83880817_83881229	0.550982	cMN
chr13_83883877_83885584	0.610113	cMN
chr13_83984536_83985577	0.442977	cMN
chr13_84056892_84057475	0.285513	cMN
chr13_84058827_84060433	0.625109	cMN
chr13_84062228_84062460	0.44263	cMN
chr13_84062591_84063026	0.331685	cMN
chr13_84064447_84064951	0.308589	cMN
chr13_84066257_84066777	0.546446	cMN
chr13_84284897_84286107	0.679299	cMN
chr13_84347138_84349177	0.376922	cMN
chr13_84349374_84349660	0.336642	cMN
chr13_84355895_84357045	0.363569	cMN
chr11_69552634_69553845	0.42903	cMN
chr1_64738618_64739093	0.343961	cMN
chr11_120185354_120186115	0.383603	cMN
chr13_3372806_3373642	0.298436	cMN
chr13_3694499_3695651	0.318209	cMN
chr16_13940134_13941355	0.549392	cMN
chr16_13986211_13987917	0.579575	cMN
chr5_113301641_113302149	0.215342	cMN
chr5_138976737_138977335	0.348982	cMN
chr5_139434687_139435672	0.335569	cMN
chr5_139796770_139798598	0.476195	cMN
chr5_139930067_139930485	0.254945	cMN
chr14_32598942_32600531	0.242913	cMN
chr3_89652936_89653818	0.363589	cMN
chr3_89688059_89689498	0.326479	cMN
chr7_92656208_92656804	0.193713	cMN
chr7_93076347_93076879	0.42771	cMN
chr7_93093127_93094168	0.32647	cMN
chr7_93095229_93096166	0.277764	cMN
chr15_95783814_95784948	0.711703	cMN
chr15_95815733_95816154	0.279255	cMN
chr15_95885834_95886943	0.563017	cMN
chr15_95951693_95952024	0.239788	cMN
chr15_95969088_95969913	0.613336	cMN
chr15_96010729_96011463	0.253552	cMN
chr15_96012142_96013279	0.61796	cMN
chr15_96046479_96047367	0.803475	cMN
chr15_96082289_96083597	0.529262	cMN
chr15_96133946_96134432	0.557517	cMN
chr15_96185114_96186519	0.475831	cMN
chr15_96253604_96254857	0.64353	cMN
chr15_96634619_96635350	0.384785	cMN
chr2_19447887_19449523	0.392829	cMN
chr2_19457738_19457961	0.235657	cMN
chr2_19458748_19459643	0.339779	cMN
chr2_19519635_19520411	0.303949	cMN
chr2_19562056_19562803	0.227612	cMN
chr2_19578417_19580217	0.316194	cMN
chr6_50229487_50230493	0.330885	cMN
chr6_50244057_50244803	0.33308	cMN
chr16_90709602_90710639	0.288483	cMN
chr12_73410628_73411472	0.449677	cMN
chr3_122800080_122802060	0.244687	cMN
chr16_64873347_64874334	0.188501	cMN
chr10_61949298_61950188	0.201594	cMN
chr15_98525952_98526668	0.491534	cMN
chr15_98632968_98633539	0.633853	cMN
chr15_98780528_98781031	0.478894	cMN
chr15_98803226_98803435	0.203434	cMN
chr15_98947909_98949984	0.681072	cMN
chr15_98954681_98955331	0.62161	cMN
chr15_98983198_98984068	0.633623	cMN
chr15_98984613_98984938	0.596392	cMN
chr15_98985264_98986626	0.596867	cMN
chr15_99044623_99045422	0.47953	cMN
chr15_99054927_99056635	0.199006	cMN
chr15_99238930_99239881	0.20813	cMN
chr15_99440275_99441456	0.599474	cMN
chr15_99468996_99469596	0.240093	cMN
chr3_79531736_79532427	0.193701	cMN
chr9_14911742_14912751	0.391237	cMN
chr5_57855046_57856488	0.516633	cMN
chr5_58069138_58069989	0.313259	cMN
chr5_58189650_58190973	0.445111	cMN
chr5_136467430_136468359	0.452388	cMN
chr5_136602556_136604112	0.233218	cMN
chr5_137313675_137315267	0.651181	cMN
chr5_137348401_137350630	0.621973	cMN
chr2_157340104_157340822	0.197411	cMN
chr5_48187239_48187694	0.193598	cMN
chr5_48402415_48403252	0.390075	cMN
chr11_25767528_25768446	0.204816	cMN
chr11_25853090_25853482	0.307057	cMN
chr11_25853995_25856233	0.497567	cMN
chr11_25856299_25857707	0.421889	cMN
chr11_26062218_26062797	0.200058	cMN
chr11_26102865_26104539	0.209193	cMN
chr11_117326158_117326714	0.243278	cMN
chr11_117611042_117611509	0.241498	cMN
chr11_117685935_117686512	0.296514	cMN
chr11_117767991_117768215	0.36333	cMN
chr11_117779402_117781113	0.579201	cMN
chr11_117782864_117783726	0.195551	cMN
chr11_117790085_117791132	0.664008	cMN
chr11_117792096_117792709	0.84661	cMN
chr11_117796958_117798814	0.844495	cMN
chr11_117809273_117811038	0.432822	cMN
chr11_117824431_117826551	0.267301	cMN
chr11_117831900_117832901	0.42682	cMN
chr11_117836300_117836739	0.500875	cMN
chr11_117848309_117849781	0.454944	cMN
chr11_117912498_117913250	0.307707	cMN
chr11_117913262_117913530	0.613941	cMN
chr11_117963053_117964209	0.317019	cMN
chr11_117967893_117970241	0.452923	cMN
chr11_117986085_117987415	0.283958	cMN
chr11_118003128_118003462	0.28344	cMN
chr11_118007629_118008667	0.486061	cMN
chr11_118102715_118103297	0.20553	cMN
chr11_118247451_118249426	0.326497	cMN
chr11_118288977_118290872	0.226582	cMN
chr11_70727729_70728784	0.314182	cMN
chr6_77742215_77744064	0.440223	cMN
chr8_119615637_119616588	0.418046	cMN
chr8_119806417_119807406	0.541683	cMN
chr8_119817283_119818114	0.230197	cMN
chr8_119916163_119917136	0.434552	cMN
chr8_120380932_120381564	0.566507	cMN
chr8_120396929_120398255	0.690162	cMN
chr8_120440520_120441709	0.745891	cMN
chr8_120447830_120448619	0.603166	cMN
chr8_120482217_120482703	0.461083	cMN
chr8_120543018_120543398	0.520835	cMN
chr8_120559462_120560231	0.644616	cMN
chr2_29516064_29517504	0.238961	cMN
chr13_62865276_62866316	0.480403	cMN
chr13_62977958_62979163	0.239271	cMN
chr18_77274246_77274610	0.284805	cMN
chr18_77417500_77418070	0.346106	cMN
chr18_77466578_77467387	0.371362	cMN
chr18_77493013_77494507	0.323781	cMN
chr18_77511660_77512510	0.305549	cMN
chr18_77535501_77536681	0.331467	cMN
chr18_77638500_77638764	0.323065	cMN
chr7_25401576_25403268	0.454549	cMN
chr15_57627569_57628876	0.286286	cMN
chr15_57712213_57712716	0.425482	cMN
chr15_57761235_57761741	0.336022	cMN
chr15_58033541_58034593	0.343676	cMN
chr15_58145308_58145612	0.417159	cMN
chr15_58256258_58257398	0.455383	cMN
chr15_58290378_58291009	0.404897	cMN
chr15_58480292_58481079	0.424982	cMN
chr15_58490002_58490881	0.410958	cMN
chr2_9433114_9434203	0.699403	cMN
chr2_9887651_9888089	0.794296	cMN
chr2_9892570_9892995	0.680539	cMN
chr2_9957905_9958751	0.461994	cMN
chr2_9968896_9969513	0.284517	cMN
chr10_29143309_29144359	0.634455	cMN
chr10_29146307_29147842	0.446602	cMN
chr10_29148025_29148456	0.61444	cMN
chr5_9627280_9627658	0.305391	cMN
chr7_137268500_137269338	0.737492	cMN
chr7_137294204_137295116	0.419431	cMN
chr7_3683917_3685557	0.566878	cMN
chr7_3692475_3694638	0.356748	cMN
chr7_4119160_4120039	0.375806	cMN
chr7_4120611_4121303	0.462713	cMN
chr7_4123490_4125062	0.760167	cMN
chr7_4130861_4131576	0.208086	cMN
chr7_4136397_4137822	0.248593	cMN
chr6_92451422_92452227	0.254703	cMN
chr6_92498382_92499832	0.507266	cMN
chr6_92516835_92517736	0.221742	cMN
chr6_92607723_92608996	0.631235	cMN
chr6_92609706_92610195	0.572137	cMN
chr6_92704583_92706602	0.312832	cMN
chr6_92742917_92744328	0.250457	cMN
chr6_92841796_92842442	0.555416	cMN
chr6_92891335_92892560	0.614942	cMN
chr6_92940071_92942374	0.500694	cMN
chr6_93014376_93015382	0.243591	cMN
chr6_93066109_93067330	0.455147	cMN
chr6_93235396_93236552	0.341041	cMN
chr6_93416031_93416457	0.232362	cMN
chr5_28123062_28123822	0.300629	cMN
chr5_28123893_28124966	0.245693	cMN
chr5_28157124_28157422	0.223768	cMN
chr5_28157617_28158981	0.301419	cMN
chr5_28174760_28175794	0.251224	cMN
chr5_28178978_28179860	0.376559	cMN
chr5_28191503_28192699	0.551408	cMN
chr5_28195672_28196731	0.456781	cMN
chr5_28210883_28212266	0.414022	cMN
chr5_28236951_28237500	0.250193	cMN
chr5_28237900_28238827	0.188934	cMN
chr9_122131873_122132501	0.402132	cMN
chr9_122319135_122319900	0.31222	cMN
chr9_122568760_122570458	0.449505	cMN
chr9_122571382_122573032	0.672562	cMN
chr9_122577781_122578612	0.542281	cMN
chr9_122594933_122596080	0.568684	cMN
chr9_122659920_122660686	0.250282	cMN
chr9_122667012_122667935	0.605959	cMN
chr9_122671177_122672283	0.467411	cMN
chr9_122682604_122683058	0.516301	cMN
chr9_122725086_122725750	0.253007	cMN
chr9_122902760_122903672	0.277566	cMN
chr2_154454356_154455091	0.340823	cMN
chr15_101143465_101143842	0.221346	cMN
chr2_91327800_91328783	0.400967	cMN
chr7_61725960_61726949	0.2462	cMN
chr7_61836975_61837935	0.219171	cMN
chr7_61877379_61878338	0.317397	cMN
chr7_61939772_61940674	0.237145	cMN
chr7_61940931_61941570	0.298204	cMN
chr7_62045874_62046830	0.424202	cMN
chr7_62261477_62262970	0.247307	cMN
chr7_62355691_62356139	0.331756	cMN
chr7_62364836_62366453	0.327309	cMN
chr13_28768165_28769487	0.357732	cMN
chr1_86032142_86033077	0.202682	cMN
chr5_20744278_20744874	0.262437	cMN
chr7_73150274_73152540	0.312147	cMN
chr3_65203308_65203820	0.281812	cMN
chr11_98939306_98939660	0.249037	cMN
chr11_98971162_98971754	0.400035	cMN
chr11_99129240_99129797	0.627904	cMN
chr11_99379600_99380143	0.240987	cMN
chr11_99393281_99394235	0.508077	cMN
chr11_99428207_99429200	0.675115	cMN
chr11_99430542_99431289	0.185701	cMN
chr11_99464398_99465240	0.699615	cMN
chr11_99549421_99549918	0.354533	cMN
chr19_4719165_4719801	0.272986	cMN
chr2_17880501_17881693	0.244435	cMN
chr3_115621286_115622128	0.608489	cMN
chr3_115712789_115713194	0.337108	cMN
chr3_115714555_115715832	0.657489	cMN
chr3_115844592_115845317	0.656013	cMN
chr3_115856354_115858104	0.803175	cMN
chr5_100078947_100080395	0.263189	cMN
chr5_100120316_100121484	0.229399	cMN
chr5_100125188_100125961	0.201529	cMN
chr5_100219121_100219525	0.393902	cMN
chr5_99469274_99470220	0.380922	cMN
chr5_99474732_99475424	0.297821	cMN
chr5_99669740_99670695	0.207872	cMN
chr5_99785751_99786300	0.52759	cMN
chr5_99853204_99854354	0.303402	cMN
chr5_99866482_99867170	0.315747	cMN
chr10_69136010_69137419	0.220724	cMN
chr2_25169364_25170667	0.413868	cMN
chr2_25465899_25466786	0.324412	cMN
chr15_101879680_101880442	0.443	cMN
chr15_102016719_102017274	0.509374	cMN
chr15_102017576_102018470	0.623812	cMN
chr15_102025064_102026208	0.577193	cMN
chr15_102103215_102104535	0.622831	cMN
chr15_102167406_102168228	0.596991	cMN
chr15_102245689_102248247	0.652213	cMN
chr15_102248539_102248765	0.536396	cMN
chr15_102248896_102249744	0.619609	cMN
chr15_102256663_102259249	0.584482	cMN
chr13_63927166_63927764	0.595292	cMN
chr13_64234856_64236181	0.607407	cMN
chr13_64273855_64276135	0.433307	cMN
chr13_64288188_64288771	0.471835	cMN
chr13_64322146_64322928	0.403429	cMN
chr7_97429682_97430612	0.224061	cMN
chr7_97446365_97447472	0.27316	cMN
chr7_97578753_97581312	0.405171	cMN
chr7_97749164_97749919	0.32101	cMN
chr6_22708573_22709431	0.387971	cMN
chr6_22821137_22821952	0.239589	cMN
chr6_22922787_22924036	0.264824	cMN
chr6_22955841_22956694	0.405229	cMN
chr6_23217372_23217679	0.22914	cMN
chr6_23248415_23248871	0.245885	cMN
chr6_23248879_23250140	0.225334	cMN
chr6_23272286_23273869	0.377917	cMN
chr6_23308469_23309098	0.417886	cMN
chr6_23314995_23315420	0.388722	cMN
chr6_23335581_23335959	0.323909	cMN
chr6_23386630_23387194	0.500485	cMN
chr6_23409812_23411251	0.372308	cMN
chr6_23451337_23452114	0.56473	cMN
chr11_84574621_84575379	0.506163	cMN
chr16_8540725_8541413	0.369053	cMN
chr4_53337583_53338267	0.239292	cMN
chr17_24211554_24212749	0.289092	cMN
chr17_24483605_24484087	0.566655	cMN
chr17_24487961_24490381	0.683575	cMN
chr17_24513442_24514212	0.401108	cMN
chr17_24544540_24545006	0.348996	cMN
chr3_121886899_121887710	0.238638	cMN
chr11_109702030_109703073	0.420825	cMN
chr11_109715183_109715958	0.765387	cMN
chr11_109720931_109722536	0.256635	cMN
chr11_109728345_109728828	0.192493	cMN
chr11_109802612_109803709	0.345325	cMN
chr11_109809514_109810337	0.657151	cMN
chr11_109860242_109861176	0.207154	cMN
chr11_109873353_109874157	0.752255	cMN
chr11_109884698_109885990	0.556918	cMN
chr11_109891273_109892385	0.626793	cMN
chr11_109896080_109896723	0.584028	cMN
chr11_109902321_109903467	0.917534	cMN
chr11_109909345_109910357	0.791855	cMN
chr11_109986987_109988063	0.72504	cMN
chr11_109994976_109996339	0.77074	cMN
chr11_110110964_110111526	0.398642	cMN
chr11_110165803_110166078	0.546793	cMN
chr11_110167399_110168707	0.882496	cMN
chr11_110251394_110251958	0.238902	cMN
chr11_110303285_110303901	0.399575	cMN
chr11_110336634_110338179	0.271548	cMN
chr11_110357765_110358372	0.376902	cMN
chr11_110369415_110370168	0.471819	cMN
chr11_110379418_110380767	0.630046	cMN
chr11_110398732_110399490	0.536897	cMN
chr11_110429037_110429510	0.434279	cMN
chr11_110429548_110430331	0.35064	cMN
chr11_110447920_110449687	0.465609	cMN
chr11_110450167_110450731	0.538274	cMN
chr11_110633253_110634177	0.237112	cMN
chr11_110649528_110650366	0.320671	cMN
chr11_110651954_110652942	0.217252	cMN
chr11_110657880_110658404	0.388414	cMN
chr8_123625883_123626083	0.250364	cMN
chr8_123675170_123676292	0.227029	cMN
chr8_123699912_123701439	0.202276	cMN
chr8_123799477_123800437	0.20757	cMN
chr8_123858459_123860205	0.406023	cMN
chr8_123948732_123950652	0.470546	cMN
chr8_123982232_123983555	0.430708	cMN
chr8_123988591_123989011	0.914149	cMN
chr8_124019852_124020121	0.386334	cMN
chr8_124020372_124021835	0.475142	cMN
chr8_124075806_124076896	0.246954	cMN
chr8_124230909_124232779	0.382999	cMN
chr5_124111538_124112952	0.224094	cMN
chr14_118473068_118474894	0.39454	cMN
chr16_20344395_20344942	0.202042	cMN
chr15_90776999_90777604	0.271558	cMN
chr15_90818946_90819442	0.471494	cMN
chr15_90819676_90820984	0.475369	cMN
chr15_90827566_90828484	0.390808	cMN
chr15_90971963_90973562	0.604035	cMN
chr15_90997586_90997999	0.273963	cMN
chr15_91000096_91001748	0.383013	cMN
chr15_91017091_91018325	0.343549	cMN
chr15_91018398_91019032	0.621862	cMN
chr15_91033608_91034861	0.246667	cMN
chr15_91048791_91050889	0.283947	cMN
chr15_91056089_91057467	0.549288	cMN
chr15_91077535_91078629	0.458168	cMN
chr15_91089451_91089887	0.353686	cMN
chr15_91092172_91092924	0.303994	cMN
chr15_91190027_91190305	0.415128	cMN
chr15_91190448_91191085	0.413651	cMN
chr15_91191183_91192531	0.317866	cMN
chr15_91252509_91252960	0.208478	cMN
chr15_91263978_91264355	0.339426	cMN
chr15_91291598_91292142	0.377335	cMN
chr15_91293275_91293696	0.373381	cMN
chr15_91294448_91295317	0.511466	cMN
chr15_91378694_91379329	0.229578	cMN
chr15_91443163_91443855	0.22922	cMN
chr15_91538308_91539192	0.251513	cMN
chr15_91672646_91673775	0.220773	cMN
chr3_121344082_121344995	0.480492	cMN
chr3_121389514_121391212	0.429824	cMN
chr3_121396728_121397450	0.283273	cMN
chr3_121433623_121434596	0.512656	cMN
chr3_121434864_121435082	0.221276	cMN
chr3_121464785_121465188	0.419077	cMN
chr3_121481609_121482023	0.395781	cMN
chr3_121525598_121526023	0.21925	cMN
chr3_121576917_121577668	0.458049	cMN
chr3_121588777_121589745	0.401388	cMN
chr3_121617264_121617910	0.482277	cMN
chr3_121646358_121647275	0.456397	cMN
chr3_121662624_121663527	0.358506	cMN
chr3_121678786_121679960	0.401116	cMN
chr3_121722847_121723924	0.562554	cMN
chr3_121724207_121724578	0.338308	cMN
chr3_121906636_121907316	0.45578	cMN
chr3_121968639_121968972	0.46889	cMN
chr3_122047235_122047786	0.286059	cMN
chr3_122047902_122049063	0.426443	cMN
chr3_122073987_122074887	0.486292	cMN
chr3_122121831_122122722	0.547976	cMN
chr3_122292638_122294912	0.313069	cMN
chr8_79294388_79295727	0.375175	cMN
chr8_79638674_79640520	0.258823	cMN
chr5_24321958_24323201	0.39453	cMN
chr17_31125638_31126355	0.290826	cMN
chr6_58639923_58641022	0.235281	cMN
chr5_135265132_135265770	0.400169	cMN
chr8_10130444_10131454	0.39295	cMN
chr8_10223371_10224835	0.464629	cMN
chr8_10442577_10443108	0.237909	cMN
chr8_9701296_9701970	0.282639	cMN
chr19_21165503_21167692	0.561295	cMN
chr19_21784206_21785492	0.720039	cMN
chr3_40547298_40548221	0.214252	cMN
chr3_41065191_41065969	0.20991	cMN
chr3_41155012_41155741	0.309702	cMN
chr3_41307065_41308224	0.423708	cMN
chr7_79247428_79248276	0.424429	cMN
chr16_56885679_56887145	0.528302	cMN
chr19_56910629_56911570	0.271942	cMN
chr19_56936822_56937526	0.261961	cMN
chr19_56974051_56974808	0.234171	cMN
chr19_57095630_57096401	0.691457	cMN
chr19_57127180_57128497	0.526229	cMN
chr19_57134228_57135420	0.410104	cMN
chr19_57207165_57207999	0.284527	cMN
chr19_57220639_57222167	0.252662	cMN
chr19_57241804_57242817	0.196655	cMN
chr19_57255042_57255585	0.261776	cMN
chr19_57295250_57296914	0.309046	cMN
chr19_57313764_57315471	0.364118	cMN
chr19_57367630_57368228	0.37765	cMN
chr19_57396542_57397248	0.228295	cMN
chr19_57402356_57403029	0.311407	cMN
chr19_57472937_57474546	0.248771	cMN
chr19_57476862_57477095	0.293659	cMN
chr19_57480319_57481012	0.263879	cMN
chr19_57535390_57536036	0.399195	cMN
chr19_57536252_57537288	0.227508	cMN
chr19_57619051_57619449	0.20646	cMN
chr19_57647295_57648986	0.255872	cMN
chr19_57655102_57655860	0.272708	cMN
chr19_57769328_57770218	0.237502	cMN
chr18_61498143_61498878	0.22739	cMN
chr18_61637682_61638616	0.33007	cMN
chr18_61659858_61661099	0.247072	cMN
chr18_61691882_61692927	0.399322	cMN
chr18_61793590_61794238	0.335888	cMN
chr18_61817065_61817547	0.207176	cMN
chr18_61825545_61826691	0.229866	cMN
chr18_62251512_62251975	0.245122	cMN
chr18_62323565_62324678	0.285986	cMN
chr18_62366892_62367722	0.195005	cMN
chr10_17876692_17878877	0.273728	cMN
chr10_18003939_18004984	0.415972	cMN
chr10_18020192_18020806	0.284009	cMN
chr10_18182336_18182835	0.207222	cMN
chr10_18403753_18404192	0.334171	cMN
chr2_103111613_103112799	0.194822	cMN
chr2_103568034_103568461	0.311653	cMN
chr2_103599703_103600774	0.311845	cMN
chr2_103630846_103632037	0.315126	cMN
chr2_103639474_103640520	0.255491	cMN
chr2_103648525_103649307	0.273648	cMN
chr2_103675929_103676548	0.211072	cMN
chr2_103676772_103677835	0.224462	cMN
chr2_103703898_103704721	0.395188	cMN
chr2_103817024_103817934	0.267381	cMN
chr5_121184544_121185735	0.200397	cMN
chr5_121270017_121271328	0.472901	cMN
chr5_121989779_121990604	0.281922	cMN
chr11_69532454_69532838	0.228274	cMN
chr11_70049014_70049772	0.320444	cMN
chr11_69713029_69713655	0.665365	cMN
chr9_53401957_53403009	0.567227	cMN
chr9_53930804_53931719	0.449403	cMN
chr1_180319588_180320589	0.371766	cMN
chr11_103006492_103007484	0.20109	cMN
chr8_105467174_105467383	0.270738	cMN
chr8_105568186_105568491	0.392981	cMN
chr7_98308596_98310049	0.41368	cMN
chr5_137029571_137030638	0.364253	cMN
chr5_137031833_137033320	0.393489	cMN
chr5_137286599_137289467	0.58922	cMN
chr5_137670711_137672532	0.334629	cMN
chr1_89709818_89710582	0.38721	cMN
chr1_89826797_89827460	0.511229	cMN
chr1_89861830_89862169	0.385019	cMN
chr1_89876261_89877220	0.750368	cMN
chr1_89934437_89935221	0.786709	cMN
chr1_90153070_90154124	0.491637	cMN
chr1_90221469_90223102	0.686684	cMN
chr1_90320019_90320871	0.300313	cMN
chr1_90324621_90326203	0.286852	cMN
chr1_90453989_90454980	0.220776	cMN
chr1_90467307_90468184	0.777555	cMN
chr1_90470981_90471478	0.51084	cMN
chr1_90474378_90475855	0.710275	cMN
chr1_90560773_90561677	0.195886	cMN
chr11_100069958_100070755	0.223111	cMN
chr11_100097669_100099182	0.237163	cMN
chr11_100118709_100119182	0.390198	cMN
chr11_100136556_100138365	0.526641	cMN
chr11_100138974_100139416	0.379295	cMN
chr11_100168786_100169794	0.485067	cMN
chr11_100281657_100283092	0.289813	cMN
chr11_100286483_100286740	0.431181	cMN
chr11_100297839_100298713	0.288077	cMN
chr11_100311905_100312966	0.627906	cMN
chr11_100330294_100330780	0.46704	cMN
chr11_100351966_100352782	0.631034	cMN
chr11_100362254_100363696	0.308015	cMN
chr11_100375992_100376680	0.282551	cMN
chr11_100390731_100391831	0.563723	cMN
chr11_100403287_100404104	0.475587	cMN
chr11_100478520_100479067	0.500371	cMN
chr11_100490881_100491500	0.292501	cMN
chr11_100525881_100526818	0.369155	cMN
chr11_100541839_100542413	0.417974	cMN
chr11_100570308_100571564	0.493462	cMN
chr11_100580224_100580758	0.444262	cMN
chr11_100639972_100641013	0.423763	cMN
chr11_100650048_100650890	0.382305	cMN
chr11_100691836_100693680	0.281262	cMN
chr11_100694890_100695313	0.362607	cMN
chr11_100758685_100760205	0.456917	cMN
chr11_100761509_100762299	0.467727	cMN
chr11_100786184_100786958	0.246727	cMN
chr11_100873604_100874427	0.509137	cMN
chr11_100951569_100952587	0.519517	cMN
chr4_106315597_106317815	0.207339	cMN
chr4_106560119_106561868	0.20349	cMN
chr4_106613993_106614738	0.344664	cMN
chr4_106787467_106788176	0.195497	cMN
chr4_106792849_106793300	0.339768	cMN
chr4_106799533_106800397	0.25331	cMN
chr4_106803884_106804101	0.388828	cMN
chr4_106804688_106805574	0.380605	cMN
chr4_106874575_106874786	0.199064	cMN
chr4_106908418_106908622	0.401196	cMN
chr4_106909964_106911908	0.299387	cMN
chr4_106921311_106922360	0.297575	cMN
chr4_106922893_106923264	0.467646	cMN
chr4_106924947_106925260	0.38629	cMN
chr4_106934608_106934921	0.242099	cMN
chr4_107005303_107005599	0.371104	cMN
chr4_107066299_107067870	0.247929	cMN
chr4_107177976_107179592	0.192947	cMN
chr4_107253006_107254770	0.310089	cMN
chr4_152157825_152160622	0.19945	cMN
chr4_152418009_152419308	0.708923	cMN
chr9_21723082_21724768	0.343477	cMN
chr9_21759715_21761212	0.348502	cMN
chr9_21797616_21799106	0.326165	cMN
chr9_21852094_21853169	0.272681	cMN
chr9_21917466_21918744	0.411315	cMN
chr9_21936482_21937504	0.349324	cMN
chr9_21944179_21944693	0.420926	cMN
chr9_21950157_21950685	0.447703	cMN
chr9_21955252_21956456	0.320188	cMN
chr9_21961417_21963087	0.850542	cMN
chr9_21963224_21963955	0.674035	cMN
chr9_21977397_21978521	0.604008	cMN
chr9_22002249_22003571	0.285201	cMN
chr9_22070504_22071806	0.474804	cMN
chr9_22084907_22086297	0.461263	cMN
chr9_22095769_22096524	0.328272	cMN
chr9_22116582_22117657	0.32019	cMN
chr9_22118123_22118348	0.4544	cMN
chr9_22131119_22132666	0.628624	cMN
chr9_22135669_22136248	0.976939	cMN
chr9_22137009_22137592	0.589943	cMN
chr9_22138362_22138886	0.352728	cMN
chr9_22143167_22143997	0.342875	cMN
chr9_22155542_22156040	0.505979	cMN
chr9_22156369_22157848	0.330772	cMN
chr9_22224862_22226319	0.52367	cMN
chr9_22230699_22230907	0.2506	cMN
chr9_22306587_22308187	0.258178	cMN
chr9_22327259_22328506	0.515205	cMN
chr9_22388298_22389707	0.311965	cMN
chr9_22467090_22468878	0.303497	cMN
chr9_22475290_22476615	0.446289	cMN
chr9_54474024_54474553	0.284869	cMN
chr9_54522931_54523350	0.521802	cMN
chr9_54661277_54662340	0.734755	cMN
chr9_54702005_54702821	0.538775	cMN
chr9_55000407_55001040	0.549773	cMN
chr11_94138380_94139206	0.191887	cMN
chr11_94158618_94159007	0.572554	cMN
chr11_94242560_94244042	0.620012	cMN
chr11_94246113_94247097	0.217708	cMN
chr11_94264972_94265854	0.208739	cMN
chr11_94470456_94470793	0.594122	cMN
chr11_94472894_94474822	0.400177	cMN
chr11_94483485_94484351	0.323803	cMN
chr11_94498239_94498483	0.293026	cMN
chr11_94498557_94500697	0.362286	cMN
chr11_94525994_94526993	0.347503	cMN
chr11_94562761_94563090	0.4159	cMN
chr11_94591332_94592241	0.5992	cMN
chr11_94601232_94602513	0.818564	cMN
chr11_94850593_94850802	0.270243	cMN
chr11_94866214_94867094	0.252967	cMN
chr11_94869448_94870695	0.319392	cMN
chr11_94872827_94873400	0.384064	cMN
chr11_94880701_94883190	0.618748	cMN
chr11_94883375_94883588	0.257889	cMN
chr11_94920801_94921471	0.539448	cMN
chr11_94926535_94927124	0.232094	cMN
chr11_94927728_94928354	0.495849	cMN
chr11_94928619_94929590	0.306508	cMN
chr11_94930256_94930555	0.514326	cMN
chr11_94933654_94933925	0.530071	cMN
chr11_94936801_94938131	0.684155	cMN
chr11_94970108_94970729	0.338551	cMN
chr11_94992958_94993306	0.366816	cMN
chr11_95075191_95075726	0.608043	cMN
chr11_95088266_95088796	0.537093	cMN
chr11_95100413_95101083	0.571551	cMN
chr11_95101124_95101780	0.573324	cMN
chr8_123137342_123138215	0.237275	cMN
chr1_78157427_78158630	0.265641	cMN
chr1_78159437_78160022	0.243402	cMN
chr1_78167523_78168367	0.405143	cMN
chr1_78171306_78172283	0.383914	cMN
chr1_78174415_78174748	0.321523	cMN
chr1_78181277_78182304	0.278086	cMN
chr1_78188985_78190472	0.325655	cMN
chr1_78190568_78191206	0.447253	cMN
chr1_78196338_78198702	0.359549	cMN
chr1_78200212_78200535	0.29599	cMN
chr1_78210553_78210825	0.263309	cMN
chr1_78422522_78423122	0.33002	cMN
chr1_78484359_78484827	0.206219	cMN
chr1_78595291_78595984	0.375411	cMN
chr1_78600476_78601806	0.277581	cMN
chr1_78649055_78650021	0.534287	cMN
chr1_78919562_78920265	0.30966	cMN
chr2_150666938_150668786	0.48358	cMN
chr2_150786324_150787863	0.296649	cMN
chr2_150903745_150905205	0.222471	cMN
chr2_150909374_150910191	0.442525	cMN
chr2_151008335_151009843	0.306439	cMN
chr2_155626174_155626741	0.561685	cMN
chr2_155814044_155814786	0.488772	cMN
chr10_107122206_107124427	0.251569	cMN
chr19_34370373_34370955	0.373641	cMN
chr19_34434963_34436053	0.705228	cMN
chr5_142445684_142446129	0.511017	cMN
chr5_142485620_142487206	0.423774	cMN
chr5_142590925_142591828	0.501862	cMN
chr5_142593492_142594377	0.391478	cMN
chr5_142608108_142609230	0.335417	cMN
chr5_142736111_142737089	0.39146	cMN
chr5_142800555_142802511	0.28286	cMN
chr5_142819863_142820641	0.453684	cMN
chr5_142869236_142870148	0.577855	cMN
chr5_142976932_142977132	0.195866	cMN
chr5_143047818_143049409	0.424968	cMN
chr5_143156614_143157846	0.319007	cMN
chr5_143253069_143255340	0.341447	cMN
chr5_143268934_143270814	0.335005	cMN
chr5_143357278_143358019	0.304545	cMN
chr5_143388782_143389295	0.203324	cMN
chr2_113980518_113981376	0.497251	cMN
chr2_114057011_114057955	0.216462	cMN
chr12_79842312_79842685	0.622109	cMN
chr12_79845913_79847342	0.6891	cMN
chr12_79864784_79865675	0.682106	cMN
chr12_79880877_79881277	0.569702	cMN
chr12_79887132_79887795	0.610052	cMN
chr12_79890765_79891471	0.479078	cMN
chr12_79927990_79928694	0.341107	cMN
chr12_79928850_79929436	0.781559	cMN
chr12_79931317_79931998	0.263908	cMN
chr12_79936501_79937485	0.691726	cMN
chr12_79942379_79943280	0.741534	cMN
chr12_79948576_79949544	0.671502	cMN
chr12_79965141_79966460	0.217491	cMN
chr12_79975129_79976350	0.583642	cMN
chr12_79986186_79987035	0.654318	cMN
chr12_79993547_79994589	0.724016	cMN
chr12_80004327_80005003	0.35357	cMN
chr12_80021875_80023798	0.556733	cMN
chr12_80083406_80085217	0.528963	cMN
chr12_80090965_80091872	0.595454	cMN
chr12_80123151_80124092	0.471885	cMN
chr12_80177963_80178521	0.339227	cMN
chr12_80217836_80218473	0.496277	cMN
chr12_80227805_80228348	0.605994	cMN
chr12_80228423_80228656	0.280572	cMN
chr12_80229678_80231503	0.80474	cMN
chr12_80270649_80271393	0.59392	cMN
chr12_80359701_80360208	0.37305	cMN
chr12_80360316_80360745	0.481219	cMN
chr12_80389260_80389854	0.286644	cMN
chr12_80462413_80463824	0.252264	cMN
chr7_29124604_29125536	0.369023	cMN
chr7_29237843_29238901	0.388909	cMN
chr2_58830032_58830807	0.203079	cMN
chr2_48539721_48539990	0.212469	cMN
chr9_118988760_118990064	0.207109	cMN
chr9_119618662_119618967	0.217766	cMN
chr9_119802655_119804451	0.255276	cMN
chr15_100665832_100667332	0.715953	cMN
chr15_100844734_100846112	0.61986	cMN
chr15_100873137_100873555	0.722286	cMN
chr15_101006417_101007363	0.333209	cMN
chr15_101128188_101129526	0.474199	cMN
chr15_101131578_101132393	0.450639	cMN
chr15_101133963_101134807	0.769293	cMN
chr15_101223926_101225581	0.479223	cMN
chr15_101227910_101228438	0.489499	cMN
chr15_101245957_101247222	0.346111	cMN
chr15_101260195_101261261	0.562664	cMN
chr15_101266076_101267441	0.820703	cMN
chr15_101267496_101267757	0.436736	cMN
chr15_101413794_101414581	0.578195	cMN
chr15_101472937_101473592	0.722875	cMN
chr15_101506755_101507785	0.678527	cMN
chr15_101540822_101542031	0.621686	cMN
chr2_164141744_164143229	0.228744	cMN
chr2_121023180_121024366	0.450117	cMN
chr7_133862843_133863617	0.193028	cMN
chr7_133876727_133877350	0.392678	cMN
chr7_134112873_134113560	0.336996	cMN
chr7_134135797_134136747	0.470236	cMN
chr7_134386950_134388301	0.469137	cMN
chr7_134388488_134389313	0.537178	cMN
chr7_134443914_134444679	0.30168	cMN
chr7_134444924_134446693	0.222054	cMN
chr7_134639418_134640439	0.296815	cMN
chr11_45663643_45664801	0.186456	cMN
chr11_45683870_45684649	0.216051	cMN
chr11_45735434_45737154	0.464415	cMN
chr11_45751716_45752723	0.355667	cMN
chr11_45815592_45816141	0.249048	cMN
chr11_45958623_45958966	0.507558	cMN
chr11_46054785_46055581	0.450431	cMN
chr11_46055701_46057511	0.463688	cMN
chr11_46057830_46058169	0.476112	cMN
chr11_46068799_46070312	0.333197	cMN
chr11_46089193_46089852	0.533757	cMN
chr11_46108229_46108634	0.327038	cMN
chr11_46138806_46139751	0.360409	cMN
chr11_46199677_46201001	0.523258	cMN
chr11_46215181_46215906	0.346125	cMN
chr11_46321225_46322224	0.476363	cMN
chr11_46402525_46404006	0.223227	cMN
chr5_8149648_8150385	0.216187	cMN
chr5_8366776_8368571	0.636884	cMN
chr5_8621994_8623640	0.611215	cMN
chr5_8819583_8821047	0.361744	cMN
chr1_63255236_63256789	0.434551	cMN
chr1_63367733_63368536	0.294524	cMN
chr1_63381957_63382794	0.497594	cMN
chr1_63383176_63383723	0.289422	cMN
chr1_63445204_63446794	0.187188	cMN
chr1_63480306_63480843	0.23168	cMN
chr1_63533929_63535377	0.37652	cMN
chr1_63539888_63540403	0.536875	cMN
chr1_63543822_63544125	0.389388	cMN
chr1_63544743_63545751	0.349346	cMN
chr1_63573223_63574637	0.220326	cMN
chr2_131060780_131061342	0.869351	cMN
chr2_131067526_131067950	0.38063	cMN
chr2_131401717_131402574	0.78438	cMN
chr2_131478132_131479078	0.438236	cMN
chr16_85445803_85447026	0.627148	cMN
chr16_85516534_85517134	0.23182	cMN
chr16_85540688_85541326	0.291463	cMN
chr16_85580554_85581256	0.3762	cMN
chr16_85732477_85733038	0.544413	cMN
chr16_85755639_85756871	0.753963	cMN
chr16_85800657_85801747	0.596832	cMN
chr16_85801935_85803590	0.6194	cMN
chr16_85804259_85804574	0.576555	cMN
chr16_85807121_85807321	0.329653	cMN
chr16_85887221_85888391	0.57848	cMN
chr16_85950333_85950799	0.619595	cMN
chr16_86067816_86068715	0.499076	cMN
chr16_86189049_86189307	0.540936	cMN
chr17_33790602_33791325	0.227373	cMN
chr17_33908449_33910258	0.211595	cMN
chr15_10591885_10592300	0.273476	cMN
chr15_10598221_10599725	0.431026	cMN
chr15_10628054_10629424	0.442302	cMN
chr15_10633968_10634811	0.214452	cMN
chr15_10634834_10635637	0.400012	cMN
chr15_10636830_10637773	0.553487	cMN
chr15_10647503_10648972	0.34735	cMN
chr15_10661622_10662620	0.31368	cMN
chr15_10663786_10664475	0.191225	cMN
chr15_10685634_10686356	0.420538	cMN
chr15_10701586_10702526	0.479927	cMN
chr15_10713129_10715676	0.331833	cMN
chr15_10769741_10771709	0.338203	cMN
chr15_10834334_10834797	0.409461	cMN
chr15_10890159_10890902	0.500434	cMN
chr15_10898133_10898676	0.373889	cMN
chr15_10901079_10901477	0.372825	cMN
chr15_10951779_10953484	0.676711	cMN
chr15_11064060_11067014	0.552955	cMN
chr15_11084005_11085597	0.285102	cMN
chr15_11097908_11099373	0.369032	cMN
chr15_11145197_11146374	0.32232	cMN
chr15_11178403_11178957	0.238398	cMN
chr15_11179557_11180300	0.523274	cMN
chr15_11210919_11211725	0.409882	cMN
chr15_11399283_11400172	0.218003	cMN
chr18_58380422_58381439	0.565481	cMN
chr18_58385103_58385696	0.552723	cMN
chr18_58394435_58395639	0.621916	cMN
chr18_58431526_58432762	0.498712	cMN
chr18_58455189_58455909	0.370713	cMN
chr18_58468442_58468944	0.497372	cMN
chr18_58470149_58470871	0.529741	cMN
chr18_58473416_58474219	0.364355	cMN
chr18_58475396_58476359	0.463008	cMN
chr18_58502972_58503890	0.385939	cMN
chr18_58555362_58556448	0.40862	cMN
chr18_58702123_58702648	0.302782	cMN
chr18_58774973_58775542	0.285365	cMN
chr18_58835736_58838029	0.394284	cMN
chr18_58897991_58898602	0.374474	cMN
chr18_58960928_58961480	0.523417	cMN
chr18_58991674_58992820	0.259942	cMN
chr18_59237093_59238039	0.397869	cMN
chr15_94855086_94856380	0.240362	cMN
chr5_89763193_89764403	0.353359	cMN
chr5_89906663_89907632	0.380528	cMN
chr1_171250211_171250615	0.423988	cMN
chr1_171250683_171251069	0.506749	cMN
chr9_30699605_30700489	0.234101	cMN
chr9_31260301_31260981	0.476718	cMN
chr6_92414396_92415491	0.2466	cMN
chr6_92498382_92499832	0.206632	cMN
chr6_92742917_92744328	0.267355	cMN
chr6_92868808_92870614	0.198697	cMN
chr6_92940071_92942374	0.31543	cMN
chr6_93066109_93067330	0.187045	cMN
chr6_93235396_93236552	0.194799	cMN
chr4_85667238_85667732	0.655038	cMN
chr4_85669495_85670223	0.721227	cMN
chr4_85831340_85832267	0.74325	cMN
chr4_85854515_85855110	0.722115	cMN
chr4_85900985_85901815	0.696663	cMN
chr4_85979708_85980487	0.724362	cMN
chr4_86071616_86072847	0.693664	cMN
chr4_86246156_86246663	0.328903	cMN
chr4_86324273_86324859	0.462641	cMN
chr4_86388283_86388827	0.667495	cMN
chr4_86406112_86407481	0.855382	cMN
chr4_86485041_86485639	0.720496	cMN
chr4_86533512_86534435	0.690163	cMN
chr4_86543818_86544499	0.186386	cMN
chr2_27071860_27072332	0.32157	cMN
chr2_27078686_27080090	0.369752	cMN
chr2_27156283_27157237	0.29731	cMN
chr2_27355020_27356396	0.318492	cMN
chr2_27374955_27375698	0.334436	cMN
chr10_77310126_77311074	0.284796	cMN
chr13_8191776_8192780	0.471334	cMN
chr13_8196277_8196876	0.193264	cMN
chr13_8207362_8207857	0.333975	cMN
chr13_8247969_8249238	0.407347	cMN
chr13_8254717_8256142	0.584359	cMN
chr13_8282846_8283537	0.268509	cMN
chr13_8327028_8327537	0.229608	cMN
chr13_8333031_8334465	0.347068	cMN
chr13_8334526_8334992	0.196706	cMN
chr13_8339302_8340170	0.321393	cMN
chr13_8341394_8342465	0.353376	cMN
chr13_8377037_8378175	0.44829	cMN
chr13_8394782_8395498	0.424731	cMN
chr13_8396833_8397748	0.584556	cMN
chr13_8463052_8463592	0.444004	cMN
chr13_8467613_8468399	0.246393	cMN
chr13_8476567_8478297	0.467684	cMN
chr13_8515796_8516935	0.423282	cMN
chr13_8518802_8520232	0.44135	cMN
chr13_8556837_8557722	0.221824	cMN
chr13_8573546_8574593	0.280527	cMN
chr13_8612583_8613392	0.322892	cMN
chr13_8621822_8622815	0.318951	cMN
chr13_8648964_8649822	0.308215	cMN
chr13_8664638_8665332	0.405103	cMN
chr11_6603888_6604483	0.371774	cMN
chr11_6688846_6689635	0.217358	cMN
chr11_7055412_7056822	0.431575	cMN
chr12_4192524_4193640	0.185657	cMN
chr12_4322130_4322746	0.227633	cMN
chr16_34899483_34901124	0.335964	cMN
chr16_35160521_35161668	0.257482	cMN
chr16_35517802_35519944	0.495727	cMN
chr16_35549480_35550745	0.481258	cMN
chr16_35555708_35556575	0.240221	cMN
chr15_64541359_64543337	0.397368	cMN
chr15_64570663_64571963	0.457067	cMN
chr15_64895102_64895808	0.654953	cMN
chr15_64913278_64914519	0.551572	cMN
chr15_64914939_64915648	0.322823	cMN
chr15_64916293_64916686	0.518252	cMN
chr15_64922760_64923478	0.213798	cMN
chr15_65354122_65354885	0.353239	cMN
chr16_4900927_4901805	0.374735	cMN
chr6_55160325_55161019	0.295306	cMN
chr6_55163053_55163638	0.368419	cMN
chr6_55173390_55174624	0.283611	cMN
chr6_55252626_55253152	0.390067	cMN
chr6_55415574_55416706	0.508028	cMN
chr6_55420411_55421747	0.535874	cMN
chr6_55435548_55436422	0.328502	cMN
chr6_55443868_55445225	0.570339	cMN
chr6_55465807_55466007	0.368811	cMN
chr6_55466086_55466874	0.485626	cMN
chr6_55483503_55484757	0.460281	cMN
chr6_55520268_55521234	0.435247	cMN
chr6_55538566_55539653	0.406578	cMN
chr6_55791243_55791573	0.349292	cMN
chr6_55791621_55793049	0.469764	cMN
chr6_55803936_55804620	0.227334	cMN
chr6_55804976_55806270	0.557246	cMN
chr6_55820022_55820680	0.392045	cMN
chr6_55840845_55841466	0.210732	cMN
chr6_55852219_55853265	0.41276	cMN
chr5_35006208_35007012	0.265567	cMN
chr6_85843549_85844472	0.325464	cMN
chr6_86028154_86029698	0.67388	cMN
chr6_86051687_86053902	0.623112	cMN
chr6_86058495_86059930	0.585815	cMN
chr6_86078440_86078657	0.38589	cMN
chr6_86125280_86126021	0.451316	cMN
chr6_86258255_86258924	0.324519	cMN
chr19_53340283_53340804	0.210714	cMN
chr19_53552388_53553152	0.359538	cMN
chr7_139528384_139529268	0.649866	cMN
chr7_139529846_139530121	0.421553	cMN
chr7_139530253_139531677	0.686999	cMN
chr7_139805946_139806879	0.2415	cMN
chr7_139904853_139906227	0.233152	cMN
chr7_140057582_140058730	0.479476	cMN
chr7_140060954_140061887	0.49002	cMN
chr8_26626069_26628100	0.205822	cMN
chr8_26778937_26779579	0.390978	cMN
chr8_26804617_26806146	0.674831	cMN
chr8_26828064_26829133	0.860195	cMN
chr8_26848141_26848824	0.549501	cMN
chr8_26868110_26869114	0.817809	cMN
chr8_26913595_26915079	0.349571	cMN
chr8_27089162_27090260	0.909397	cMN
chr8_27093905_27094160	0.56138	cMN
chr5_49580822_49581246	0.287004	cMN
chr5_49880064_49880841	0.27285	cMN
chr5_50008824_50009199	0.20727	cMN
chr5_50083411_50083983	0.226976	cMN
chr5_50122752_50123610	0.290833	cMN
chr5_50168013_50168972	0.209171	cMN
chr5_50178035_50178778	0.243655	cMN
chr5_50195451_50197207	0.289517	cMN
chr5_50215992_50216444	0.221933	cMN
chr15_74025690_74026881	0.344152	cMN
chr15_74161756_74162942	0.194297	cMN
chr15_74175687_74176707	0.377014	cMN
chr15_74178428_74179888	0.615199	cMN
chr15_74261645_74262211	0.192354	cMN
chr15_74329324_74329923	0.202608	cMN
chr15_74534993_74536938	0.620926	cMN
chr15_74563140_74564814	0.461462	cMN
chr8_83274315_83275048	0.473238	cMN
chr8_83902984_83903705	0.633691	cMN
chr8_84200676_84200955	0.584508	cMN
chr8_84203344_84204367	0.638156	cMN
chr8_94491817_94492952	0.354374	cMN
chr8_94566784_94567832	0.484667	cMN
chr8_94677054_94677506	0.272251	cMN
chr8_94913007_94913895	0.303502	cMN
chr8_94949922_94950708	0.425829	cMN
chr8_94993723_94995042	0.759886	cMN
chr8_94996124_94996324	0.455489	cMN
chr8_95000627_95002448	0.547379	cMN
chr8_95174992_95176376	0.515991	cMN
chr8_95205625_95206867	0.529244	cMN
chr8_95242500_95244205	0.494762	cMN
chr8_95310213_95311682	0.524571	cMN
chr8_95351913_95353877	0.491148	cMN
chr10_14211469_14212328	0.450399	cMN
chr10_14324937_14325602	0.239546	cMN
chr10_14332383_14333232	0.204583	cMN
chr10_14454319_14455192	0.45898	cMN
chr10_14463769_14464816	0.561107	cMN
chr10_14482365_14482966	0.257427	cMN
chr10_14520853_14521730	0.66317	cMN
chr10_14549663_14550199	0.409848	cMN
chr10_14615151_14615804	0.39139	cMN
chr10_14774295_14774945	0.25002	cMN
chr10_14977148_14978807	0.319067	cMN
chr8_83898940_83900594	0.526099	cMN
chr3_148631576_148632310	0.344191	cMN
chr3_148650250_148651263	0.374233	cMN
chr3_148774606_148775442	0.224804	cMN
chr3_148812157_148813175	0.477599	cMN
chr3_148852490_148852947	0.302658	cMN
chr3_148922022_148923238	0.202458	cMN
chr3_148939345_148939996	0.317807	cMN
chr3_148986099_148986749	0.408937	cMN
chr3_148987229_148990651	0.506549	cMN
chr3_149041525_149043229	0.435798	cMN
chr3_149074454_149076628	0.274501	cMN
chr3_149084993_149085628	0.373828	cMN
chr3_149110388_149112193	0.308497	cMN
chr3_149219101_149220912	0.249616	cMN
chr3_149292446_149292914	0.311463	cMN
chr3_149306282_149307108	0.406659	cMN
chr5_80604129_80604778	0.233876	cMN
chr5_80747594_80748209	0.308014	cMN
chr5_81019413_81022950	0.421772	cMN
chr5_81050075_81051059	0.307664	cMN
chr5_81066647_81067051	0.339397	cMN
chr5_81098249_81098881	0.280584	cMN
chr5_81126834_81127548	0.18701	cMN
chr5_81201886_81202354	0.325149	cMN
chr5_81247432_81248186	0.249341	cMN
chr5_81285497_81286342	0.488966	cMN
chr5_81344297_81344802	0.291374	cMN
chr5_81345116_81346219	0.277334	cMN
chr5_81363977_81364660	0.278298	cMN
chr5_81367849_81368393	0.207128	cMN
chr5_81506617_81507188	0.27307	cMN
chr13_81132976_81134043	0.755778	cMN
chr13_81142186_81143006	0.343731	cMN
chr13_81401824_81402984	0.290819	cMN
chr13_81414004_81414214	0.310716	cMN
chr13_81450400_81451038	0.496596	cMN
chr13_81499001_81499201	0.353405	cMN
chr13_81523874_81524208	0.254004	cMN
chr13_81549271_81550086	0.47817	cMN
chr13_81570200_81571055	0.795949	cMN
chr13_81571239_81571988	0.610084	cMN
chr13_81572875_81573582	0.19978	cMN
chr13_81584016_81584707	0.332997	cMN
chr13_81594300_81594647	0.240471	cMN
chr13_81594897_81595375	0.421119	cMN
chr13_81595572_81596130	0.268285	cMN
chr13_81596157_81596549	0.5704	cMN
chr13_81596869_81598406	0.732095	cMN
chr13_81602705_81603662	0.302353	cMN
chr13_81625732_81626239	0.4971	cMN
chr13_81629313_81629743	0.688083	cMN
chr13_81630535_81630946	0.792072	cMN
chr13_81632667_81633729	0.47355	cMN
chr13_81634644_81634902	0.66029	cMN
chr13_81639530_81640068	0.818787	cMN
chr13_81640693_81642139	0.512638	cMN
chr13_81656167_81658744	0.816524	cMN
chr13_81760228_81760784	0.251049	cMN
chr13_81827471_81829140	0.454417	cMN
chr13_81842658_81843359	0.403299	cMN
chr13_81934572_81935181	0.644898	cMN
chr13_82007188_82007607	0.226362	cMN
chr13_82035599_82036150	0.311729	cMN
chr13_82129703_82130740	0.576558	cMN
chr1_9470056_9471032	0.326004	cMN
chr1_9583246_9584506	0.544795	cMN
chr1_9601052_9602623	0.328118	cMN
chr1_9850783_9851162	0.303078	cMN
chr6_118955797_118956134	0.219987	cMN
chr6_119418407_119419732	0.607916	cMN
chr6_119437982_119439004	0.368951	cMN
chr6_119601082_119602192	0.301363	cMN
chr6_119663726_119664161	0.346744	cMN
chr6_119861505_119862463	0.401373	cMN
chr14_20977385_20978226	0.355674	cMN
chr14_20982394_20982640	0.237992	cMN
chr14_21031421_21032669	0.607615	cMN
chr14_21086689_21088295	0.576573	cMN
chr14_21287731_21288416	0.587573	cMN
chr14_21348472_21349069	0.309161	cMN
chr14_21433952_21434472	0.564987	cMN
chr14_21439779_21440223	0.241978	cMN
chr14_21441672_21442526	0.617783	cMN
chr14_21523218_21524524	0.448931	cMN
chr14_21540190_21540985	0.50079	cMN
chr10_75294702_75295385	0.4079	cMN
chr10_75396865_75397678	0.262624	cMN
chr14_66252172_66252671	0.218338	cMN
chr14_66377857_66379426	0.481083	cMN
chr14_66460484_66461245	0.49356	cMN
chr14_66493571_66495086	0.444064	cMN
chr14_66698428_66699284	0.245923	cMN
chr2_179993166_179993708	0.235946	cMN
chr2_180521496_180522118	0.205707	cMN
chr2_180555197_180555580	0.23005	cMN
chr11_5861508_5863349	0.582938	cMN
chr11_5892094_5893325	0.245547	cMN
chr5_35447699_35448679	0.281484	cMN
chr5_35780579_35781573	0.478439	cMN
chr5_35896464_35896841	0.574819	cMN
chr5_35905817_35906294	0.461064	cMN
chr5_35915021_35916041	0.485884	cMN
chr5_35919164_35919628	0.53045	cMN
chr5_35920045_35920511	0.803773	cMN
chr5_35924999_35925867	0.725356	cMN
chr5_35926572_35927176	0.412977	cMN
chr5_36007593_36008348	0.398473	cMN
chr5_36116905_36118535	0.73648	cMN
chr5_36165509_36167409	0.678364	cMN
chr5_36168892_36169501	0.273401	cMN
chr18_61398471_61401014	0.378546	cMN
chr18_61452304_61453097	0.361677	cMN
chr18_61526462_61527251	0.281498	cMN
chr18_61554655_61556081	0.280468	cMN
chr18_61632327_61633271	0.56486	cMN
chr18_61725701_61726946	0.25768	cMN
chr18_61767716_61768732	0.354155	cMN
chr18_61776509_61777646	0.247405	cMN
chr18_61786063_61787089	0.302825	cMN
chr18_62179479_62180747	0.389573	cMN
chr18_62228206_62228674	0.272967	cMN
chr1_38185338_38186941	0.452214	cMN
chr1_38241319_38241718	0.188996	cMN
chr1_38249599_38249961	0.198501	cMN
chr1_38258296_38258602	0.267077	cMN
chr1_38276038_38276747	0.346881	cMN
chr1_38310008_38311944	0.434709	cMN
chr1_38381424_38382218	0.528635	cMN
chr1_38417818_38419596	0.432775	cMN
chr1_38435015_38435232	0.330707	cMN
chr1_38516223_38516909	0.23769	cMN
chr1_38533575_38534275	0.356376	cMN
chr1_38536732_38537752	0.264235	cMN
chr1_38619611_38620234	0.385131	cMN
chr11_52953237_52953961	0.212865	cMN
chr11_53228299_53229507	0.513418	cMN
chr11_53231449_53232411	0.358751	cMN
chr8_123185335_123186582	0.470781	cMN
chr8_123648182_123648712	0.346331	cMN
chr8_123699912_123701439	0.514239	cMN
chr8_123799477_123800437	0.506577	cMN
chr18_67556692_67557379	0.581901	cMN
chr18_67876185_67877199	0.222704	cMN
chr10_127078092_127080559	0.365168	cMN
chr10_127122691_127123817	0.303106	cMN
chr10_127164695_127166679	0.263433	cMN
chr10_127262143_127263346	0.402068	cMN
chr10_127355313_127355976	0.325885	cMN
chr10_127531520_127532130	0.471146	cMN
chr10_127532370_127532957	0.411711	cMN
chr10_127534144_127535686	0.401654	cMN
chr5_24123902_24125424	0.428351	cMN
chr5_24356733_24357127	0.279955	cMN
chr5_24454533_24454790	0.507667	cMN
chr5_24657088_24657897	0.407584	cMN
chr4_110290763_110291088	0.19748	cMN
chr4_110656759_110657513	0.26861	cMN
chr5_137289784_137290084	0.248525	cMN
chr5_137501592_137503265	0.312576	cMN
chr5_137569570_137569966	0.333301	cMN
chr5_137628321_137629637	0.32854	cMN
chr5_137684163_137685185	0.207954	cMN
chr5_137785743_137787979	0.332438	cMN
chr5_138170811_138172564	0.336589	cMN
chr6_39896317_39897094	0.389941	cMN
chr6_40103836_40104891	0.374942	cMN
chr3_116340616_116341602	0.220823	cMN
chr3_116410071_116411709	0.325245	cMN
chr12_36793597_36794346	0.191567	cMN
chr12_36919212_36920043	0.24146	cMN
chr12_36932473_36933942	0.445151	cMN
chr12_36991030_36991852	0.540975	cMN
chr12_37108078_37109810	0.486167	cMN
chr12_37263637_37264726	0.239595	cMN
chr4_125977814_125978170	0.371757	cMN
chr4_126247975_126248952	0.473729	cMN
chr4_126464961_126465161	0.565442	cMN
chr4_126465599_126466549	0.652301	cMN
chr4_126467473_126469180	0.322634	cMN
chr4_126502579_126503558	0.27942	cMN
chr4_126601965_126602817	0.228416	cMN
chr4_126619396_126620844	0.701132	cMN
chr4_126639121_126639765	0.334434	cMN
chr4_126778860_126780785	0.389983	cMN
chr15_73156412_73157903	0.304867	cMN
chr15_73183828_73185786	0.230435	cMN
chr4_126130143_126130961	0.313712	cMN
chr4_126131294_126132081	0.373929	cMN
chr4_126132435_126132974	0.28505	cMN
chr4_126147124_126149681	0.333549	cMN
chr4_126150192_126150922	0.445156	cMN
chr4_126155231_126156406	0.353149	cMN
chr4_126161893_126163711	0.256989	cMN
chr4_126259522_126260189	0.403739	cMN
chr4_126260772_126261213	0.297305	cMN
chr4_126277543_126279205	0.372142	cMN
chr4_126300905_126302471	0.216971	cMN
chr4_126314313_126314894	0.415832	cMN
chr4_126655269_126656337	0.456673	cMN
chr4_126644529_126645148	0.404088	cMN
chr4_126778860_126780785	0.197558	cMN
chr2_75406594_75407452	0.338023	cMN
chr2_75542365_75543137	0.234199	cMN
chr2_75584811_75585338	0.288933	cMN
chr2_75609128_75610224	0.308234	cMN
chr2_75643080_75643749	0.322476	cMN
chr2_75669389_75671653	0.363928	cMN
chr2_75681236_75681948	0.346857	cMN
chr2_75703324_75705465	0.249745	cMN
chr2_75772313_75773206	0.443824	cMN
chr2_75790010_75790505	0.286249	cMN
chr2_75792382_75792973	0.32253	cMN
chr2_75801420_75802807	0.275203	cMN
chr2_75813848_75814149	0.209279	cMN
chr2_75814850_75815802	0.317633	cMN
chr2_75816599_75817115	0.273285	cMN
chr2_75891548_75892386	0.379946	cMN
chr2_75933352_75934061	0.357573	cMN
chr2_75937819_75939056	0.26143	cMN
chr2_75964444_75965404	0.263002	cMN
chr2_75989678_75990182	0.334961	cMN
chr2_75990907_75992513	0.326404	cMN
chr2_76073107_76073490	0.214364	cMN
chr2_76097743_76098996	0.23849	cMN
chr2_76099793_76100138	0.212724	cMN
chr2_76114451_76115295	0.208298	cMN
chr13_59089028_59089529	0.394901	cMN
chr13_59211746_59212668	0.26772	cMN
chr13_59245220_59246133	0.41307	cMN
chr13_59285370_59286230	0.525642	cMN
chr13_59336419_59337233	0.407684	cMN
chr13_59367384_59368483	0.592389	cMN
chr13_59415581_59416359	0.38027	cMN
chr13_59453988_59454442	0.276283	cMN
chr13_59555330_59555599	0.270856	cMN
chr13_59565781_59566699	0.45944	cMN
chr13_59718801_59719770	0.523149	cMN
chr13_59956213_59957321	0.361898	cMN
chr4_147867903_147869177	0.218555	cMN
chr1_179458201_179459437	0.434122	cMN
chr1_179847531_179848477	0.30184	cMN
chr1_180155304_180156157	0.346926	cMN
chr1_180264958_180265761	0.198628	cMN
chr1_180282598_180282960	0.283418	cMN
chr4_133038461_133039740	0.477737	cMN
chr4_133044439_133045112	0.201934	cMN
chr4_133051422_133052018	0.298819	cMN
chr4_133084174_133086570	0.434256	cMN
chr4_133090359_133090677	0.214054	cMN
chr4_133091241_133091473	0.436067	cMN
chr4_133108243_133108889	0.331397	cMN
chr4_133116790_133118488	0.347149	cMN
chr4_133120923_133121405	0.533392	cMN
chr4_133184828_133186358	0.717686	cMN
chr4_133204278_133205317	0.261335	cMN
chr4_133209416_133209781	0.317445	cMN
chr4_133212006_133214032	0.194269	cMN
chr4_133281781_133283176	0.433206	cMN
chr4_133297669_133298343	0.402922	cMN
chr4_133378108_133379544	0.439547	cMN
chr4_133449562_133450298	0.233925	cMN
chr4_133467764_133469601	0.290059	cMN
chr4_133484262_133484500	0.198171	cMN
chr4_133497435_133498978	0.250952	cMN
chr10_20474685_20475567	0.472064	cMN
chr12_86952293_86952697	0.218599	cMN
chr4_41470568_41471241	0.53067	cMN
chr4_41502543_41503476	0.290037	cMN
chr4_41526511_41527569	0.482717	cMN
chr4_41527848_41529219	0.322292	cMN
chr4_41604095_41605627	0.402334	cMN
chr4_41612068_41612706	0.421446	cMN
chr4_41647879_41648542	0.452703	cMN
chr4_41685883_41686616	0.419657	cMN
chr4_41706928_41707889	0.243161	cMN
chr5_23409998_23410928	0.487474	cMN
chr5_23672097_23672605	0.379101	cMN
chr5_23908155_23909045	0.359075	cMN
chr1_183147341_183147971	0.508029	cMN
chr1_183191471_183191930	0.325752	cMN
chr1_183643953_183644470	0.402575	cMN
chr10_61928290_61929895	0.191274	cMN
chr10_61977931_61979457	0.43395	cMN
chr10_13848983_13849658	0.402749	cMN
chr10_13858079_13858697	0.395624	cMN
chr10_14004787_14005694	0.449486	cMN
chr10_14056470_14057530	0.326709	cMN
chr1_172981220_172981511	0.371422	cMN
chr1_172991087_172991802	0.246477	cMN
chr1_173321559_173322412	0.229784	cMN
chr1_173335933_173336618	0.270107	cMN
chr1_173342276_173343026	0.590347	cMN
chr1_173349565_173350881	0.352971	cMN
chr1_173418826_173419301	0.296135	cMN
chr1_173690322_173690607	0.190438	cMN
chr19_3630307_3630985	0.23798	cMN
chr19_3668789_3670009	0.247419	cMN
chr19_3687586_3688328	0.287809	cMN
chr19_4181828_4182444	0.262674	cMN
chr19_4185195_4185910	0.249347	cMN
chr19_4239862_4240757	0.270395	cMN
chr19_4490864_4491658	0.254635	cMN
chr19_4515481_4516281	0.282206	cMN
chr17_12304852_12305677	0.658998	cMN
chr17_12316423_12316912	0.204852	cMN
chr17_12327362_12328913	0.240618	cMN
chr17_12397193_12398015	0.669788	cMN
chr17_12412204_12413253	0.79236	cMN
chr17_12415099_12416791	0.55409	cMN
chr17_12450971_12451781	0.207352	cMN
chr17_12469407_12470043	0.545735	cMN
chr17_12497884_12498675	0.488667	cMN
chr17_12506737_12507791	0.211848	cMN
chr17_12529511_12530498	0.637131	cMN
chr17_12542391_12543153	0.457946	cMN
chr17_12583508_12584635	0.56972	cMN
chr17_12586952_12587310	0.654368	cMN
chr17_12630640_12632522	0.760595	cMN
chr17_12650047_12650452	0.39193	cMN
chr17_12664059_12664500	0.361259	cMN
chr17_12668840_12669819	0.533318	cMN
chr17_12672268_12672895	0.662939	cMN
chr17_12689203_12690100	0.288863	cMN
chr17_12723784_12724683	0.23276	cMN
chr17_12724865_12725818	0.761283	cMN
chr17_12725935_12726516	0.709652	cMN
chr17_12734184_12734896	0.828426	cMN
chr17_12740317_12740778	0.527554	cMN
chr17_12740880_12743156	0.655196	cMN
chr17_12749296_12750419	0.362596	cMN
chr17_12750541_12752013	0.75301	cMN
chr17_12779965_12780681	0.756694	cMN
chr17_12780895_12781727	0.80478	cMN
chr17_12790243_12791853	0.831143	cMN
chr17_12793724_12794473	0.807418	cMN
chr17_12845772_12846714	0.520723	cMN
chr17_12868026_12868321	0.548183	cMN
chr17_12868424_12868996	0.567435	cMN
chr17_12869323_12869997	0.56613	cMN
chr17_12879722_12880779	0.448906	cMN
chr17_12897744_12898233	0.401909	cMN
chr17_12898576_12899021	0.45038	cMN
chr17_13009896_13010266	0.370293	cMN
chr4_153058010_153058585	0.286868	cMN
chr4_153114653_153115601	0.498407	cMN
chr4_153116535_153116860	0.238252	cMN
chr4_153247451_153248668	0.463302	cMN
chr4_153269243_153270130	0.214602	cMN
chr4_153294400_153295662	0.220023	cMN
chr4_153407906_153409077	0.198031	cMN
chr4_153633908_153635534	0.649305	cMN
chr4_153716695_153717932	0.530458	cMN
chr4_153738301_153740361	0.313598	cMN
chr4_153751678_153752626	0.249565	cMN
chr4_153808253_153809496	0.493186	cMN
chr4_153827684_153828598	0.442686	cMN
chr4_153849946_153850550	0.387264	cMN
chr4_153853826_153855374	0.471165	cMN
chr14_54108369_54109402	0.387439	cMN
chr14_54218578_54219281	0.189182	cMN
chr14_54431104_54432818	0.415895	cMN
chr14_54442510_54444134	0.306222	cMN
chr14_54786466_54786953	0.450717	cMN
chr14_55076399_55076736	0.189553	cMN
chr2_32740975_32742832	0.525449	cMN
chr19_28908103_28908961	0.757387	cMN
chr19_29046291_29046734	0.848543	cMN
chr19_29060059_29060671	0.633139	cMN
chr19_29075694_29077196	0.553166	cMN
chr19_29128088_29128842	0.614827	cMN
chr19_29287500_29288280	0.711404	cMN
chr19_29412510_29413494	0.755652	cMN
chr19_29521665_29523872	0.290789	cMN
chr4_101216450_101217338	0.486665	cMN
chr14_78142390_78144315	0.212914	cMN
chr14_78222245_78222734	0.210649	cMN
chr7_75498419_75499206	0.354235	cMN
chr7_75549856_75550397	0.205663	cMN
chr7_75574898_75576279	0.448703	cMN
chr7_75639514_75640405	0.407463	cMN
chr4_57780235_57781788	0.477414	cMN
chr12_52293972_52294594	0.351904	cMN
chr12_52335134_52335907	0.378357	cMN
chr12_52379680_52380774	0.65839	cMN
chr12_52435272_52436336	0.272511	cMN
chr12_52488274_52489306	0.273535	cMN
chr12_52671279_52672422	0.559721	cMN
chr12_52698286_52699618	0.425945	cMN
chr12_52700401_52701612	0.444686	cMN
chr12_52754890_52756007	0.480601	cMN
chr12_52789037_52789587	0.437178	cMN
chr12_52813148_52813704	0.198231	cMN
chr12_52847650_52848985	0.20849	cMN
chr12_52868690_52870604	0.635229	cMN
chr12_52921194_52921397	0.291996	cMN
chr12_52923481_52923735	0.185657	cMN
chr12_53016302_53017102	0.689136	cMN
chr12_53023037_53023866	0.209434	cMN
chr12_53111934_53112744	0.330986	cMN
chr17_31929628_31930616	0.367829	cMN
chr6_34028405_34029977	0.263677	cMN
chr6_34046489_34047229	0.253913	cMN
chr6_34071901_34072719	0.374235	cMN
chr6_34383840_34385365	0.47023	cMN
chr6_34598056_34599091	0.523409	cMN
chr6_34599522_34600099	0.251418	cMN
chr6_34609746_34611211	0.240921	cMN
chr6_34619886_34620792	0.264882	cMN
chr6_34684866_34686214	0.434274	cMN
chr6_34708562_34710569	0.339269	cMN
chr6_34716975_34718397	0.36529	cMN
chr6_34726542_34727569	0.346785	cMN
chr6_34736855_34737356	0.372187	cMN
chr12_112699878_112701369	0.25208	cMN
chr7_44769850_44770618	0.255486	cMN
chr7_45004439_45004997	0.24998	cMN
chr7_45091163_45092692	0.259734	cMN
chr7_45094185_45094476	0.223534	cMN
chr7_45332618_45334067	0.20327	cMN
chr1_176879042_176879372	0.24763	cMN
chr1_176880945_176881266	0.221678	cMN
chr1_176929594_176930174	0.244604	cMN
chr1_176994011_176994546	0.302597	cMN
chr1_176997671_176998608	0.392045	cMN
chr1_177039758_177040552	0.264398	cMN
chr1_177150225_177151534	0.355504	cMN
chr1_177152722_177153343	0.382191	cMN
chr1_177188717_177189166	0.192969	cMN
chr1_177249710_177250400	0.313039	cMN
chr1_177449851_177450183	0.234494	cMN
chr1_177555377_177556567	0.243188	cMN
chr1_177683601_177685442	0.430093	cMN
chr4_62359877_62361436	0.491304	cMN
chr4_62407567_62409300	0.533836	cMN
chr4_62470387_62471240	0.226223	cMN
chr4_62479594_62481572	0.366892	cMN
chr4_62501564_62502724	0.328804	cMN
chr4_62513895_62514391	0.456025	cMN
chr4_62518954_62520392	0.629949	cMN
chr4_62524604_62525771	0.504415	cMN
chr4_62663302_62663741	0.328252	cMN
chr16_52045470_52045829	0.234925	cMN
chr16_52069600_52070456	0.225395	cMN
chr16_52070752_52072333	0.30496	cMN
chr16_52103266_52103766	0.206698	cMN
chr16_52134439_52135299	0.242336	cMN
chr16_52279914_52280747	0.299597	cMN
chr16_52313374_52313960	0.219176	cMN
chr16_52404295_52404843	0.210558	cMN
chr16_52410785_52411154	0.197571	cMN
chr16_52450005_52451152	0.391484	cMN
chr16_52453930_52454491	0.354667	cMN
chr16_52454897_52455204	0.272671	cMN
chr16_52588332_52588917	0.391423	cMN
chr16_52596206_52596599	0.220177	cMN
chr16_52596699_52598097	0.302659	cMN
chr16_52598181_52599168	0.413679	cMN
chr7_45017057_45018077	0.307941	cMN
chr7_45339269_45340206	0.285053	cMN
chr7_45340671_45341041	0.381652	cMN
chr9_70794554_70795216	0.467207	cMN
chr9_70840735_70841421	0.308526	cMN
chr9_70859146_70860129	0.279604	cMN
chr9_70947872_70948379	0.278469	cMN
chr9_70948468_70948918	0.242874	cMN
chr9_70963289_70963897	0.41609	cMN
chr9_70982155_70982606	0.632035	cMN
chr9_71054243_71054955	0.808401	cMN
chr9_71072132_71072472	0.531255	cMN
chr9_71103549_71104112	0.75406	cMN
chr9_71229873_71230461	0.670871	cMN
chr9_71276103_71276817	0.515545	cMN
chr9_71306511_71308554	0.345884	cMN
chr9_71316760_71318173	0.532016	cMN
chr9_71325948_71326744	0.277543	cMN
chr9_71337307_71338078	0.349434	cMN
chr9_71340208_71340556	0.480232	cMN
chr9_71342036_71342576	0.483826	cMN
chr9_71364143_71364961	0.39519	cMN
chr9_71365196_71365756	0.265582	cMN
chr9_71389958_71391031	0.687535	cMN
chr9_71408939_71409398	0.31439	cMN
chr9_71450391_71451574	0.485382	cMN
chr9_71456708_71457596	0.526533	cMN
chr9_71500460_71501014	0.375915	cMN
chr9_71512725_71513407	0.70001	cMN
chr9_71513546_71514287	0.705088	cMN
chr9_71525190_71525815	0.26142	cMN
chr9_71527065_71527935	0.438144	cMN
chr9_71569422_71569846	0.252589	cMN
chr9_71571111_71571760	0.741408	cMN
chr9_71617400_71617717	0.256874	cMN
chr9_71665546_71666995	0.638966	cMN
chr9_71694105_71694631	0.204294	cMN
chr4_45406480_45406747	0.426657	cMN
chr4_45638228_45640094	0.566241	cMN
chr4_45799791_45800521	0.749736	cMN
chr4_46084879_46085860	0.18614	cMN
chr4_46095350_46096021	0.376789	cMN
chr18_56188540_56190863	0.568839	cMN
chr18_56368728_56370003	0.372003	cMN
chr18_56374873_56375294	0.368054	cMN
chr18_56431184_56432888	0.663209	cMN
chr18_56650123_56650661	0.624767	cMN
chr18_56678355_56679360	0.610607	cMN
chr18_56683064_56683528	0.603018	cMN
chr18_56688136_56688806	0.678723	cMN
chr18_56715839_56716799	0.385035	cMN
chr18_56723975_56724635	0.254843	cMN
chr18_56801107_56801789	0.519323	cMN
chr18_56805473_56806255	0.434128	cMN
chr18_56964635_56965254	0.621037	cMN
chr18_57029462_57030594	0.517746	cMN
chr1_167349623_167350941	0.436675	cMN
chr1_167392731_167394720	0.61706	cMN
chr3_121344082_121344995	0.486874	cMN
chr3_121395742_121396576	0.257267	cMN
chr3_121425938_121428015	0.303374	cMN
chr3_121481609_121482023	0.51231	cMN
chr3_121617264_121617910	0.501806	cMN
chr3_121722847_121723924	0.481849	cMN
chr4_46989711_46992402	0.756014	cMN
chr4_47142317_47142890	0.520681	cMN
chr4_47269547_47270226	0.250861	cMN
chr4_47433724_47434285	0.483369	cMN
chr4_47435636_47436489	0.69832	cMN
chr4_47491788_47493004	0.602197	cMN
chr4_100101198_100102174	0.52108	cMN
chr4_100104309_100104657	0.421857	cMN
chr4_100132922_100133672	0.240763	cMN
chr4_100169294_100172162	0.327175	cMN
chr4_100201045_100201883	0.497242	cMN
chr4_100203551_100204154	0.622748	cMN
chr7_96951115_96952106	0.259615	cMN
chr7_96983842_96984441	0.581816	cMN
chr7_97128660_97129367	0.542549	cMN
chr7_97183393_97184327	0.332399	cMN
chr7_97370806_97372169	0.573364	cMN
chr7_97452937_97454084	0.527774	cMN
chr7_97480523_97481588	0.264292	cMN
chr7_97578753_97581312	0.371029	cMN
chr7_97642152_97643022	0.308232	cMN
chr7_97735985_97736301	0.452258	cMN
chr7_97747902_97748798	0.442721	cMN
chr7_97749164_97749919	0.58981	cMN
chr9_50319252_50320294	0.19868	cMN
chr9_50437870_50438625	0.194654	cMN
chr9_50500202_50501608	0.260627	cMN
chr9_50724970_50725369	0.243329	cMN
chr9_50885036_50885933	0.29491	cMN
chr17_72190333_72191582	0.500748	cMN
chr17_72197595_72198097	0.285854	cMN
chr17_72257597_72258008	0.424148	cMN
chr17_72258320_72259652	0.410996	cMN
chr17_72320376_72320984	0.340936	cMN
chr17_72341071_72342233	0.231373	cMN
chr17_72372590_72373911	0.425758	cMN
chr17_72401300_72401694	0.339413	cMN
chr17_72421072_72421601	0.334396	cMN
chr17_72469036_72469484	0.322452	cMN
chr17_72473839_72475418	0.594012	cMN
chr17_72550682_72551949	0.457378	cMN
chr17_72674426_72675373	0.346702	cMN
chr17_72781706_72782370	0.197434	cMN
chr17_72857982_72858707	0.288072	cMN
chr17_72934449_72934936	0.289903	cMN
chr17_72937548_72938187	0.253539	cMN
chr12_87401769_87402601	0.239338	cMN
chr5_136472778_136474742	0.347639	cMN
chr6_85320257_85320995	0.259711	cMN
chr6_85489071_85489649	0.301413	cMN
chr18_65784293_65785109	0.230462	cMN
chr4_137527308_137528449	0.259848	cMN
chr4_137704649_137705009	0.360385	cMN
chr4_137765009_137766260	0.233293	cMN
chr4_137788252_137789321	0.815574	cMN
chr4_138163634_138164858	0.693178	cMN
chr10_102877818_102878562	0.373022	cMN
chr3_107360284_107361000	0.682006	cMN
chr3_107419796_107420937	0.497837	cMN
chr3_107462031_107462497	0.404623	cMN
chr3_107581108_107581340	0.277023	cMN
chr3_107655452_107656536	0.323085	cMN
chr3_107774831_107776061	0.582516	cMN
chr3_107850225_107851279	0.28863	cMN
chr3_107855184_107855925	0.671343	cMN
chr2_93148290_93148747	0.543047	cMN
chr2_93216480_93217743	0.408349	cMN
chr2_93277181_93279004	0.483736	cMN
chr2_93365105_93365627	0.272306	cMN
chr2_93377458_93378232	0.388885	cMN
chr2_93443416_93444012	0.329841	cMN
chr2_93451503_93452328	0.526283	cMN
chr2_93469954_93470695	0.514199	cMN
chr2_93482091_93483538	0.465554	cMN
chr2_93501116_93501867	0.707643	cMN
chr2_93525027_93525878	0.653903	cMN
chr2_93552166_93554412	0.23647	cMN
chr2_93565467_93566153	0.656152	cMN
chr2_93642046_93642337	0.586466	cMN
chr2_93672666_93674160	0.471642	cMN
chr2_93695915_93697461	0.475883	cMN
chr2_93702731_93704235	0.598766	cMN
chr2_93718603_93721102	0.56405	cMN
chr2_93732520_93733203	0.703841	cMN
chr2_93741708_93742385	0.444634	cMN
chr2_93745850_93747061	0.758435	cMN
chr2_93779250_93780374	0.602177	cMN
chr2_93782298_93782975	0.620049	cMN
chr2_93851206_93851795	0.614298	cMN
chr2_93903526_93903875	0.297569	cMN
chr10_40257319_40259407	0.506875	cMN
chr10_40348443_40350241	0.442851	cMN
chr10_40499256_40500460	0.598274	cMN
chr1_34801402_34802567	0.450178	cMN
chr1_34891404_34892285	0.485883	cMN
chr8_93967833_93968983	0.339639	cMN
chr8_93969260_93970182	0.336975	cMN
chr8_94110299_94110518	0.205478	cMN
chr8_94269398_94270561	0.447617	cMN
chr8_94447577_94448357	0.415383	cMN
chr9_14157861_14158819	0.689362	cMN
chr9_14173487_14174538	0.356605	cMN
chr9_14174744_14176022	0.580789	cMN
chr9_14192682_14193253	0.704216	cMN
chr9_14200056_14200732	0.49629	cMN
chr9_14233029_14234343	0.668229	cMN
chr9_14275638_14277267	0.311285	cMN
chr9_14277506_14278012	0.56363	cMN
chr9_14373915_14374737	0.586028	cMN
chr9_14500064_14501244	0.257146	cMN
chr9_14520763_14521588	0.751506	cMN
chr9_14547509_14548740	0.801491	cMN
chr9_14585445_14586185	0.809236	cMN
chr9_14622905_14624416	0.626282	cMN
chr9_14641379_14643739	0.766561	cMN
chr9_14676106_14677794	0.330932	cMN
chr9_14698797_14699545	0.565813	cMN
chr9_14705646_14706519	0.436683	cMN
chr9_14784106_14785308	0.405266	cMN
chr9_15002872_15004646	0.711218	cMN
chr9_102310250_102310971	0.235646	cMN
chr9_102511216_102511810	0.519433	cMN
chr9_102594689_102595491	0.23603	cMN
chr9_102642994_102644664	0.529172	cMN
chr9_102658651_102659529	0.391474	cMN
chr9_102660336_102661738	0.196795	cMN
chr9_102681391_102682164	0.504421	cMN
chr9_102714836_102715244	0.507812	cMN
chr9_102717054_102719099	0.392915	cMN
chr9_102725517_102726777	0.460223	cMN
chr9_102727818_102728018	0.318994	cMN
chr9_102732020_102732763	0.300485	cMN
chr9_102733507_102734601	0.32723	cMN
chr9_102758506_102760107	0.351717	cMN
chr9_102784256_102784938	0.21839	cMN
chr9_102842483_102842896	0.244993	cMN
chr9_102977782_102978769	0.459147	cMN
chr3_107964107_107965496	0.313305	cMN
chr3_108044255_108045581	0.287911	cMN
chr3_108200189_108201137	0.221368	cMN
chr7_110797829_110799174	0.544871	cMN
chr13_18462131_18462674	0.231183	cMN
chr13_18481062_18482259	0.634912	cMN
chr13_18493988_18495902	0.243589	cMN
chr13_18503431_18504873	0.607075	cMN
chr13_18580642_18581935	0.465682	cMN
chr13_18743627_18745438	0.670359	cMN
chr13_18767741_18769465	0.25349	cMN
chr13_18782580_18783519	0.329098	cMN
chr13_18823986_18825374	0.481401	cMN
chr13_18828562_18828987	0.259595	cMN
chr13_18947840_18949459	0.621172	cMN
chr13_18949659_18950711	0.450748	cMN
chr13_18953473_18954088	0.194338	cMN
chr13_19051781_19053090	0.496589	cMN
chr13_19079923_19081388	0.544413	cMN
chr13_19133820_19134396	0.29733	cMN
chr13_19160566_19162316	0.314659	cMN
chr13_19365343_19366160	0.314263	cMN
chr13_19379383_19380715	0.331309	cMN
chr13_19437887_19439270	0.529351	cMN
chr9_102310250_102310971	0.313341	cMN
chr9_102717054_102719099	0.224383	cMN
chr9_102725517_102726777	0.443068	cMN
chr7_101836119_101838713	0.370026	cMN
chr7_102222269_102223542	0.408287	cMN
chr7_102249437_102251354	0.454356	cMN
chr7_102266854_102268603	0.415841	cMN
chr2_25290076_25291672	0.219218	cMN
chr2_25318105_25319619	0.29101	cMN
chr15_42697477_42698280	0.216452	cMN
chr8_18742204_18742574	0.342578	cMN
chr8_18944808_18945395	0.189053	cMN
chr1_156496128_156496837	0.469942	cMN
chr1_156710507_156711387	0.734783	cMN
chr1_156760511_156762188	0.759031	cMN
[truncated: 129,059 more rows]

## Sheet: Figure 3e
chr	start	end	genes	genes	genes
chr8	121002895	121003512	NA	NA	NA
chr11	44656476	44657870	Rnf145, Ebf1	Ublcp1, Ebf1	Rnf145
chr13	79276256	79278385	NA	NA	NA
chr13	47310584	47312217	Dek	Kif13a	NA
chr19	14565296	14568169	Tle4, Tle4	NA	Tle4, Tle4
chr11	44625595	44626698	Ebf1	Ublcp1, Ebf1	Ebf1
chr1	41558535	41559896	NA	NA	NA
chr19	14239311	14242198	Tle4	NA	NA
chr12	49991792	49994219	NA	NA	NA
chr12	118650489	118651733	Dnah11, Sp4, Sp8	Sp8	Sp4
chr8	90243821	90246886	Tox3, Tox3, Tox3	Tox3, Tox3, Tox3	Tox3
chr3	8865055	8867293	Hey1, Mrps28	NA	Hey1, Mrps28
chr13	39523268	39524849	NA	NA	NA
chr13	116514003	116515995	Isl1	Isl1	Isl1
chr18	79047867	79051719	Setbp1, Setbp1	Setbp1, Setbp1	Slc14a2, Setbp1
chr14	98154698	98157214	Dach1, Dach1	Dach1, Dach1	Dach1, Dach1
chr13	116086722	116088319	Isl1	Isl1	Isl1
chr19	15800832	15804668	Cep78, Cep78, Gnaq, Gnaq, E030024N20Rik	Cep78, Gnaq, Gnaq, Gnaq	Psat1
chr18	9027135	9028620	NA	NA	Fzd8
chr18	16709806	16715755	Cdh2, Cdh2, Gm15328	Cdh2, Cdh2, Gm15328	Cdh2, Cdh2
chr5	111054483	111055797	Gm15559, Ulk1	NA	Gm15559, Hscb
chr5	76662343	76666797	Clock, Clock, Exoc1, Exoc1, C530008M17Rik, C530008M17Rik	Clock, Clock, Gm7271, C530008M17Rik, C530008M17Rik	Exoc1, C530008M17Rik, Hopx
chr8	30647940	30649075	Rnf122	NA	Rnf122
chr19	26844389	26847098	NA	4931403E22Rik, Vldlr	NA
chrX	42342577	42344283	NA	NA	NA
chr15	40911362	40915891	Zfpm2	Zfpm2	Zfpm2
chr12	31309963	31311477	Acp1, Dld, Bcap29, Dus4l, Cog5	NA	Acp1, Dus4l, Gpr22
chr2	153853644	153854369	Bpifb4	NA	NA
chr13	12131485	12133920	Ryr2, Ryr2, Actn2, Heatr1	Ryr2, Mtr, Lgals8, Edaradd	NA
chr13	116632749	116634333	Isl1	Isl1, Parp8	Isl1
chr3	108409603	108412500	Gstm7, Amigo1, Amigo1, Cyb561d1, Cyb561d1, Atxn7l2, Atxn7l2, Sypl2, Sort1, Sort1, Celsr2, Celsr2, Sars, Sars, 5330417C22Rik, 5330417C22Rik, Taf13, Taf13, Wdr47, Wdr47	Cyb561d1, Cyb561d1, Sort1, Sort1, Mybphl, Mybphl, Celsr2, Celsr2, Tmem167b, Tmem167b, Wdr47, Wdr47	Atxn7l2, Atxn7l2, Psma5, Psma5, Sort1, Celsr2, Celsr2, Clcc1, Clcc1, Gpsm2, Gpsm2
chr4	148708125	148709197	Mtor, Casz1, Dffa	Casz1, Pgd	Masp2, Casz1, Dffa, Pgd
chr13	84059504	84060616	C130071C03Rik, 2810049E08Rik, Gm17750, Tmem161b, A230107N01Rik	C130071C03Rik, 2810049E08Rik, Gm17750, Tmem161b	C130071C03Rik, 2810049E08Rik, Tmem161b
chr4	91027482	91028588	Elavl2	Elavl2	NA
chr15	79218952	79220098	Card10, Gga1, Sh3bp1, Pick1, Pla2g6, Csnk1e, Fam227a	Card10, Gga1, Gm10863, Pick1, Baiap2l2	Lgals1, Triobp, Eif3l, Polr2f, Sox10, Pick1, Maff, Cby1
chr19	45746901	45747683	Fbxw4, Fgf8, Npm3, Nolc1	Npm3, Nolc1	Pprc1
chr2	71516484	71518219	Dcaf17, Dcaf17, Hat1, Hat1, Pdk1	Dcaf17, Dcaf17	Mettl8, Mettl8, Cybrd1, Hat1, Hat1, Metap1d, Dlx1
chr10	51257067	51258555	NA	Rfx6	NA
chr8	26384788	26385647	NA	NA	Thap1
chr2	46666275	46667373	NA	NA	NA
chrX	60719307	60720575	NA	NA	NA
chr5	101496956	101497906	Nkx6-1	Nkx6-1	Nkx6-1
chr7	115824529	115825832	Sox6, 1700003G18Rik, Plekha7	Sox6, 1700003G18Rik, 1110004F10Rik, Plekha7	Sox6, Plekha7
chr3	144203014	144204546	Selenof	Hs2st1, Selenof	Hs2st1
chr13	79344818	79346718	NA	NA	NA
chr16	26025189	26026474	Trp63, P3h2	P3h2	Trp63
chr1	187907550	187909057	NA	NA	NA
chr1	39945610	39950472	Tbc1d8, Cnot11, Cnot11, 1700066B17Rik, 1700066B17Rik, Gm16894	Tbc1d8, Tbc1d8, Cnot11, Cnot11, Creg2, 1700066B17Rik, Map4k4, Map4k4, Il1r2	Tbc1d8, Tbc1d8, Il1r1
chr1	134060645	134066172	Snrpe, Snrpe, Prelp, Prelp, Btg2, Btg2	Snrpe, Zc3h11a, Zc3h11a, Zbed6, Atp2b4, Prelp, Fmod, Btg2, Btg2, Klhl12	Snrpe, Snrpe, Zc3h11a, Zc3h11a, Zbed6, Btg2, Btg2, Mybph, Cyb5r1, Adipor1, Rabif
chr5	112236676	112240567	E130006D01Rik, Miat, Miat, Miat, Srrd, Srrd, Srrd, Asphd2	Miat, Miat, Miat	Miat, Miat, Miat, Tfip11, Hps4, Hps4, Hps4, Asphd2, Asphd2, Asphd2
chr18	38379995	38381638	Rell2, Rell2, Rnf14	Hdac3, Rell2, Spry4	Hdac3, 1700086O06Rik, Gnpda1
chr8	90861337	90863490	NA	Aktip	Chd9
chr14	40955282	40959325	Tspan14, Fam213a	Sh2d4b, Tspan14, Mbl1	Sh2d4b, Tspan14, Dydc1
chr4	148859471	148860956	Ubiad1, Mtor, Tardbp, Casz1, Cenps	Mtor, Masp2, Tardbp, Gm572, Casz1, Pex14, Pgd, Kif1b	Ubiad1, Pex14, Cort
chr14	63585939	63587085	Fam167a, Pinx1	Neil2, Fam167a	Ctsb, Xkr6
chr1	9648549	9650965	Rrs1, Adhfe1, 2610203C22Rik, Mybl1, Mcmdc2, Snhg6, Cspp1	2610203C22Rik, Mybl1, Cspp1	Mybl1, Mcmdc2
chr13	84058231	84061074	C130071C03Rik, 2810049E08Rik, Gm17750, Tmem161b, A230107N01Rik	C130071C03Rik, 2810049E08Rik, Gm17750, Tmem161b	C130071C03Rik, 2810049E08Rik, Tmem161b
chr1	172015769	172018782	Vangl2, Pea15a, Igsf8, Kcnj10	Vangl2, Nhlh1, Pex19, Pea15a, Igsf8, Kcnj10, Pigm	Vangl2, Dcaf8, Pea15a, Kcnj10
chr5	64876777	64878411	Gm3716, Klf3, Tlr6, Fam114a1, Klhl5, Wdr19, Rfc1	Klf3, Fam114a1, Klhl5, Wdr19, Rfc1, Klb	Fam114a1, Wdr19
chr13	15422671	15427627	NA	NA	NA
chr13	15664354	15665305	Gli3, Inhba	Gli3	Gli3
chr13	63626231	63628451	Hsd17b3	Fancc	NA
chr4	32301903	32305410	Casp8ap2	Map3k7, Casp8ap2, Mdn1	Bach2os
chr11	96883318	96887498	Snx11, Nfe2l1, Cdk5rap3, Sp2, Tbx21, Npepps, Socs7	Gpr179	Copz2, Scrn2, Kpnb1, Mrpl45, Socs7
chr18	60904549	60906671	Smim3, Rbm22, Rps14, Tcof1	Rps14, Arsi, Csf1r	Dctn4, Ndst1
chr13	115686619	115688024	NA	NA	NA
chr11	96885235	96887498	Snx11, Nfe2l1, Cdk5rap3, Sp2, Tbx21, Npepps, Socs7	Gpr179	Copz2, Scrn2, Kpnb1, Mrpl45, Socs7

## Sheet: Figure 3g
Gene	Correlation_multiome	Correlation_ATAC
Isl1	0.538383	0.33008
Isl1	0.560491	0.624333
Isl1	0.656038	0.871489
Isl1	0.362213	0.540492
Isl1	0.435054	0.387226
Isl1	0.324625	0.37505
Isl1	0.235184	0.347333
Isl1	0.806681	0.796686
Isl1	0.69589	0.744687
Isl1	0.660695	0.844981
Isl1	0.63554	0.771756
Isl1	0.689196	0.704093
Isl1	0.361586	0.539752
Isl1	0.445921	0.344915
Isl1	0.25616	0.416811
Isl1	0.286296	0.513229
Isl1	0.456165	0.537829
Isl1	0.605162	0.724371
Isl1	0.689559	0.678334
Isl1	0.609746	0.727613
Isl1	0.496532	0.489037
Isl1	0.294831	0.330327
Isl1	0.267513	0.360534
Isl1	0.360147	0.409075
Isl1	0.715285	0.744307
Isl1	0.458573	0.424954
Isl1	0.309057	0.366886
Isl1	0.623081	0.583658
Isl1	0.44044	0.287034
Isl1	0.40924	0.695667
Isl1	0.353137	0.224946
Isl1	0.548172	0.468571
Isl1	0.54034	0.267537
Isl1	0.658326	0.575838
Isl1	0.311221	0.535906
Isl1	0.687636	0.654152
Isl1	0.539819	0.692881
Isl1	0.806601	0.729179
Isl1	0.356638	0.418463
Nkx6-1	0.702316	0.736609
Nkx6-1	0.649566	0.505834
Nkx6-1	0.806698	0.850399
Nkx6-1	0.392261	0.310197
Nkx6-1	0.233531	0.229471
Nkx6-1	0.717964	0.772042
Nkx6-1	0.52148	0.302513
Nkx6-1	0.678894	0.603992
Nkx6-1	0.209918	0.268676
Nkx6-1	0.218964	0.240717
Nkx6-1	0.415442	0.479813
Nkx6-1	0.780415	0.664714
Nkx6-1	0.350566	0.193835
Nkx6-1	0.439233	0.306279
Nkx6-1	0.309419	0.288643
Nkx6-1	0.648404	0.49876
Nkx6-1	0.72634	0.658926
Nkx6-1	0.386514	0.210981
Nkx6-1	0.622392	0.560753
Nkx6-1	0.347943	0.475461
Nkx6-1	0.280449	0.455162
Nkx6-1	0.304217	0.337519
Nkx6-1	0.486947	0.564716
Nkx6-1	0.818564	0.811075
Nkx6-1	0.611153	0.750752
Nkx6-1	0.576376	0.623611
Nkx6-1	0.519833	0.554207
Nkx6-1	0.544263	0.531024
Nkx6-1	0.737053	0.509781
Nkx6-1	0.809418	0.794563
Nkx6-1	0.674377	0.402651
Nkx6-1	0.237352	0.350755
Nkx6-1	0.650154	0.522398
Nkx6-1	0.629983	0.685091
Nkx6-1	0.368158	0.468595
Nkx6-1	0.258156	0.371519
Nkx6-1	0.33083	0.230383
Nkx6-1	0.304161	0.404591
Nkx6-1	0.573297	0.195917
Nkx6-1	0.289522	0.341928
Nkx6-1	0.591461	0.319948
Nkx6-1	0.232943	0.210183
Nkx6-1	0.479091	0.478176
Nkx6-1	0.212854	0.209898
Nkx6-1	0.383911	0.364573
Nkx6-1	0.289574	0.233688
Nkx6-1	0.779685	0.671514
Nkx6-1	0.737696	0.754965
Nkx6-1	0.227186	0.216096
Nkx6-1	0.723756	0.648521
Nkx6-1	0.600486	0.593013
Nkx6-1	0.249106	0.618282
Nkx6-1	0.463721	0.296212
Phox2a	0.543264	0.594201
Phox2a	0.280152	0.454599
Phox2a	0.249311	0.391483
Phox2a	0.545554	0.329812
Phox2a	0.212586	0.633428
Phox2a	0.329645	0.263341
Phox2a	0.512919	0.412993
Phox2a	0.342394	0.448669
Phox2a	0.277752	0.317468
Phox2a	0.445192	0.277573
Phox2a	0.324374	0.520294
Phox2a	0.538122	0.388554
Phox2a	0.205103	0.325585
Phox2a	0.317774	0.400398
Phox2a	0.357817	0.420975
Phox2a	0.378714	0.413093
Phox2a	0.518818	0.264898
Phox2a	0.513618	0.630685
Phox2a	0.40139	0.317739
Phox2a	0.482709	0.879408
Phox2a	0.294652	0.222295
Phox2a	0.508313	0.619169
Phox2a	0.360012	0.254484
Phox2a	0.687473	0.843805
Phox2a	0.492238	0.527422
Phox2a	0.740313	0.8307
Phox2a	0.632941	0.666963
Phox2a	0.549048	0.691601
Phox2a	0.326283	0.488241
Phox2a	0.210727	0.342481
Phox2a	0.278923	0.368575
Phox2a	0.265091	0.577228
Phox2b	0.513668	0.550281
Phox2b	0.378914	0.263934
Phox2b	0.208865	0.187648
Phox2b	0.542771	0.189467
Phox2b	0.52669	0.660758
Phox2b	0.487429	0.332537
Phox2b	0.314139	0.48358
Phox2b	0.770454	0.727571
Phox2b	0.606654	0.545089
Phox2b	0.551931	0.486786
Phox2b	0.65788	0.853695
Phox2b	0.271905	0.509201
Phox2b	0.547955	0.600593
Phox2b	0.219947	0.281949
Phox2b	0.513863	0.477504
Phox2b	0.279819	0.506476
Phox2b	0.358275	0.682804
Phox2b	0.290709	0.281823
Phox2b	0.618967	0.497439
Phox2b	0.733424	0.845568
Phox2b	0.522052	0.758178
Phox2b	0.704653	0.479918
Phox2b	0.665065	0.616695
Phox2b	0.930105	0.864984
Phox2b	0.502933	0.575927
Phox2b	0.724261	0.789763
Phox2b	0.86323	0.700245
Phox2b	0.429426	0.687111
Phox2b	0.406653	0.320913
Phox2b	0.649429	0.565847
Phox2b	0.839685	0.807037
Phox2b	0.277425	0.375718
Phox2b	0.432138	0.586409
Phox2b	0.286078	0.388452
Phox2b	0.372027	0.27101
Phox2b	0.70795	0.766945
Phox2b	0.932233	0.92561
Phox2b	0.239092	0.318139
Phox2b	0.548996	0.638211
Phox2b	0.535115	0.358723
Phox2b	0.86491	0.851236
Phox2b	0.730554	0.206863
Phox2b	0.726773	0.639939
Phox2b	0.919053	0.84487
Phox2b	0.879869	0.786997
Phox2b	0.923143	0.820289
Phox2b	0.880589	0.768542
Phox2b	0.785424	0.740439
Phox2b	0.760784	0.316334
Phox2b	0.323939	0.466351
Phox2b	0.422548	0.679263
Phox2b	0.675215	0.411316
Phox2b	0.48622	0.222691
Phox2b	0.497823	0.446849
Phox2b	0.276454	0.449048
Phox2b	0.365467	0.571356
Phox2b	0.585786	0.617827
Phox2b	0.311014	0.559859

## Sheet: Figure 4b
geneName	n_peaks	x	label
0610005C13Rik	1	1	FALSE
0610009B22Rik	1	2	FALSE
0610010F05Rik	1	3	FALSE
0610010K14Rik	1	4	FALSE
0610040J01Rik	1	5	FALSE
1110002L01Rik	1	6	FALSE
1110019D14Rik	1	7	FALSE
1110046J04Rik	1	8	FALSE
1110059E24Rik	1	9	FALSE
1500009L16Rik	1	10	FALSE
1500015O10Rik	1	11	FALSE
1600002K03Rik	1	12	FALSE
1600020E01Rik	1	13	FALSE
1700001C02Rik	1	14	FALSE
1700001G17Rik	1	15	FALSE
1700003G18Rik	1	16	FALSE
1700007J10Rik	1	17	FALSE
1700013F07Rik	1	18	FALSE
1700018L02Rik	1	19	FALSE
1700019N19Rik	1	20	FALSE
1700026J14Rik	1	21	FALSE
1700028K03Rik	1	22	FALSE
1700030C10Rik	1	23	FALSE
1700034H15Rik	1	24	FALSE
1700037H04Rik	1	25	FALSE
1700048O20Rik	1	26	FALSE
1700052K11Rik	1	27	FALSE
1700066M21Rik	1	28	FALSE
1700067K01Rik	1	29	FALSE
1700084F23Rik	1	30	FALSE
1700088E04Rik	1	31	FALSE
1700095J03Rik	1	32	FALSE
1700097N02Rik	1	33	FALSE
1700100L14Rik	1	34	FALSE
1700109K24Rik	1	35	FALSE
1700110C19Rik	1	36	FALSE
1700123O20Rik	1	37	FALSE
1810007D17Rik	1	38	FALSE
1810019D21Rik	1	39	FALSE
1810024B03Rik	1	40	FALSE
1810034E14Rik	1	41	FALSE
1810041H14Rik	1	42	FALSE
1810058I24Rik	1	43	FALSE
1810062G17Rik	1	44	FALSE
2300009A05Rik	1	45	FALSE
2310001K24Rik	1	46	FALSE
2310022A10Rik	1	47	FALSE
2310034G01Rik	1	48	FALSE
2310040G24Rik	1	49	FALSE
2410022M11Rik	1	50	FALSE
2410124H12Rik	1	51	FALSE
2510002D24Rik	1	52	FALSE
2610206C17Rik	1	53	FALSE
2610301B20Rik	1	54	FALSE
2610306M01Rik	1	55	FALSE
2610318N02Rik	1	56	FALSE
2610507B11Rik	1	57	FALSE
2610528J11Rik	1	58	FALSE
2700038G22Rik	1	59	FALSE
2810013P06Rik	1	60	FALSE
2810029C07Rik	1	61	FALSE
2810414N06Rik	1	62	FALSE
2810429I04Rik	1	63	FALSE
2810433D01Rik	1	64	FALSE
2810454H06Rik	1	65	FALSE
2900009J06Rik	1	66	FALSE
2900041M22Rik	1	67	FALSE
2900052N01Rik	1	68	FALSE
3110009E18Rik	1	69	FALSE
3110045C21Rik	1	70	FALSE
3110056K07Rik	1	71	FALSE
3110082I17Rik	1	72	FALSE
3830408C21Rik	1	73	FALSE
3830432H09Rik	1	74	FALSE
4632404H12Rik	1	75	FALSE
4632428C04Rik	1	76	FALSE
4732414G09Rik	1	77	FALSE
4833423E24Rik	1	78	FALSE
4833427G06Rik	1	79	FALSE
4930402H24Rik	1	80	FALSE
4930412C18Rik	1	81	FALSE
4930444P10Rik	1	82	FALSE
4930445N18Rik	1	83	FALSE
4930447F24Rik	1	84	FALSE
4930451G09Rik	1	85	FALSE
4930452B06Rik	1	86	FALSE
4930473A02Rik	1	87	FALSE
4930481A15Rik	1	88	FALSE
4930483K19Rik	1	89	FALSE
4930506C21Rik	1	90	FALSE
4930507D05Rik	1	91	FALSE
4930513D17Rik	1	92	FALSE
4930513N10Rik	1	93	FALSE
4930519G04Rik	1	94	FALSE
4930545L23Rik	1	95	FALSE
4930558K02Rik	1	96	FALSE
4930583K01Rik	1	97	FALSE
4930586N03Rik	1	98	FALSE
4931406P16Rik	1	99	FALSE
4931409K22Rik	1	100	FALSE
4931414P19Rik	1	101	FALSE
4931428F04Rik	1	102	FALSE
4931440F15Rik	1	103	FALSE
4932435O22Rik	1	104	FALSE
4933400C23Rik	1	105	FALSE
4933404O12Rik	1	106	FALSE
4933405D12Rik	1	107	FALSE
4933405L10Rik	1	108	FALSE
4933406C10Rik	1	109	FALSE
4933407L21Rik	1	110	FALSE
4933408B17Rik	1	111	FALSE
4933411E08Rik	1	112	FALSE
4933413J09Rik	1	113	FALSE
4933417E11Rik	1	114	FALSE
4933421O10Rik	1	115	FALSE
4933427D14Rik	1	116	FALSE
4933433G15Rik	1	117	FALSE
4933434E20Rik	1	118	FALSE
4933440M02Rik	1	119	FALSE
5031434O11Rik	1	120	FALSE
5830416I19Rik	1	121	FALSE
5830444B04Rik	1	122	FALSE
5830454E08Rik	1	123	FALSE
5830473C10Rik	1	124	FALSE
6330418K02Rik	1	125	FALSE
6430531B16Rik	1	126	FALSE
6430584L05Rik	1	127	FALSE
6820408C15Rik	1	128	FALSE
8030423F21Rik	1	129	FALSE
8430436N08Rik	1	130	FALSE
9030624G23Rik	1	131	FALSE
9130023H24Rik	1	132	FALSE
9130230L23Rik	1	133	FALSE
9230009I02Rik	1	134	FALSE
9230112J17Rik	1	135	FALSE
9330020H09Rik	1	136	FALSE
9330102E08Rik	1	137	FALSE
9330159M07Rik	1	138	FALSE
9430015G10Rik	1	139	FALSE
9430037G07Rik	1	140	FALSE
9530052E02Rik	1	141	FALSE
9530053A07Rik	1	142	FALSE
9530077C05Rik	1	143	FALSE
9530082P21Rik	1	144	FALSE
9630028H03Rik	1	145	FALSE
9930012K11Rik	1	146	FALSE
9930104L06Rik	1	147	FALSE
A030001D20Rik	1	148	FALSE
A230050P20Rik	1	149	FALSE
A230107N01Rik	1	150	FALSE
A330015K06Rik	1	151	FALSE
A330032B11Rik	1	152	FALSE
A330070K13Rik	1	153	FALSE
A430033K04Rik	1	154	FALSE
A430057M04Rik	1	155	FALSE
A430093F15Rik	1	156	FALSE
A630023P12Rik	1	157	FALSE
A630072M18Rik	1	158	FALSE
A630075F10Rik	1	159	FALSE
A730017L22Rik	1	160	FALSE
A730085K08Rik	1	161	FALSE
A730098A19Rik	1	162	FALSE
A830018L16Rik	1	163	FALSE
A830082K12Rik	1	164	FALSE
A930001C03Rik	1	165	FALSE
A930006K02Rik	1	166	FALSE
A930007I19Rik	1	167	FALSE
A930015D03Rik	1	168	FALSE
A930018P22Rik	1	169	FALSE
A930024E05Rik	1	170	FALSE
AA413626	1	171	FALSE
Aak1	1	172	FALSE
Aamdc	1	173	FALSE
Aanat	1	174	FALSE
Aar2	1	175	FALSE
Aasdhppt	1	176	FALSE
Aatf	1	177	FALSE
Abcb1a	1	178	FALSE
Abcb4	1	179	FALSE
Abcc1	1	180	FALSE
Abce1	1	181	FALSE
Abcg8	1	182	FALSE
Abhd1	1	183	FALSE
Abhd11os	1	184	FALSE
Abhd12	1	185	FALSE
Abhd13	1	186	FALSE
Abhd14a	1	187	FALSE
Abhd17a	1	188	FALSE
Abhd17c	1	189	FALSE
Abhd3	1	190	FALSE
Abi2	1	191	FALSE
Abracl	1	192	FALSE
Acaa2	1	193	FALSE
Acaca	1	194	FALSE
Acad12	1	195	FALSE
Acan	1	196	FALSE
Acap1	1	197	FALSE
Acat2	1	198	FALSE
Acbd5	1	199	FALSE
Acbd7	1	200	FALSE
Accs	1	201	FALSE
Accsl	1	202	FALSE
Acin1	1	203	FALSE
Ackr1	1	204	FALSE
Acot10	1	205	FALSE
Acot6	1	206	FALSE
Acot8	1	207	FALSE
Acox1	1	208	FALSE
Acoxl	1	209	FALSE
Acp6	1	210	FALSE
Acr	1	211	FALSE
Acss3	1	212	FALSE
Actb	1	213	FALSE
Actl10	1	214	FALSE
Actn3	1	215	FALSE
Actr2	1	216	FALSE
Actr5	1	217	FALSE
Acvr2a	1	218	FALSE
Acyp1	1	219	FALSE
Adam10	1	220	FALSE
Adam21	1	221	FALSE
Adam22	1	222	FALSE
Adam28	1	223	FALSE
Adam30	1	224	FALSE
Adam9	1	225	FALSE
Adamts10	1	226	FALSE
Adamts18	1	227	FALSE
Adamts20	1	228	FALSE
Adamts5	1	229	FALSE
Adap2	1	230	FALSE
Adat1	1	231	FALSE
Adat2	1	232	FALSE
Adcy10	1	233	FALSE
Adcy3	1	234	FALSE
Add1	1	235	FALSE
Adgrl4	1	236	FALSE
Adnp2	1	237	FALSE
Adprh	1	238	FALSE
Adprhl2	1	239	FALSE
Adrb2	1	240	FALSE
Adssl1	1	241	FALSE
AF067061	1	242	FALSE
Afmid	1	243	FALSE
Afp	1	244	FALSE
Aftph	1	245	FALSE
Agap2	1	246	FALSE
Agfg2	1	247	FALSE
Agmo	1	248	FALSE
Agpat1	1	249	FALSE
Agpat2	1	250	FALSE
Agpat3	1	251	FALSE
Agt	1	252	FALSE
Ahcy	1	253	FALSE
Ahi1	1	254	FALSE
AI427809	1	255	FALSE
AI506816	1	256	FALSE
Aif1	1	257	FALSE
Aifm3	1	258	FALSE
Aim2	1	259	FALSE
Aimp1	1	260	FALSE
Aip	1	261	FALSE
Ak1	1	262	FALSE
Ak4	1	263	FALSE
Ak8	1	264	FALSE
Akr1c12	1	265	FALSE
Akr7a5	1	266	FALSE
Akt2	1	267	FALSE
Akt3	1	268	FALSE
Aldh1a1	1	269	FALSE
Aldh1a2	1	270	FALSE
Aldh2	1	271	FALSE
Aldh6a1	1	272	FALSE
Aldoa	1	273	FALSE
Aldoart2	1	274	FALSE
Alg1	1	275	FALSE
Alg6	1	276	FALSE
Alkbh2	1	277	FALSE
Alkbh3	1	278	FALSE
Alkbh6	1	279	FALSE
Alms1	1	280	FALSE
Alox5	1	281	FALSE
Alox8	1	282	FALSE
Aloxe3	1	283	FALSE
Alpk1	1	284	FALSE
Amigo3	1	285	FALSE
Amn	1	286	FALSE
Amz1	1	287	FALSE
Anapc2	1	288	FALSE
Angel1	1	289	FALSE
Ank2	1	290	FALSE
Ankdd1b	1	291	FALSE
Ankhd1	1	292	FALSE
Ankib1	1	293	FALSE
Ankk1	1	294	FALSE
Ankle2	1	295	FALSE
Ankrd1	1	296	FALSE
Ankrd10	1	297	FALSE
Ankrd17	1	298	FALSE
Ankrd2	1	299	FALSE
Ankrd23	1	300	FALSE
Ankrd26	1	301	FALSE
Ankrd27	1	302	FALSE
Ankrd34a	1	303	FALSE
Ankrd34b	1	304	FALSE
Ankrd37	1	305	FALSE
Ankrd66	1	306	FALSE
Anks3	1	307	FALSE
Ankub1	1	308	FALSE
Ano8	1	309	FALSE
Aoc3	1	310	FALSE
Aox1	1	311	FALSE
Ap1g1	1	312	FALSE
Ap1m1	1	313	FALSE
Ap1s1	1	314	FALSE
Ap1s3	1	315	FALSE
Ap3m2	1	316	FALSE
Ap3s1	1	317	FALSE
Ap3s2	1	318	FALSE
Ap4m1	1	319	FALSE
Ap5b1	1	320	FALSE
Ap5s1	1	321	FALSE
Apex1	1	322	FALSE
Api5	1	323	FALSE
Apoa1	1	324	FALSE
Apobr	1	325	FALSE
Apoc4	1	326	FALSE
Apoh	1	327	FALSE
Apol9a	1	328	FALSE
Apom	1	329	FALSE
Appl1	1	330	FALSE
Aqp8	1	331	FALSE
Aqp9	1	332	FALSE
Arc	1	333	FALSE
Arfip2	1	334	FALSE
Arfrp1	1	335	FALSE
Arg2	1	336	FALSE
Arhgap15	1	337	FALSE
Arhgap24	1	338	FALSE
Arhgap32	1	339	FALSE
Arhgap33	1	340	FALSE
Arhgap39	1	341	FALSE
Arhgdig	1	342	FALSE
Arhgef11	1	343	FALSE
Arhgef28	1	344	FALSE
Arid2	1	345	FALSE
Arl2	1	346	FALSE
Arl5c	1	347	FALSE
Arl6	1	348	FALSE
Armc1	1	349	FALSE
Armc2	1	350	FALSE
Armc7	1	351	FALSE
Arnt	1	352	FALSE
Arpc2	1	353	FALSE
Arpc4	1	354	FALSE
Arpc5l	1	355	FALSE
Arpp19	1	356	FALSE
Arpp21	1	357	FALSE
Arrdc1	1	358	FALSE
Arrdc4	1	359	FALSE
Art5	1	360	FALSE
Artn	1	361	FALSE
Asap3	1	362	FALSE
Asb13	1	363	FALSE
Asb6	1	364	FALSE
Asl	1	365	FALSE
Asns	1	366	FALSE
Aspdh	1	367	FALSE
Aspn	1	368	FALSE
Asrgl1	1	369	FALSE
Astl	1	370	FALSE
Atad1	1	371	FALSE
Atad2	1	372	FALSE
Atad3aos	1	373	FALSE
Atat1	1	374	FALSE
Ate1	1	375	FALSE
Atf5	1	376	FALSE
Atf7ip2	1	377	FALSE
Atg10	1	378	FALSE
Atg12	1	379	FALSE
Atg13	1	380	FALSE
Atg14	1	381	FALSE
Atg16l2	1	382	FALSE
Atg3	1	383	FALSE
Atg4d	1	384	FALSE
Atl1	1	385	FALSE
Atl3	1	386	FALSE
Atoh7	1	387	FALSE
Atp10a	1	388	FALSE
Atp10b	1	389	FALSE
Atp5e	1	390	FALSE
Atp5f1	1	391	FALSE
Atp5h	1	392	FALSE
Atp5j	1	393	FALSE
Atp6ap1l	1	394	FALSE
Atp6v0a2	1	395	FALSE
Atp6v1e2	1	396	FALSE
Atp6v1h	1	397	FALSE
Atpaf2	1	398	FALSE
Atrn	1	399	FALSE
Atxn2	1	400	FALSE
Atxn2l	1	401	FALSE
Atxn7	1	402	FALSE
AU021092	1	403	FALSE
AU040320	1	404	FALSE
AU041133	1	405	FALSE
AW011738	1	406	FALSE
AW146154	1	407	FALSE
Axin1	1	408	FALSE
AY702102	1	409	FALSE
Azi2	1	410	FALSE
B230217C12Rik	1	411	FALSE
B230217O12Rik	1	412	FALSE
B230219D22Rik	1	413	FALSE
B230323A14Rik	1	414	FALSE
B3galnt1	1	415	FALSE
B3galt5	1	416	FALSE
B3gat3	1	417	FALSE
B3gnt2	1	418	FALSE
B3gnt8	1	419	FALSE
B3gnt9	1	420	FALSE
B4galnt1	1	421	FALSE
B4galt6	1	422	FALSE
B4gat1	1	423	FALSE
B9d2	1	424	FALSE
Bace2	1	425	FALSE
Bach2	1	426	FALSE
Bad	1	427	FALSE
Bag5	1	428	FALSE
Baiap3	1	429	FALSE
Banf1	1	430	FALSE
Banp	1	431	FALSE
Bap1	1	432	FALSE
Batf3	1	433	FALSE
Bax	1	434	FALSE
Baz1b	1	435	FALSE
Bbs1	1	436	FALSE
Bbs5	1	437	FALSE
BC006965	1	438	FALSE
BC035044	1	439	FALSE
BC037032	1	440	FALSE
BC064078	1	441	FALSE
BC065403	1	442	FALSE
Bcam	1	443	FALSE
Bcas1	1	444	FALSE
Bcas3	1	445	FALSE
Bcas3os2	1	446	FALSE
Bche	1	447	FALSE
Bcl2l13	1	448	FALSE
Bcl6	1	449	FALSE
Bcl6b	1	450	FALSE
Bcl9	1	451	FALSE
Bcs1l	1	452	FALSE
Bdkrb1	1	453	FALSE
Bet1	1	454	FALSE
Bfsp1	1	455	FALSE
Bglap	1	456	FALSE
Bhlha9	1	457	FALSE
Bicral	1	458	FALSE
Bik	1	459	FALSE
Birc5	1	460	FALSE
Birc6	1	461	FALSE
Blcap	1	462	FALSE
Blmh	1	463	FALSE
Bloc1s1	1	464	FALSE
Bloc1s4	1	465	FALSE
Bmp1	1	466	FALSE
Bmp8b	1	467	FALSE
Bmper	1	468	FALSE
Bmt2	1	469	FALSE
Bnip3	1	470	FALSE
Bnip3l	1	471	FALSE
Borcs6	1	472	FALSE
Borcs7	1	473	FALSE
Borcs8	1	474	FALSE
Bpi	1	475	FALSE
Bpifb4	1	476	FALSE
Bpifc	1	477	FALSE
Brca2	1	478	FALSE
Brd9	1	479	FALSE
Brdt	1	480	FALSE
Brf1	1	481	FALSE
Bri3	1	482	FALSE
Brinp2	1	483	FALSE
Brms1	1	484	FALSE
Brsk1	1	485	FALSE
Brwd1	1	486	FALSE
Bsg	1	487	FALSE
Bsnd	1	488	FALSE
Btbd10	1	489	FALSE
Btbd19	1	490	FALSE
Btbd8	1	491	FALSE
Btf3	1	492	FALSE
Btf3l4	1	493	FALSE
Bub3	1	494	FALSE
Bzw1	1	495	FALSE
Bzw2	1	496	FALSE
C030013C21Rik	1	497	FALSE
C030034I22Rik	1	498	FALSE
C130021I20Rik	1	499	FALSE
C130036L24Rik	1	500	FALSE
C1galt1	1	501	FALSE
C1qbp	1	502	FALSE
C1qtnf12	1	503	FALSE
C1qtnf3	1	504	FALSE
C1qtnf6	1	505	FALSE
C230037L18Rik	1	506	FALSE
C2cd2l	1	507	FALSE
C2cd4b	1	508	FALSE
C330018A13Rik	1	509	FALSE
C330021F23Rik	1	510	FALSE
C3ar1	1	511	FALSE
C5ar2	1	512	FALSE
C87436	1	513	FALSE
C920009B18Rik	1	514	FALSE
Cabyr	1	515	FALSE
Cacna1c	1	516	FALSE
Cacna1s	1	517	FALSE
Cacna2d4	1	518	FALSE
Cacybp	1	519	FALSE
Cad	1	520	FALSE
Calml4	1	521	FALSE
Caln1	1	522	FALSE
Calr	1	523	FALSE
Camk1	1	524	FALSE
Caml	1	525	FALSE
Camsap2	1	526	FALSE
Camsap3	1	527	FALSE
Canx	1	528	FALSE
Capn10	1	529	FALSE
Capn11	1	530	FALSE
Capn12	1	531	FALSE
Capns2	1	532	FALSE
Caps2	1	533	FALSE
Capza1	1	534	FALSE
Car12	1	535	FALSE
Card6	1	536	FALSE
Carns1	1	537	FALSE
Cars	1	538	FALSE
Catip	1	539	FALSE
Cbll1	1	540	FALSE
Cbln1	1	541	FALSE
Cbln3	1	542	FALSE
Cbx7	1	543	FALSE
Ccdc112	1	544	FALSE
Ccdc113	1	545	FALSE
Ccdc117	1	546	FALSE
Ccdc122	1	547	FALSE
Ccdc125	1	548	FALSE
Ccdc136	1	549	FALSE
Ccdc138	1	550	FALSE
Ccdc142	1	551	FALSE
Ccdc146	1	552	FALSE
Ccdc15	1	553	FALSE
Ccdc157	1	554	FALSE
Ccdc162	1	555	FALSE
Ccdc163	1	556	FALSE
Ccdc169	1	557	FALSE
Ccdc171	1	558	FALSE
Ccdc191	1	559	FALSE
Ccdc24	1	560	FALSE
Ccdc51	1	561	FALSE
Ccdc60	1	562	FALSE
Ccdc69	1	563	FALSE
Ccdc71	1	564	FALSE
Ccdc71l	1	565	FALSE
Ccdc85a	1	566	FALSE
Ccdc86	1	567	FALSE
Ccdc89	1	568	FALSE
Ccdc90b	1	569	FALSE
Ccdc96	1	570	FALSE
Cchcr1	1	571	FALSE
Cckar	1	572	FALSE
Cckbr	1	573	FALSE
Ccna1	1	574	FALSE
Ccnb2	1	575	FALSE
Ccnc	1	576	FALSE
Ccng2	1	577	FALSE
Ccnh	1	578	FALSE
Ccpg1	1	579	FALSE
Ccr2	1	580	FALSE
Ccr9	1	581	FALSE
Ccs	1	582	FALSE
Cct6b	1	583	FALSE
Cd109	1	584	FALSE
Cd151	1	585	FALSE
Cd1d1	1	586	FALSE
Cd1d2	1	587	FALSE
Cd200	1	588	FALSE
Cd247	1	589	FALSE
Cd27	1	590	FALSE
Cd28	1	591	FALSE
Cd2ap	1	592	FALSE
Cd300lf	1	593	FALSE
Cd300lg	1	594	FALSE
Cd36	1	595	FALSE
Cd37	1	596	FALSE
Cd59b	1	597	FALSE
Cd69	1	598	FALSE
Cd70	1	599	FALSE
Cd72	1	600	FALSE
Cdc14a	1	601	FALSE
Cdc23	1	602	FALSE
Cdc26	1	603	FALSE
Cdc42bpg	1	604	FALSE
Cdc42ep2	1	605	FALSE
Cdc42ep5	1	606	FALSE
Cdc5l	1	607	FALSE
Cdh24	1	608	FALSE
Cdh7	1	609	FALSE
Cdk1	1	610	FALSE
Cdk10	1	611	FALSE
Cdk17	1	612	FALSE
Cdk5rap1	1	613	FALSE
Cdk5rap2	1	614	FALSE
Cdk7	1	615	FALSE
Cdkal1	1	616	FALSE
Cdkl3	1	617	FALSE
Cdkn1b	1	618	FALSE
Cdkn2c	1	619	FALSE
Cdr2l	1	620	FALSE
Cdyl	1	621	FALSE
Ceacam10	1	622	FALSE
Cebpg	1	623	FALSE
Cenpc1	1	624	FALSE
Cenpj	1	625	FALSE
Cenpk	1	626	FALSE
Cenpn	1	627	FALSE
Cenpo	1	628	FALSE
Cenpq	1	629	FALSE
Cenps	1	630	FALSE
Cenpt	1	631	FALSE
Cenpx	1	632	FALSE
Cep104	1	633	FALSE
Cep131	1	634	FALSE
Cep164	1	635	FALSE
Cep19	1	636	FALSE
Cep250	1	637	FALSE
Cep55	1	638	FALSE
Cep70	1	639	FALSE
Cep72	1	640	FALSE
Cep76	1	641	FALSE
Cept1	1	642	FALSE
Cers3	1	643	FALSE
Cers4	1	644	FALSE
Cfap44	1	645	FALSE
Cfap53	1	646	FALSE
Cfap77	1	647	FALSE
Cfc1	1	648	FALSE
Cfh	1	649	FALSE
Cfi	1	650	FALSE
Cfl1	1	651	FALSE
Chac2	1	652	FALSE
Chad	1	653	FALSE
Chat	1	654	FALSE
Chd6	1	655	FALSE
Chka	1	656	FALSE
Chkb	1	657	FALSE
Chmp1a	1	658	FALSE
Chmp3	1	659	FALSE
Chmp4c	1	660	FALSE
Chordc1	1	661	FALSE
Chpt1	1	662	FALSE
Chrd	1	663	FALSE
Chrm3	1	664	FALSE
Chrna6	1	665	FALSE
Chrnb1	1	666	FALSE
Chrnb3	1	667	FALSE
Chrng	1	668	FALSE
Chst13	1	669	FALSE
Chst5	1	670	FALSE
Chsy3	1	671	FALSE
Chuk	1	672	FALSE
Cib1	1	673	FALSE
Cidea	1	674	FALSE
Cipc	1	675	FALSE
Cir1	1	676	FALSE
Cit	1	677	FALSE
Ckap2	1	678	FALSE
Ckap5	1	679	FALSE
Ckmt1	1	680	FALSE
Clasrp	1	681	FALSE
Clca3a1	1	682	FALSE
Cldn15	1	683	FALSE
Cldn4	1	684	FALSE
Cldnd1	1	685	FALSE
Clec10a	1	686	FALSE
Clec14a	1	687	FALSE
Clec2d	1	688	FALSE
Clec3b	1	689	FALSE
Clec9a	1	690	FALSE
Clgn	1	691	FALSE
Clip1	1	692	FALSE
Clk4	1	693	FALSE
Cln5	1	694	FALSE
Cln6	1	695	FALSE
Cln8	1	696	FALSE
Clptm1l	1	697	FALSE
Clrn2	1	698	FALSE
Clta	1	699	FALSE
Cltc	1	700	FALSE
Cluap1	1	701	FALSE
Cmah	1	702	FALSE
Cmc1	1	703	FALSE
Cmtr2	1	704	FALSE
Cndp2	1	705	FALSE
Cnih1	1	706	FALSE
Cnih4	1	707	FALSE
Cnot1	1	708	FALSE
Cnot11	1	709	FALSE
Cnot2	1	710	FALSE
Cnot3	1	711	FALSE
Cnot6l	1	712	FALSE
Cnot7	1	713	FALSE
Cnot8	1	714	FALSE
Cnp	1	715	FALSE
Cnpy2	1	716	FALSE
Cnpy4	1	717	FALSE
Cntn6	1	718	FALSE
Cntnap1	1	719	FALSE
Cntnap5c	1	720	FALSE
Coa6	1	721	FALSE
Coa7	1	722	FALSE
Cog2	1	723	FALSE
Cog6	1	724	FALSE
Col14a1	1	725	FALSE
Col19a1	1	726	FALSE
Col6a3	1	727	FALSE
Colgalt1	1	728	FALSE
Colgalt2	1	729	FALSE
Commd7	1	730	FALSE
Commd8	1	731	FALSE
Comp	1	732	FALSE
Comtd1	1	733	FALSE
Copg1	1	734	FALSE
Coprs	1	735	FALSE
Cops4	1	736	FALSE
Cops9	1	737	FALSE
Coq2	1	738	FALSE
Coq3	1	739	FALSE
Coq8a	1	740	FALSE
Coro1a	1	741	FALSE
Coro1b	1	742	FALSE
Coro7	1	743	FALSE
Cox11	1	744	FALSE
Cox4i1	1	745	FALSE
Cox5a	1	746	FALSE
Cox6a1	1	747	FALSE
Cox6c	1	748	FALSE
Cox7c	1	749	FALSE
Cpeb1	1	750	FALSE
Cpeb2	1	751	FALSE
Cpm	1	752	FALSE
Cpne4	1	753	FALSE
Cpsf1	1	754	FALSE
Cpsf3	1	755	FALSE
Cpt1c	1	756	FALSE
Cpvl	1	757	FALSE
Cpxm2	1	758	FALSE
Cr1l	1	759	FALSE
Crabp2	1	760	FALSE
Crat	1	761	FALSE
Crebl2	1	762	FALSE
Crispld1	1	763	FALSE
Crkl	1	764	FALSE
Crlf2	1	765	FALSE
Crls1	1	766	FALSE
Crot	1	767	FALSE
Crp	1	768	FALSE
Crtc2	1	769	FALSE
Crxos	1	770	FALSE
Crybb3	1	771	FALSE
Cryge	1	772	FALSE
Crygf	1	773	FALSE
Cryzl1	1	774	FALSE
Csde1	1	775	FALSE
Csf2rb2	1	776	FALSE
Csgalnact2	1	777	FALSE
Csn3	1	778	FALSE
Csnk1a1	1	779	FALSE
Csnk1d	1	780	FALSE
Csnk1g2	1	781	FALSE
Csrnp2	1	782	FALSE
Cst6	1	783	FALSE
Cst7	1	784	FALSE
Cstb	1	785	FALSE
Ctbp1	1	786	FALSE
Ctcf	1	787	FALSE
Ctdnep1	1	788	FALSE
Ctdp1	1	789	FALSE
Ctdspl2	1	790	FALSE
Ctnna3	1	791	FALSE
Ctns	1	792	FALSE
Ctrl	1	793	FALSE
Ctse	1	794	FALSE
Ctsh	1	795	FALSE
Cul1	1	796	FALSE
Cutal	1	797	FALSE
Cutc	1	798	FALSE
Cux1	1	799	FALSE
Cwc15	1	800	FALSE
Cwc25	1	801	FALSE
Cwf19l1	1	802	FALSE
Cwh43	1	803	FALSE
Cx3cr1	1	804	FALSE
Cxcl16	1	805	FALSE
Cyp20a1	1	806	FALSE
Cyp2a5	1	807	FALSE
Cyp2r1	1	808	FALSE
Cyp4b1	1	809	FALSE
Cyp4f15	1	810	FALSE
Cyp4f17	1	811	FALSE
Cyp4f18	1	812	FALSE
Cyp4f41-ps	1	813	FALSE
Cyp4x1	1	814	FALSE
Cyp51	1	815	FALSE
Cytip	1	816	FALSE
Cytl1	1	817	FALSE
D030068K23Rik	1	818	FALSE
D10Jhu81e	1	819	FALSE
D10Wsu102e	1	820	FALSE
D130009I18Rik	1	821	FALSE
D130017N08Rik	1	822	FALSE
D17H6S53E	1	823	FALSE
D430042O09Rik	1	824	FALSE
D5Ertd615e	1	825	FALSE
D630003M21Rik	1	826	FALSE
D630024D03Rik	1	827	FALSE
D6Wsu163e	1	828	FALSE
D730003I15Rik	1	829	FALSE
D730045A05Rik	1	830	FALSE
D930020B18Rik	1	831	FALSE
Dab2ip	1	832	FALSE
Dagla	1	833	FALSE
Dancr	1	834	FALSE
Dand5	1	835	FALSE
Dars2	1	836	FALSE
Daxx	1	837	FALSE
Dbf4	1	838	FALSE
Dbndd2	1	839	FALSE
Dbp	1	840	FALSE
Dcaf17	1	841	FALSE
Dcakd	1	842	FALSE
Dcdc2b	1	843	FALSE
Dchs1	1	844	FALSE
Dclk3	1	845	FALSE
Dclre1a	1	846	FALSE
Dcp1a	1	847	FALSE
Dcun1d3	1	848	FALSE
Dcxr	1	849	FALSE
Ddah2	1	850	FALSE
Ddb1	1	851	FALSE
Ddhd2	1	852	FALSE
Ddn	1	853	FALSE
Ddx11	1	854	FALSE
Ddx18	1	855	FALSE
Ddx19a	1	856	FALSE
Ddx20	1	857	FALSE
Ddx28	1	858	FALSE
Ddx46	1	859	FALSE
Ddx49	1	860	FALSE
Ddx52	1	861	FALSE
Deaf1	1	862	FALSE
Decr2	1	863	FALSE
Dedd2	1	864	FALSE
Dek	1	865	FALSE
Dennd1a	1	866	FALSE
Dennd2c	1	867	FALSE
Dennd5b	1	868	FALSE
Dennd6a	1	869	FALSE
Depdc1a	1	870	FALSE
Deptor	1	871	FALSE
Derl1	1	872	FALSE
Derl2	1	873	FALSE
Dgat2	1	874	FALSE
Dgcr2	1	875	FALSE
Dgkb	1	876	FALSE
Dgkd	1	877	FALSE
Dgke	1	878	FALSE
Dhcr24	1	879	FALSE
Dhdds	1	880	FALSE
Dhodh	1	881	FALSE
Dhx15	1	882	FALSE
Dhx29	1	883	FALSE
Dhx34	1	884	FALSE
Dhx35	1	885	FALSE
Dhx38	1	886	FALSE
Dhx57	1	887	FALSE
Dhx9	1	888	FALSE
Dido1	1	889	FALSE
Diexf	1	890	FALSE
Dirc2	1	891	FALSE
Dis3l2	1	892	FALSE
Dlgap1	1	893	FALSE
Dlx6	1	894	FALSE
Dmap1	1	895	FALSE
Dmrt2	1	896	FALSE
Dmtf1	1	897	FALSE
Dna2	1	898	FALSE
Dnah2	1	899	FALSE
Dnah6	1	900	FALSE
Dnah9	1	901	FALSE
Dnajb11	1	902	FALSE
Dnajb2	1	903	FALSE
Dnajb6	1	904	FALSE
Dnajc13	1	905	FALSE
Dnajc21	1	906	FALSE
Dnajc8	1	907	FALSE
Dnal1	1	908	FALSE
Dnase2a	1	909	FALSE
Dnmt3l	1	910	FALSE
Dnpep	1	911	FALSE
Dntt	1	912	FALSE
Dnttip1	1	913	FALSE
Dnttip2	1	914	FALSE
Dpf2	1	915	FALSE
Dph2	1	916	FALSE
Dpm3	1	917	FALSE
Dpp10	1	918	FALSE
Dpp3	1	919	FALSE
Dpp7	1	920	FALSE
Dppa3	1	921	FALSE
Dpy19l3	1	922	FALSE
Dpy19l4	1	923	FALSE
Dpy30	1	924	FALSE
Dqx1	1	925	FALSE
Dram1	1	926	FALSE
Drd1	1	927	FALSE
Drd4	1	928	FALSE
Dsc2	1	929	FALSE
Dsel	1	930	FALSE
Dsn1	1	931	FALSE
Dstyk	1	932	FALSE
Dtwd1	1	933	FALSE
Dtx2	1	934	FALSE
Dtx3l	1	935	FALSE
Duox1	1	936	FALSE
Duoxa2	1	937	FALSE
Dusp15	1	938	FALSE
Dusp19	1	939	FALSE
Dusp22	1	940	FALSE
Dydc2	1	941	FALSE
Dync2h1	1	942	FALSE
Dynll1	1	943	FALSE
Dynlrb2	1	944	FALSE
Dynlt1b	1	945	FALSE
Dzank1	1	946	FALSE
Dzip1	1	947	FALSE
Dzip3	1	948	FALSE
E030024N20Rik	1	949	FALSE
E130018N17Rik	1	950	FALSE
E130102H24Rik	1	951	FALSE
E130215H24Rik	1	952	FALSE
E130311K13Rik	1	953	FALSE
E230013L22Rik	1	954	FALSE
E230016M11Rik	1	955	FALSE
E330017A01Rik	1	956	FALSE
E330020D12Rik	1	957	FALSE
E430018J23Rik	1	958	FALSE
Eapp	1	959	FALSE
Ebna1bp2	1	960	FALSE
Echdc1	1	961	FALSE
Echs1	1	962	FALSE
Eci1	1	963	FALSE
Eci2	1	964	FALSE
Eci3	1	965	FALSE
Ecsit	1	966	FALSE
Edf1	1	967	FALSE
Eef1b2	1	968	FALSE
Eef1e1	1	969	FALSE
Eefsec	1	970	FALSE
Efcab1	1	971	FALSE
Efcab12	1	972	FALSE
Efcab6	1	973	FALSE
Efhb	1	974	FALSE
Efna4	1	975	FALSE
Egln1	1	976	FALSE
Egr3	1	977	FALSE
Ehbp1	1	978	FALSE
Ehmt2	1	979	FALSE
Ei24	1	980	FALSE
Eid2	1	981	FALSE
Eif2ak1	1	982	FALSE
Eif2ak4	1	983	FALSE
Eif2b2	1	984	FALSE
Eif3f	1	985	FALSE
Eif3g	1	986	FALSE
Eif3j1	1	987	FALSE
Eif4b	1	988	FALSE
Eif4ebp2	1	989	FALSE
Eif4g3	1	990	FALSE
Elac2	1	991	FALSE
Ell2	1	992	FALSE
Elmo1	1	993	FALSE
Elmo2	1	994	FALSE
Elmod2	1	995	FALSE
Elof1	1	996	FALSE
Elovl7	1	997	FALSE
Elp6	1	998	FALSE
Eme1	1	999	FALSE
Emx1	1	1000	FALSE
Enkd1	1	1001	FALSE
Enoph1	1	1002	FALSE
Enpp1	1	1003	FALSE
Enpp5	1	1004	FALSE
Entpd2	1	1005	FALSE
Entpd6	1	1006	FALSE
Entpd7	1	1007	FALSE
Epc1	1	1008	FALSE
Epcam	1	1009	FALSE
Epg5	1	1010	FALSE
Ephx2	1	1011	FALSE
Ephx3	1	1012	FALSE
Epm2aip1	1	1013	FALSE
Epop	1	1014	FALSE
Eral1	1	1015	FALSE
Erap1	1	1016	FALSE
Erbb3	1	1017	FALSE
Ercc2	1	1018	FALSE
Ercc6	1	1019	FALSE
Ergic2	1	1020	FALSE
Erh	1	1021	FALSE
Erich6b	1	1022	FALSE
Erp27	1	1023	FALSE
Erp44	1	1024	FALSE
Esd	1	1025	FALSE
Esf1	1	1026	FALSE
Espl1	1	1027	FALSE
Esr1	1	1028	FALSE
Esr2	1	1029	FALSE
Etaa1	1	1030	FALSE
Etfa	1	1031	FALSE
Etnk1	1	1032	FALSE
Eva1c	1	1033	FALSE
Ewsr1	1	1034	FALSE
Exoc1	1	1035	FALSE
Exosc9	1	1036	FALSE
Exph5	1	1037	FALSE
Extl1	1	1038	FALSE
Extl2	1	1039	FALSE
F11	1	1040	FALSE
F2rl3	1	1041	FALSE
F630040K05Rik	1	1042	FALSE
F7	1	1043	FALSE
Faap100	1	1044	FALSE
Fadd	1	1045	FALSE
Faim	1	1046	FALSE
Fam111a	1	1047	FALSE
Fam114a2	1	1048	FALSE
Fam117b	1	1049	FALSE
Fam120b	1	1050	FALSE
Fam122a	1	1051	FALSE
Fam126a	1	1052	FALSE
Fam126b	1	1053	FALSE
Fam131b	1	1054	FALSE
Fam131c	1	1055	FALSE
Fam13a	1	1056	FALSE
Fam160a2	1	1057	FALSE
Fam160b2	1	1058	FALSE
Fam166a	1	1059	FALSE
Fam166b	1	1060	FALSE
Fam170a	1	1061	FALSE
Fam174a	1	1062	FALSE
Fam186b	1	1063	FALSE
Fam189b	1	1064	FALSE
Fam192a	1	1065	FALSE
Fam193a	1	1066	FALSE
Fam209	1	1067	FALSE
Fam20b	1	1068	FALSE
Fam214b	1	1069	FALSE
Fam228a	1	1070	FALSE
Fam228b	1	1071	FALSE
Fam229a	1	1072	FALSE
Fam32a	1	1073	FALSE
Fam53a	1	1074	FALSE
Fam57a	1	1075	FALSE
Fam71e1	1	1076	FALSE
Fam71f2	1	1077	FALSE
Fam89b	1	1078	FALSE
Fam92a	1	1079	FALSE
Fam98a	1	1080	FALSE
Fan1	1	1081	FALSE
Fank1	1	1082	FALSE
Far1	1	1083	FALSE
Farp2	1	1084	FALSE
Fars2	1	1085	FALSE
Farsb	1	1086	FALSE
Fas	1	1087	FALSE
Fasn	1	1088	FALSE
Fastk	1	1089	FALSE
Fastkd5	1	1090	FALSE
Fbp2	1	1091	FALSE
Fbrs	1	1092	FALSE
Fbxo27	1	1093	FALSE
Fbxo3	1	1094	FALSE
Fbxo38	1	1095	FALSE
Fbxo46	1	1096	FALSE
Fbxo48	1	1097	FALSE
Fbxw5	1	1098	FALSE
Fbxw7	1	1099	FALSE
Fcer1g	1	1100	FALSE
Fcf1	1	1101	FALSE
Fcgr4	1	1102	FALSE
Fcho2	1	1103	FALSE
Fchsd1	1	1104	FALSE
Fem1c	1	1105	FALSE
Fendrr	1	1106	FALSE
Ferd3l	1	1107	FALSE
Ffar1	1	1108	FALSE
Fgd4	1	1109	FALSE
Fgf1	1	1110	FALSE
Fgf14	1	1111	FALSE
Fgf23	1	1112	FALSE
Fgf5	1	1113	FALSE
Fgfbp1	1	1114	FALSE
Fgfr1op	1	1115	FALSE
Fhad1	1	1116	FALSE
Fhdc1	1	1117	FALSE
Fhit	1	1118	FALSE
Fhl4	1	1119	FALSE
Fip1l1	1	1120	FALSE
Fitm2	1	1121	FALSE
Fkbp3	1	1122	FALSE
Fkbp8	1	1123	FALSE
Flvcr1	1	1124	FALSE
Flywch1	1	1125	FALSE
Flywch2	1	1126	FALSE
Fmo2	1	1127	FALSE
Fn3k	1	1128	FALSE
Fndc1	1	1129	FALSE
Fndc10	1	1130	FALSE
Fndc3a	1	1131	FALSE
Fndc4	1	1132	FALSE
Fnip1	1	1133	FALSE
Fnip2	1	1134	FALSE
Fnta	1	1135	FALSE
Fntb	1	1136	FALSE
Folr2	1	1137	FALSE
Fopnl	1	1138	FALSE
Foxd4	1	1139	FALSE
Foxe3	1	1140	FALSE
Foxl2	1	1141	FALSE
Foxr1	1	1142	FALSE
Frmd4a	1	1143	FALSE
Frrs1	1	1144	FALSE
Fsd2	1	1145	FALSE
Fubp1	1	1146	FALSE
Fut7	1	1147	FALSE
Fxr1	1	1148	FALSE
Fxyd6	1	1149	FALSE
Fyttd1	1	1150	FALSE
Fzd5	1	1151	FALSE
Fzr1	1	1152	FALSE
Gab2	1	1153	FALSE
Gabarap	1	1154	FALSE
Gabpa	1	1155	FALSE
Gabpb2	1	1156	FALSE
Gabra2	1	1157	FALSE
Gabrb1	1	1158	FALSE
Gabrb2	1	1159	FALSE
Gabrd	1	1160	FALSE
Gabrg2	1	1161	FALSE
Gabrr2	1	1162	FALSE
Gad1os	1	1163	FALSE
Gak	1	1164	FALSE
Gal3st4	1	1165	FALSE
Gale	1	1166	FALSE
Galk2	1	1167	FALSE
Galnt1	1	1168	FALSE
Galnt11	1	1169	FALSE
Galnt5	1	1170	FALSE
Galntl6	1	1171	FALSE
Galr1	1	1172	FALSE
Galr2	1	1173	FALSE
Ganab	1	1174	FALSE
Ganc	1	1175	FALSE
Gapdhs	1	1176	FALSE
Gas8	1	1177	FALSE
Gatad1	1	1178	FALSE
Gatb	1	1179	FALSE
Gatc	1	1180	FALSE
Gbf1	1	1181	FALSE
Gbp2	1	1182	FALSE
Gbp3	1	1183	FALSE
Gbp9	1	1184	FALSE
Gcdh	1	1185	FALSE
Gcfc2	1	1186	FALSE
Gcg	1	1187	FALSE
Gcgr	1	1188	FALSE
Gcm1	1	1189	FALSE
Gcn1l1	1	1190	FALSE
Gcnt4	1	1191	FALSE
Gde1	1	1192	FALSE
Gdf5	1	1193	FALSE
Gdi2	1	1194	FALSE
Gdnf	1	1195	FALSE
Gen1	1	1196	FALSE
Get4	1	1197	FALSE
Gfm1	1	1198	FALSE
Gfm2	1	1199	FALSE
Gga1	1	1200	FALSE
Ggh	1	1201	FALSE
Ggt5	1	1202	FALSE
Ghrl	1	1203	FALSE
Gid4	1	1204	FALSE
Gigyf1	1	1205	FALSE
Gimap1	1	1206	FALSE
Gimap4	1	1207	FALSE
Gimap5	1	1208	FALSE
Gimap9	1	1209	FALSE
Gins1	1	1210	FALSE
Gins3	1	1211	FALSE
Gjb5	1	1212	FALSE
Gjc1	1	1213	FALSE
Gjc2	1	1214	FALSE
Glb1	1	1215	FALSE
Glb1l	1	1216	FALSE
Gldn	1	1217	FALSE
Glrx	1	1218	FALSE
Glrx2	1	1219	FALSE
Glt28d2	1	1220	FALSE
Glt8d1	1	1221	FALSE
Glul	1	1222	FALSE
Gm10012	1	1223	FALSE
Gm10037	1	1224	FALSE
Gm10125	1	1225	FALSE
Gm10440	1	1226	FALSE
Gm10548	1	1227	FALSE
Gm10549	1	1228	FALSE
Gm10575	1	1229	FALSE
Gm10785	1	1230	FALSE
Gm10814	1	1231	FALSE
Gm10941	1	1232	FALSE
Gm11110	1	1233	FALSE
Gm1123	1	1234	FALSE
Gm11423	1	1235	FALSE
Gm11517	1	1236	FALSE
Gm11520	1	1237	FALSE
Gm11696	1	1238	FALSE
Gm11827	1	1239	FALSE
Gm11961	1	1240	FALSE
Gm12216	1	1241	FALSE
Gm13032	1	1242	FALSE
Gm13199	1	1243	FALSE
Gm13375	1	1244	FALSE
Gm14137	1	1245	FALSE
Gm15441	1	1246	FALSE
Gm15455	1	1247	FALSE
Gm15545	1	1248	FALSE
Gm15663	1	1249	FALSE
Gm15706	1	1250	FALSE
Gm15816	1	1251	FALSE
Gm16287	1	1252	FALSE
Gm16386	1	1253	FALSE
Gm16523	1	1254	FALSE
Gm16576	1	1255	FALSE
Gm16596	1	1256	FALSE
Gm16630	1	1257	FALSE
Gm16740	1	1258	FALSE
Gm16861	1	1259	FALSE
Gm16897	1	1260	FALSE
Gm16907	1	1261	FALSE
Gm16982	1	1262	FALSE
Gm16998	1	1263	FALSE
Gm17066	1	1264	FALSE
Gm20219	1	1265	FALSE
Gm20300	1	1266	FALSE
Gm20605	1	1267	FALSE
Gm2061	1	1268	FALSE
Gm20939	1	1269	FALSE
Gm21269	1	1270	FALSE
Gm21814	1	1271	FALSE
Gm26760	1	1272	FALSE
Gm2762	1	1273	FALSE
Gm2897	1	1274	FALSE
Gm29684	1	1275	FALSE
Gm2a	1	1276	FALSE
Gm30108	1	1277	FALSE
Gm3086	1	1278	FALSE
Gm31763	1	1279	FALSE
Gm3558	1	1280	FALSE
Gm3604	1	1281	FALSE
Gm3636	1	1282	FALSE
Gm4262	1	1283	FALSE
Gm4285	1	1284	FALSE
Gm4872	1	1285	FALSE
Gm4890	1	1286	FALSE
Gm4952	1	1287	FALSE
Gm5113	1	1288	FALSE
Gm5136	1	1289	FALSE
Gm5148	1	1290	FALSE
Gm5415	1	1291	FALSE
Gm5431	1	1292	FALSE
Gm5441	1	1293	FALSE
Gm5547	1	1294	FALSE
Gm5577	1	1295	FALSE
Gm6277	1	1296	FALSE
Gm6654	1	1297	FALSE
Gm6878	1	1298	FALSE
Gm7932	1	1299	FALSE
Gm805	1	1300	FALSE
Gm8234	1	1301	FALSE
Gm826	1	1302	FALSE
Gm8580	1	1303	FALSE
Gm9828	1	1304	FALSE
Gm9920	1	1305	FALSE
Gmfb	1	1306	FALSE
Gmfg	1	1307	FALSE
Gmip	1	1308	FALSE
Gmnc	1	1309	FALSE
Gmppb	1	1310	FALSE
Gmpr2	1	1311	FALSE
Gna11	1	1312	FALSE
Gna15	1	1313	FALSE
Gnai1	1	1314	FALSE
Gnb3	1	1315	FALSE
Gng10	1	1316	FALSE
Gng5	1	1317	FALSE
Gng8	1	1318	FALSE
Gnl1	1	1319	FALSE
Gnrh1	1	1320	FALSE
Golga7	1	1321	FALSE
Golph3	1	1322	FALSE
Gopc	1	1323	FALSE
Got1	1	1324	FALSE
Got1l1	1	1325	FALSE
Got2	1	1326	FALSE
Gp1ba	1	1327	FALSE
Gpat2	1	1328	FALSE
Gpat4	1	1329	FALSE
Gpatch1	1	1330	FALSE
Gpatch3	1	1331	FALSE
Gpc2	1	1332	FALSE
Gpcpd1	1	1333	FALSE
Gpha2	1	1334	FALSE
Gpn2	1	1335	FALSE
Gpr107	1	1336	FALSE
Gpr108	1	1337	FALSE
Gpr135	1	1338	FALSE
Gpr152	1	1339	FALSE
Gpr155	1	1340	FALSE
Gpr158	1	1341	FALSE
Gpr160	1	1342	FALSE
Gpr171	1	1343	FALSE
Gpr176	1	1344	FALSE
Gpr19	1	1345	FALSE
Gpr3	1	1346	FALSE
Gpr39	1	1347	FALSE
Gpr65	1	1348	FALSE
Gpr75	1	1349	FALSE
Grb14	1	1350	FALSE
Grem1	1	1351	FALSE
Gria4	1	1352	FALSE
Grid2ip	1	1353	FALSE
Grin1	1	1354	FALSE
Grin2b	1	1355	FALSE
Grk2	1	1356	FALSE
Grm8	1	1357	FALSE
Grpel1	1	1358	FALSE
Grsf1	1	1359	FALSE
Gsdma	1	1360	FALSE
Gsg1l2	1	1361	FALSE
Gskip	1	1362	FALSE
Gsta3	1	1363	FALSE
Gstcd	1	1364	FALSE
Gstm1	1	1365	FALSE
Gstm6	1	1366	FALSE
Gstt1	1	1367	FALSE
Gstz1	1	1368	FALSE
Gtf2a1l	1	1369	FALSE
Gtf2a2	1	1370	FALSE
Gtf2b	1	1371	FALSE
Gtf2f1	1	1372	FALSE
Gtf2f2	1	1373	FALSE
Gtf2h1	1	1374	FALSE
Gtf2h5	1	1375	FALSE
Gtf3c1	1	1376	FALSE
Gtf3c5	1	1377	FALSE
Gtpbp1	1	1378	FALSE
Gtpbp10	1	1379	FALSE
Gtse1	1	1380	FALSE
Gucy2e	1	1381	FALSE
Gykl1	1	1382	FALSE
Gzf1	1	1383	FALSE
H1fx	1	1384	FALSE
H2-Aa	1	1385	FALSE
H2afx	1	1386	FALSE
H2-Bl	1	1387	FALSE
H2-Eb2	1	1388	FALSE
H2-Ke6	1	1389	FALSE
H2-M3	1	1390	FALSE
H2-Q2	1	1391	FALSE
H2-Q6	1	1392	FALSE
H2-T24	1	1393	FALSE
H2-T3	1	1394	FALSE
H3f3b	1	1395	FALSE
Habp4	1	1396	FALSE
Hacd1	1	1397	FALSE
Haglr	1	1398	FALSE
Hal	1	1399	FALSE
Hars2	1	1400	FALSE
Haus1	1	1401	FALSE
Haus5	1	1402	FALSE
Haus6	1	1403	FALSE
Hba-a1	1	1404	FALSE
Hba-x	1	1405	FALSE
Hbs1l	1	1406	FALSE
Hck	1	1407	FALSE
Hcn1	1	1408	FALSE
Hcn2	1	1409	FALSE
Hcrtr2	1	1410	FALSE
Hdac2	1	1411	FALSE
Hdac3	1	1412	FALSE
Hdc	1	1413	FALSE
Hdgfl2	1	1414	FALSE
Hdgfl3	1	1415	FALSE
Hdhd2	1	1416	FALSE
Hdhd5	1	1417	FALSE
Heatr1	1	1418	FALSE
Heatr6	1	1419	FALSE
Hectd4	1	1420	FALSE
Helb	1	1421	FALSE
Hgsnat	1	1422	FALSE
Hint2	1	1423	FALSE
Hipk1	1	1424	FALSE
Hist1h2af	1	1425	FALSE
Hist1h2al	1	1426	FALSE
Hist1h2an	1	1427	FALSE
Hist1h2ao	1	1428	FALSE
Hist1h2bb	1	1429	FALSE
Hist1h2bn	1	1430	FALSE
Hist1h3c	1	1431	FALSE
Hist1h4d	1	1432	FALSE
Hist1h4i	1	1433	FALSE
Hist1h4j	1	1434	FALSE
Hist1h4k	1	1435	FALSE
Hist2h2aa2	1	1436	FALSE
Hist2h3c2	1	1437	FALSE
Hk3	1	1438	FALSE
Hkdc1	1	1439	FALSE
Hmga1	1	1440	FALSE
Hmgcl	1	1441	FALSE
Hmgcll1	1	1442	FALSE
Hmgn1	1	1443	FALSE
Hmgxb4	1	1444	FALSE
Hnmt	1	1445	FALSE
Hnrnpa0	1	1446	FALSE
Hnrnph1	1	1447	FALSE
Hnrnpul1	1	1448	FALSE
Hnrnpul2	1	1449	FALSE
Hook2	1	1450	FALSE
Hoxd3	1	1451	FALSE
Hpn	1	1452	FALSE
Hps6	1	1453	FALSE
Hpse	1	1454	FALSE
Hras	1	1455	FALSE
Hrg	1	1456	FALSE
Hsbp1l1	1	1457	FALSE
Hsd17b1	1	1458	FALSE
Hsd17b11	1	1459	FALSE
Hsd17b13	1	1460	FALSE
Hsd17b3	1	1461	FALSE
Hsd17b4	1	1462	FALSE
Hsd17b7	1	1463	FALSE
Hsd3b1	1	1464	FALSE
Hsf1	1	1465	FALSE
Hsp90aa1	1	1466	FALSE
Hspa14	1	1467	FALSE
Hspa1l	1	1468	FALSE
Hspa4	1	1469	FALSE
Hspa4l	1	1470	FALSE
Hspa9	1	1471	FALSE
Hspb2	1	1472	FALSE
Hspb6	1	1473	FALSE
Hspd1	1	1474	FALSE
Htr1b	1	1475	FALSE
Htr1f	1	1476	FALSE
Htr6	1	1477	FALSE
Htr7	1	1478	FALSE
Hyal1	1	1479	FALSE
Hyal3	1	1480	FALSE
Hykk	1	1481	FALSE
Iapp	1	1482	FALSE
Ibtk	1	1483	FALSE
Ica1l	1	1484	FALSE
Ice2	1	1485	FALSE
Ick	1	1486	FALSE
Icosl	1	1487	FALSE
Idh3a	1	1488	FALSE
Idh3b	1	1489	FALSE
Ifi27l2a	1	1490	FALSE
Ifih1	1	1491	FALSE
Ifit1bl1	1	1492	FALSE
Ifngr1	1	1493	FALSE
Ifnlr1	1	1494	FALSE
Ift20	1	1495	FALSE
Ift43	1	1496	FALSE
Ift74	1	1497	FALSE
Igfbp6	1	1498	FALSE
Igsf8	1	1499	FALSE
Igtp	1	1500	FALSE
Iigp1	1	1501	FALSE
Ik	1	1502	FALSE
Ikbkb	1	1503	FALSE
Ikbke	1	1504	FALSE
Ikzf1	1	1505	FALSE
Il11	1	1506	FALSE
Il15ra	1	1507	FALSE
Il16	1	1508	FALSE
Il17d	1	1509	FALSE
Il17rb	1	1510	FALSE
Il17re	1	1511	FALSE
Il18	1	1512	FALSE
Il18bp	1	1513	FALSE
Il23a	1	1514	FALSE
Il33	1	1515	FALSE
Il34	1	1516	FALSE
Il3ra	1	1517	FALSE
Il4	1	1518	FALSE
Ilvbl	1	1519	FALSE
Immp1l	1	1520	FALSE
Imp3	1	1521	FALSE
Impact	1	1522	FALSE
Impdh1	1	1523	FALSE
Inafm1	1	1524	FALSE
Ing4	1	1525	FALSE
Inmt	1	1526	FALSE
Inpp4b	1	1527	FALSE
Inpp5a	1	1528	FALSE
Inpp5e	1	1529	FALSE
Inpp5j	1	1530	FALSE
Insrr	1	1531	FALSE
Ints1	1	1532	FALSE
Ints6	1	1533	FALSE
Ints7	1	1534	FALSE
Ints8	1	1535	FALSE
Ints9	1	1536	FALSE
Intu	1	1537	FALSE
Ipmk	1	1538	FALSE
Ipo11	1	1539	FALSE
Ipo9	1	1540	FALSE
Ipp	1	1541	FALSE
Ippk	1	1542	FALSE
Iqck	1	1543	FALSE
Irak2	1	1544	FALSE
Irak4	1	1545	FALSE
Irf5	1	1546	FALSE
Irgm1	1	1547	FALSE
Irs3	1	1548	FALSE
Isg15	1	1549	FALSE
Isg20l2	1	1550	FALSE
Ism2	1	1551	FALSE
Ispd	1	1552	FALSE
Ist1	1	1553	FALSE
Isy1	1	1554	FALSE
Itch	1	1555	FALSE
Itga10	1	1556	FALSE
Itga2b	1	1557	FALSE
Itgae	1	1558	FALSE
Itgb1bp1	1	1559	FALSE
Itgb3bp	1	1560	FALSE
Ivns1abp	1	1561	FALSE
Jade2	1	1562	FALSE
Jag2	1	1563	FALSE
Jarid2	1	1564	FALSE
Jmjd6	1	1565	FALSE
Jph1	1	1566	FALSE
Jpt2	1	1567	FALSE
Jsrp1	1	1568	FALSE
Kank3	1	1569	FALSE
Katna1	1	1570	FALSE
Kbtbd4	1	1571	FALSE
Kcna3	1	1572	FALSE
Kcnab3	1	1573	FALSE
Kcne3	1	1574	FALSE
Kcnf1	1	1575	FALSE
Kcng1	1	1576	FALSE
Kcnj16	1	1577	FALSE
Kcnk9	1	1578	FALSE
Kcnmb3	1	1579	FALSE
Kcnn3	1	1580	FALSE
Kcnq5	1	1581	FALSE
Kcns3	1	1582	FALSE
Kcnt1	1	1583	FALSE
Kctd11	1	1584	FALSE
Kctd17	1	1585	FALSE
Kctd20	1	1586	FALSE
Kctd8	1	1587	FALSE
Kdm1a	1	1588	FALSE
Kdm3a	1	1589	FALSE
Kdm4d	1	1590	FALSE
Kdm5a	1	1591	FALSE
Kel	1	1592	FALSE
Khdc3	1	1593	FALSE
Kif11	1	1594	FALSE
Kif14	1	1595	FALSE
Kif15	1	1596	FALSE
Kif16bos	1	1597	FALSE
Kif22	1	1598	FALSE
Kif27	1	1599	FALSE
Kif5b	1	1600	FALSE
Kif6	1	1601	FALSE
Kif9	1	1602	FALSE
Kifc5b	1	1603	FALSE
Klb	1	1604	FALSE
Klf11	1	1605	FALSE
Klf17	1	1606	FALSE
Klhdc3	1	1607	FALSE
Klhdc9	1	1608	FALSE
Klhl10	1	1609	FALSE
Klhl11	1	1610	FALSE
Klhl17	1	1611	FALSE
Klhl18	1	1612	FALSE
Klhl20	1	1613	FALSE
Klhl23	1	1614	FALSE
Klhl24	1	1615	FALSE
Klhl26	1	1616	FALSE
Klhl3	1	1617	FALSE
Klhl33	1	1618	FALSE
Klhl40	1	1619	FALSE
Klk8	1	1620	FALSE
Klrb1f	1	1621	FALSE
Kmt5a	1	1622	FALSE
Kmt5b	1	1623	FALSE
Kncn	1	1624	FALSE
Kpna7	1	1625	FALSE
Kpnb1	1	1626	FALSE
Kremen2	1	1627	FALSE
Kri1	1	1628	FALSE
Krt1	1	1629	FALSE
Krt10	1	1630	FALSE
Krt17	1	1631	FALSE
Krt19	1	1632	FALSE
Krt27	1	1633	FALSE
Krt28	1	1634	FALSE
Krt36	1	1635	FALSE
Krt77	1	1636	FALSE
Krt81	1	1637	FALSE
Krt86	1	1638	FALSE
Krt9	1	1639	FALSE
Krt90	1	1640	FALSE
Krtcap2	1	1641	FALSE
Kti12	1	1642	FALSE
Kyat3	1	1643	FALSE
Kynu	1	1644	FALSE
L3hypdh	1	1645	FALSE
L3mbtl3	1	1646	FALSE
Lad1	1	1647	FALSE
Larp1b	1	1648	FALSE
Lars	1	1649	FALSE
Lats1	1	1650	FALSE
Lbx2	1	1651	FALSE
Lck	1	1652	FALSE
Lclat1	1	1653	FALSE
Lcor	1	1654	FALSE
Lcp1	1	1655	FALSE
Ldb3	1	1656	FALSE
Ldhal6b	1	1657	FALSE
Lemd3	1	1658	FALSE
Leng8	1	1659	FALSE
Lgals3	1	1660	FALSE
Lgals4	1	1661	FALSE
Lgals8	1	1662	FALSE
Lgi3	1	1663	FALSE
Lgr6	1	1664	FALSE
Lhfpl3	1	1665	FALSE
Lhx8	1	1666	FALSE
Lilrb4a	1	1667	FALSE
Lin54	1	1668	FALSE
Lin7c	1	1669	FALSE
Lin9	1	1670	FALSE
Lingo2	1	1671	FALSE
Lins1	1	1672	FALSE
Lipc	1	1673	FALSE
Liph	1	1674	FALSE
Lman1l	1	1675	FALSE
Lman2l	1	1676	FALSE
Lmbrd1	1	1677	FALSE
Lmbrd2	1	1678	FALSE
Lmcd1	1	1679	FALSE
Lmf2	1	1680	FALSE
Lmln	1	1681	FALSE
Lmo2	1	1682	FALSE
Lmo7	1	1683	FALSE
Lnpep	1	1684	FALSE
Lnpk	1	1685	FALSE
Lnx1	1	1686	FALSE
Loxl3	1	1687	FALSE
Lpl	1	1688	FALSE
Lrch3	1	1689	FALSE
Lrfn2	1	1690	FALSE
Lrfn4	1	1691	FALSE
Lrfn5	1	1692	FALSE
Lrp10	1	1693	FALSE
Lrp8os2	1	1694	FALSE
Lrrc20	1	1695	FALSE
Lrrc23	1	1696	FALSE
Lrrc46	1	1697	FALSE
Lrrc47	1	1698	FALSE
Lrrc75b	1	1699	FALSE
Lrrc9	1	1700	FALSE
Lrrk2	1	1701	FALSE
Lrtm1	1	1702	FALSE
Lsm11	1	1703	FALSE
Lsm14b	1	1704	FALSE
Lsm6	1	1705	FALSE
Lsr	1	1706	FALSE
Lss	1	1707	FALSE
Ltbp2	1	1708	FALSE
Ltbp3	1	1709	FALSE
Ltn1	1	1710	FALSE
Ly86	1	1711	FALSE
Lypd4	1	1712	FALSE
Lyrm1	1	1713	FALSE
Lyrm4	1	1714	FALSE
Lysmd1	1	1715	FALSE
Lysmd3	1	1716	FALSE
Lyzl4	1	1717	FALSE
Lztfl1	1	1718	FALSE
Macrod1	1	1719	FALSE
Macrod2	1	1720	FALSE
Mad2l1bp	1	1721	FALSE
Maf1	1	1722	FALSE
Magohb	1	1723	FALSE
Mal2	1	1724	FALSE
Map2k6	1	1725	FALSE
Map3k10	1	1726	FALSE
Map3k11	1	1727	FALSE
Map3k2	1	1728	FALSE
Map3k7	1	1729	FALSE
Map4k5	1	1730	FALSE
Mapk15	1	1731	FALSE
Mapk6	1	1732	FALSE
Mapk7	1	1733	FALSE
Mapkapk5	1	1734	FALSE
Mapkbp1	1	1735	FALSE
2010-03-01	1	1736	FALSE
2003-03-01	1	1737	FALSE
2007-03-01	1	1738	FALSE
Marcksl1	1	1739	FALSE
Marf1	1	1740	FALSE
Mark2	1	1741	FALSE
Marveld1	1	1742	FALSE
Marveld2	1	1743	FALSE
Masp1	1	1744	FALSE
Mastl	1	1745	FALSE
Mat2b	1	1746	FALSE
Matk	1	1747	FALSE
Mbd3	1	1748	FALSE
Mbl2	1	1749	FALSE
Mboat2	1	1750	FALSE
Mboat4	1	1751	FALSE
Mccc1	1	1752	FALSE
Mccc2	1	1753	FALSE
Mcee	1	1754	FALSE
Mcidas	1	1755	FALSE
Mcl1	1	1756	FALSE
Mcm4	1	1757	FALSE
Mcm8	1	1758	FALSE
Mcmbp	1	1759	FALSE
Mcrip1	1	1760	FALSE
Mcrs1	1	1761	FALSE
Mctp1	1	1762	FALSE
Mctp2	1	1763	FALSE
Mcts2	1	1764	FALSE
Mcur1	1	1765	FALSE
Mdc1	1	1766	FALSE
Mdm2	1	1767	FALSE
Me3	1	1768	FALSE
Med15	1	1769	FALSE
Med18	1	1770	FALSE
Med20	1	1771	FALSE
Med30	1	1772	FALSE
Mef2c	1	1773	FALSE
Meig1	1	1774	FALSE
Meltf	1	1775	FALSE
Men1	1	1776	FALSE
Mep1a	1	1777	FALSE
Mesp1	1	1778	FALSE
Mesp2	1	1779	FALSE
Methig1	1	1780	FALSE
Mettl14	1	1781	FALSE
Mettl18	1	1782	FALSE
Mettl2	1	1783	FALSE
Mettl25	1	1784	FALSE
Mettl3	1	1785	FALSE
Mettl6	1	1786	FALSE
Mettl7a2	1	1787	FALSE
Mettl7a3	1	1788	FALSE
Mettl9	1	1789	FALSE
Mff	1	1790	FALSE
Mfsd14a	1	1791	FALSE
Mfsd14b	1	1792	FALSE
Mfsd3	1	1793	FALSE
Mfsd4b1	1	1794	FALSE
Mfsd4b3	1	1795	FALSE
Mfsd4b4	1	1796	FALSE
Mfsd7a	1	1797	FALSE
Mgat4c	1	1798	FALSE
Mgea5	1	1799	FALSE
Mical1	1	1800	FALSE
Micu1	1	1801	FALSE
Micu3	1	1802	FALSE
Mief1	1	1803	FALSE
Mier3	1	1804	FALSE
Miip	1	1805	FALSE
Mink1	1	1806	FALSE
Mir155hg	1	1807	FALSE
Mir6236	1	1808	FALSE
Mir6340	1	1809	FALSE
Mirt1	1	1810	FALSE
Mis18bp1	1	1811	FALSE
Mkks	1	1812	FALSE
Mkl2	1	1813	FALSE
Mkrn2	1	1814	FALSE
Mkx	1	1815	FALSE
Mlana	1	1816	FALSE
Mlc1	1	1817	FALSE
Mlf1	1	1818	FALSE
Mlf2	1	1819	FALSE
Mlip	1	1820	FALSE
Mlkl	1	1821	FALSE
Mlycd	1	1822	FALSE
Mmp19	1	1823	FALSE
Mob1b	1	1824	FALSE
Mob4	1	1825	FALSE
Mocs2	1	1826	FALSE
Mogs	1	1827	FALSE
Mok	1	1828	FALSE
Mon1b	1	1829	FALSE
Morc1	1	1830	FALSE
Morn3	1	1831	FALSE
Mpc2	1	1832	FALSE
Mpdu1	1	1833	FALSE
Mpeg1	1	1834	FALSE
Mpg	1	1835	FALSE
Mphosph8	1	1836	FALSE
Mpp6	1	1837	FALSE
Mpv17	1	1838	FALSE
Mpv17l2	1	1839	FALSE
Mpz	1	1840	FALSE
Mr1	1	1841	FALSE
Mrm1	1	1842	FALSE
Mroh1	1	1843	FALSE
Mroh8	1	1844	FALSE
Mrpl17	1	1845	FALSE
Mrpl19	1	1846	FALSE
Mrpl24	1	1847	FALSE
Mrpl28	1	1848	FALSE
Mrpl30	1	1849	FALSE
Mrpl4	1	1850	FALSE
Mrpl45	1	1851	FALSE
Mrpl49	1	1852	FALSE
Mrpl9	1	1853	FALSE
Mrps10	1	1854	FALSE
Mrps15	1	1855	FALSE
Mrps26	1	1856	FALSE
Mrps34	1	1857	FALSE
Mrps36	1	1858	FALSE
Mrps5	1	1859	FALSE
Ms4a7	1	1860	FALSE
Msantd2	1	1861	FALSE
Msantd3	1	1862	FALSE
Msantd4	1	1863	FALSE
Msh2	1	1864	FALSE
Msh6	1	1865	FALSE
Msi2	1	1866	FALSE
Msl1	1	1867	FALSE
Msl2	1	1868	FALSE
Mta2	1	1869	FALSE
Mtf2	1	1870	FALSE
Mthfd1	1	1871	FALSE
Mthfd2l	1	1872	FALSE
Mthfsl	1	1873	FALSE
Mtif3	1	1874	FALSE
Mtmr14	1	1875	FALSE
Mtmr2	1	1876	FALSE
Mtmr3	1	1877	FALSE
Mtmr7	1	1878	FALSE
Mtpn	1	1879	FALSE
Mtr	1	1880	FALSE
Mtx1	1	1881	FALSE
Muc20	1	1882	FALSE
Mum1	1	1883	FALSE
Mup6	1	1884	FALSE
Mustn1	1	1885	FALSE
Mutyh	1	1886	FALSE
Mxd1	1	1887	FALSE
Myadml2	1	1888	FALSE
Mybph	1	1889	FALSE
Mycbp	1	1890	FALSE
Mycbpap	1	1891	FALSE
Myef2	1	1892	FALSE
Myg1	1	1893	FALSE
Myh15	1	1894	FALSE
Myh3	1	1895	FALSE
Myh7	1	1896	FALSE
Myl12b	1	1897	FALSE
Myl3	1	1898	FALSE
Mylk3	1	1899	FALSE
Mylpf	1	1900	FALSE
Mymx	1	1901	FALSE
Myo15	1	1902	FALSE
Myo18a	1	1903	FALSE
Myo18b	1	1904	FALSE
Myo1d	1	1905	FALSE
Myo3b	1	1906	FALSE
Myo5b	1	1907	FALSE
Myo9a	1	1908	FALSE
Myrf	1	1909	FALSE
Mzt2	1	1910	FALSE
N4bp1	1	1911	FALSE
N4bp2	1	1912	FALSE
N4bp2l1	1	1913	FALSE
N6amt1	1	1914	FALSE
Naa15	1	1915	FALSE
Naaa	1	1916	FALSE
Naalad2	1	1917	FALSE
Nacc2	1	1918	FALSE
Nadk	1	1919	FALSE
Nadsyn1	1	1920	FALSE
Naf1	1	1921	FALSE
Naip2	1	1922	FALSE
Nampt	1	1923	FALSE
Nanos3	1	1924	FALSE
Nap1l4	1	1925	FALSE
Napsa	1	1926	FALSE
Nasp	1	1927	FALSE
Nat1	1	1928	FALSE
Nat2	1	1929	FALSE
Nat8f1	1	1930	FALSE
Nbeal2	1	1931	FALSE
Nbn	1	1932	FALSE
Ncapg	1	1933	FALSE
Ncaph	1	1934	FALSE
Ncbp1	1	1935	FALSE
Ncbp3	1	1936	FALSE
Ncln	1	1937	FALSE
Ncmap	1	1938	FALSE
Ncoa1	1	1939	FALSE
Ncoa3	1	1940	FALSE
Ncoa6	1	1941	FALSE
Ndc1	1	1942	FALSE
Ndrg3	1	1943	FALSE
Ndufa2	1	1944	FALSE
Ndufa3	1	1945	FALSE
Ndufa9	1	1946	FALSE
Ndufb6	1	1947	FALSE
Ndufs5	1	1948	FALSE
Ndufv1	1	1949	FALSE
Necap1	1	1950	FALSE
Negr1	1	1951	FALSE
Nek1	1	1952	FALSE
Nek11	1	1953	FALSE
Nek5	1	1954	FALSE
Nemp1	1	1955	FALSE
Neto1	1	1956	FALSE
Neto2	1	1957	FALSE
Neu1	1	1958	FALSE
Neurl1b	1	1959	FALSE
Neurod6	1	1960	FALSE
Nfat5	1	1961	FALSE
Nfatc3	1	1962	FALSE
Nfkbid	1	1963	FALSE
Nfx1	1	1964	FALSE
Ngef	1	1965	FALSE
Ngrn	1	1966	FALSE
Nif3l1	1	1967	FALSE
Nip7	1	1968	FALSE
Nipa1	1	1969	FALSE
Nipa2	1	1970	FALSE
Nipbl	1	1971	FALSE
Nipsnap3b	1	1972	FALSE
Nkain2	1	1973	FALSE
Nkapl	1	1974	FALSE
Nkg7	1	1975	FALSE
Nkiras1	1	1976	FALSE
Nkx6-3	1	1977	FALSE
Nln	1	1978	FALSE
Nlrc3	1	1979	FALSE
Nmd3	1	1980	FALSE
Nme5	1	1981	FALSE
Nmi	1	1982	FALSE
Nmnat1	1	1983	FALSE
Nmral1	1	1984	FALSE
Nmrk1	1	1985	FALSE
Nmt2	1	1986	FALSE
Nmu	1	1987	FALSE
Nnmt	1	1988	FALSE
Noc3l	1	1989	FALSE
Noct	1	1990	FALSE
Nod2	1	1991	FALSE
Nol3	1	1992	FALSE
Nol8	1	1993	FALSE
Nomo1	1	1994	FALSE
Nop10	1	1995	FALSE
Nop56	1	1996	FALSE
Nop58	1	1997	FALSE
Notch4	1	1998	FALSE
Noxa1	1	1999	FALSE
[truncated: 9,944 more rows]

## Sheet: Figure 4e
open	expr
0.0168755	1
0.287069	2
0.161311	2
0.292011	2
0.247232	2
0.286113	2
0.0338903	1
0.176255	2
0.0147261	1
0.0151285	2
0.0174545	1
0.00809945	1
0.0244875	1
0.011179	1
0.0175236	1
0.0732262	2
0.0312513	1
0	1
0.146363	2
0.212612	2
0.110546	2
0.200946	2
0.149874	2
0.224463	2
0.12815	1
0.277469	2
0.394325	2
0.14394	2
0.256909	2
0.126674	2
0.204304	2
0.163833	2
0.250117	2
0.130337	1
0.130254	2
0.234714	2

## Sheet: Figure 4c
cluster	Isl1_DORC
cluster0	0.0341962
cluster0	0.0153604
cluster0	0.0230447
cluster0	0.0132852
cluster0	0.0485242
cluster0	0.0183313
cluster0	0.0224659
cluster0	0.030282
cluster0	0.0286286
cluster0	0.0235317
cluster0	0.0406159
cluster0	0.0342036
cluster0	0.0262799
cluster0	0.017648
cluster0	0.0508384
cluster0	0.0342835
cluster0	0.0355979
cluster0	0.0248856
cluster0	0.0250976
cluster0	0.0366857
cluster0	0.0209333
cluster0	0.0193383
cluster0	0.01781
cluster0	0.00924915
cluster0	0.0267631
cluster0	0.034036
cluster0	0.0136449
cluster0	0.019994
cluster0	0.0227467
cluster0	0.0370438
cluster0	0.00949982
cluster0	0.0188891
cluster0	0.0048966
cluster0	0.0369897
cluster0	0.0192443
cluster0	0.0107317
cluster0	0.0265474
cluster0	0.0310382
cluster0	0.0359398
cluster0	0.00784237
cluster0	0.0140184
cluster0	0.0387741
cluster0	0.0208884
cluster0	0.0133418
cluster0	0.0317884
cluster0	0.0132417
cluster0	0.0451877
cluster0	0.0222989
cluster0	0.0584472
cluster0	0.00440663
cluster0	0.0430907
cluster0	0.046617
cluster0	0.0298009
cluster0	0.0347695
cluster0	0.0297549
cluster0	0.0181593
cluster0	0.0367771
cluster0	0.00414226
cluster0	0.024428
cluster0	0.0574573
cluster0	0.0260255
cluster0	0.0153043
cluster0	0.0256502
cluster0	0.0456986
cluster0	0.0455263
cluster0	0.0179485
cluster0	0.0234605
cluster0	0.0186032
cluster0	0.0322993
cluster0	0.0300498
cluster0	0.0404896
cluster0	0.0478376
cluster0	0.0222133
cluster0	0.0398741
cluster0	0.0246017
cluster0	0.0317066
cluster0	0.0125837
cluster0	0.0184638
cluster0	0.0315489
cluster0	0.0461289
cluster0	0.0303993
cluster0	0.0165534
cluster0	0.0242032
cluster0	0.0123252
cluster0	0.0353343
cluster0	0.0105513
cluster0	0.0322646
cluster0	0.0269814
cluster0	0.036977
cluster0	0.0376579
cluster0	0.0375171
cluster0	0.019877
cluster0	0.0167444
cluster0	0.00634326
cluster0	0.0384781
cluster0	0.041995
cluster0	0.0331871
cluster0	0
cluster0	0.0309154
cluster0	0.0171877
cluster0	0.0280689
cluster0	0.0345889
cluster0	0.0262745
cluster0	0.0271975
cluster0	0.0286021
cluster0	0.0389898
cluster0	0.0184063
cluster0	0.0144776
cluster0	0.0184165
cluster0	0.00822179
cluster0	0.0135702
cluster0	0.0308879
cluster0	0.0126444
cluster0	0.00213254
cluster0	0.0311071
cluster0	0.0353808
cluster0	0.0297775
cluster0	0.0330752
cluster0	0.0187227
cluster0	0.0257374
cluster0	0.0250834
cluster0	0.00700558
cluster0	0.0454865
cluster0	0.0354834
cluster0	0.0124696
cluster0	0.023849
cluster0	0.035195
cluster0	0.011123
cluster0	0.0127324
cluster0	0.00437142
cluster0	0.00720675
cluster0	0.00859655
cluster0	0.042961
cluster0	0.0119545
cluster0	0.024633
cluster0	0.0397737
cluster0	0.0466382
cluster0	0.0415409
cluster0	0.0360617
cluster0	0.0337656
cluster0	0.0307966
cluster0	0.0303169
cluster0	0.0328183
cluster0	0
cluster0	0.0253458
cluster0	0.0262129
cluster0	0.0287247
cluster0	0.0264342
cluster0	0.0387109
cluster0	0.0535737
cluster0	0.026691
cluster0	0.0434478
cluster0	0.047062
cluster0	0.0259989
cluster0	0.0289642
cluster0	0.00878233
cluster0	0.0368672
cluster0	0.00878097
cluster0	0.0178148
cluster0	0.024539
cluster0	0.0258861
cluster0	0.0271467
cluster0	0.0192312
cluster0	0.0365256
cluster0	0.0517251
cluster0	0.00655255
cluster0	0.0191648
cluster0	0.0156824
cluster0	0.0243988
cluster0	0.0157627
cluster0	0.017489
cluster0	0.0261679
cluster0	0.0153846
cluster0	0.0128163
cluster0	0.0150855
cluster0	0.0355814
cluster0	0.0137045
cluster0	0.0262775
cluster0	0.013229
cluster0	0.0363142
cluster0	0.0451229
cluster0	0.0198742
cluster0	0.00974949
cluster0	0.0159257
cluster0	0.0317827
cluster0	0.0125689
cluster0	0.0252054
cluster0	0.0717451
cluster0	0.0530767
cluster0	0.0132343
cluster0	0.0415456
cluster0	0.0215893
cluster0	0.0257441
cluster0	0.0224087
cluster0	0.0113741
cluster0	0.0248766
cluster0	0.0329687
cluster0	0.00824067
cluster0	0.0332771
cluster0	0.0269093
cluster0	0.0318621
cluster0	0.0281651
cluster0	0.00460839
cluster0	0.0131219
cluster0	0.0177389
cluster0	0.0226968
cluster0	0.0124174
cluster0	0.0331208
cluster0	0.0435984
cluster0	0.0346366
cluster0	0.0046703
cluster0	0.0581196
cluster0	0.0054186
cluster0	0.0278407
cluster0	0.0140852
cluster0	0.0135804
cluster0	0.0230984
cluster0	0.0339579
cluster0	0.0343894
cluster0	0.0181966
cluster0	0.0096902
cluster0	0.024971
cluster0	0.0204963
cluster0	0.0290874
cluster0	0.0181401
cluster0	0.0099337
cluster0	0.0292912
cluster0	0.0405489
cluster0	0.0239816
cluster0	0.0115736
cluster0	0.0140826
cluster0	0.0114925
cluster0	0.0135309
cluster0	0.00792111
cluster0	0.0165633
cluster0	0.0220003
cluster0	0.0215466
cluster0	0.00304556
cluster0	0.0186591
cluster0	0.0238892
cluster0	0.0164456
cluster0	0.0141782
cluster0	0.0254815
cluster0	0.0402839
cluster0	0.0242398
cluster0	0.0242342
cluster0	0.00462853
cluster0	0.0183896
cluster0	0.0209182
cluster0	0.00655625
cluster0	0.0292629
cluster0	0.0177003
cluster0	0.012225
cluster0	0.00489918
cluster0	0.0116947
cluster0	0.0187789
cluster0	0.00791078
cluster0	0.0119376
cluster0	0.00950996
cluster0	0.025659
cluster0	0.00467669
cluster0	0.013825
cluster0	0.0189509
cluster0	0.0428376
cluster0	0.0164038
cluster0	0.0285385
cluster0	0.0281516
cluster0	0.0170588
cluster0	0.0385351
cluster0	0.0260706
cluster0	0.0178066
cluster0	0.00670116
cluster0	0.0120569
cluster0	0.0142659
cluster0	0.0228691
cluster0	0.00675468
cluster0	0.0283623
cluster0	0.0397144
cluster0	0.0639365
cluster0	0.0163672
cluster0	0.015783
cluster0	0.0116085
cluster0	0.00509608
cluster0	0.015976
cluster0	0.0237985
cluster0	0.035599
cluster0	0.0186922
cluster0	0
cluster0	0.0161449
cluster0	0.0208458
cluster0	0.00628381
cluster0	0.038775
cluster0	0.0481917
cluster0	0.0186195
cluster0	0.0096369
cluster0	0.00957966
cluster0	0.0237806
cluster0	0.0195239
cluster0	0.0400565
cluster0	0.0144285
cluster0	0.0104972
cluster0	0.0059448
cluster0	0.00973216
cluster0	0.0208931
cluster0	0.0145286
cluster0	0.019773
cluster0	0.0342892
cluster0	0.0416999
cluster0	0.0105384
cluster0	0.00841003
cluster0	0.0327147
cluster0	0.0138215
cluster0	0.0237952
cluster0	0.01494
cluster0	0.0288216
cluster0	0.0228778
cluster0	0.0258944
cluster0	0.00266099
cluster0	0.0233503
cluster0	0.0165913
cluster0	0.0172358
cluster0	0.0273891
cluster0	0.0271434
cluster0	0.00996008
cluster0	0.0260108
cluster0	0.0623939
cluster0	0
cluster0	0.0148802
cluster0	0.0245368
cluster0	0.0131406
cluster0	0.0103097
cluster0	0.0249074
cluster0	0.0142739
cluster0	0.02458
cluster0	0.0181474
cluster0	0.0260902
cluster0	0.0308059
cluster0	0.0145246
cluster0	0.0444929
cluster0	0.0157988
cluster0	0.0204143
cluster0	0.0389599
cluster0	0.044115
cluster0	0.0118563
cluster0	0.026706
cluster0	0.0243842
cluster0	0.0340343
cluster0	0.0250793
cluster0	0.00964943
cluster0	0.0105233
cluster0	0.00749118
cluster0	0.00520104
cluster0	0
cluster0	0.0199604
cluster0	0.0150239
cluster0	0.031616
cluster0	0.0119622
cluster0	0.00524716
cluster0	0.0171844
cluster0	0.0072983
cluster0	0.019162
cluster0	0.0240174
cluster0	0.0391987
cluster0	0.0257181
cluster0	0.0351346
cluster0	0.0347108
cluster0	0.0311802
cluster0	0.0195106
cluster0	0.0128417
cluster0	0.0553547
cluster0	0.0437095
cluster0	0.0372042
cluster0	0.0460392
cluster0	0.00643699
cluster0	0
cluster0	0.00514049
cluster0	0.020911
cluster0	0.0154431
cluster0	0.053694
cluster0	0.021495
cluster0	0.0335888
cluster0	0
cluster0	0.0529894
cluster0	0.00831993
cluster0	0.0182015
cluster0	0.0391168
cluster0	0.0328484
cluster0	0.00338532
cluster0	0.0197644
cluster0	0.0153753
cluster0	0.0339655
cluster0	0.0277122
cluster0	0
cluster0	0.0325852
cluster0	0.0150123
cluster0	0.0204046
cluster0	0.00731767
cluster0	0.0327083
cluster0	0.0124272
cluster0	0.0187097
cluster0	0.0196034
cluster0	0.022058
cluster0	0
cluster0	0.0143192
cluster0	0.00340926
cluster0	0.0259847
cluster0	0.0252115
cluster0	0.0151823
cluster0	0.00995903
cluster0	0.0129138
cluster0	0.026368
cluster0	0.0206503
cluster0	0.0028748
cluster0	0
cluster0	0.0330047
cluster0	0.0207253
cluster0	0.0179769
cluster0	0.0149948
cluster0	0
cluster0	0.0299778
cluster0	0.020446
cluster0	0.0212382
cluster0	0.0275217
cluster0	0.00689557
cluster0	0.0225236
cluster0	0.0266871
cluster0	0.0263351
cluster0	0.0243033
cluster0	0.020476
cluster0	0.0370777
cluster0	0.0212257
cluster0	0.029458
cluster0	0.00325664
cluster0	0.0251776
cluster0	0.0144956
cluster0	0.0170963
cluster0	0.0107979
cluster0	0.00991123
cluster0	0.0240557
cluster0	0.00761978
cluster0	0.0168634
cluster0	0.0107245
cluster0	0.0290469
cluster0	0.00768481
cluster0	0.0287365
cluster0	0.041649
cluster0	0.0229947
cluster0	0.0251974
cluster0	0.0213944
cluster0	0.0216032
cluster0	0.00341249
cluster0	0.0382417
cluster0	0.0137268
cluster0	0.0255853
cluster0	0.0259411
cluster0	0.00533078
cluster0	0.0082348
cluster0	0.025625
cluster0	0.0333743
cluster0	0.0143997
cluster0	0.0231797
cluster0	0.0178771
cluster0	0.00358642
cluster0	0.0256256
cluster0	0.0358703
cluster0	0.0201129
cluster0	0.0432019
cluster0	0.0238016
cluster0	0.0187525
cluster0	0.0102491
cluster0	0.0533749
cluster0	0.0113161
cluster0	0.0163008
cluster0	0.0305757
cluster0	0.0211873
cluster0	0.0127257
cluster0	0.0034846
cluster0	0.0164921
cluster0	0.0151388
cluster0	0.0331732
cluster0	0.0110763
cluster0	0
cluster0	0.0247408
cluster0	0.0263863
cluster0	0.0467194
cluster0	0.0261208
cluster0	0.0157978
cluster0	0.020871
cluster0	0.02061
cluster0	0.0273774
cluster0	0.0106418
cluster0	0.0373303
cluster0	0
cluster0	0.0260695
cluster0	0.0193194
cluster0	0.0158859
cluster0	0.00951212
cluster0	0.0138917
cluster0	0.0361258
cluster0	0.0150675
cluster0	0.0465267
cluster0	0.0114228
cluster0	0.00255273
cluster0	0
cluster0	0
cluster0	0.0102144
cluster0	0.0246457
cluster0	0.0234397
cluster0	0.0274
cluster0	0.0282154
cluster0	0.015894
cluster0	0.0179239
cluster0	0.0074274
cluster0	0.0108177
cluster0	0.0342632
cluster0	0.0381345
cluster0	0.0157613
cluster0	0.0220125
cluster0	0.03112
cluster0	0.00788957
cluster0	0.00523259
cluster0	0.020136
cluster0	0.0300622
cluster0	0.0076538
cluster0	0.0245651
cluster0	0.0107136
cluster0	0.0779784
cluster0	0.0253761
cluster0	0.0448789
cluster0	0.005651
cluster0	0.00267772
cluster0	0.0105765
cluster0	0.00962572
cluster0	0
cluster0	0.0137809
cluster0	0.042706
cluster0	0.0438754
cluster0	0.0370748
cluster0	0
cluster0	0.0187521
cluster0	0.047801
cluster0	0.04199
cluster0	0.00568655
cluster0	0.022922
cluster0	0
cluster0	0
cluster0	0.0288547
cluster0	0.0307906
cluster0	0.0281858
cluster0	0
cluster0	0.0231253
cluster0	0.0283631
cluster0	0.0297681
cluster0	0.0196596
cluster0	0.0165387
cluster0	0.0317577
cluster0	0.0193658
cluster0	0.0199219
cluster0	0.0248569
cluster0	0.0169973
cluster0	0.0162682
cluster0	0.010761
cluster0	0.0110928
cluster0	0
cluster0	0.0182164
cluster0	0.00526476
cluster0	0.025318
cluster0	0.0220383
cluster0	0.00532292
cluster0	0.00331935
cluster0	0.0142694
cluster0	0.0348568
cluster0	0.0107627
cluster0	0.0239938
cluster0	0.0393183
cluster0	0.016621
cluster0	0.0146172
cluster0	0.00985143
cluster0	0.0136905
cluster0	0.00725543
cluster0	0.0262401
cluster0	0.0211981
cluster0	0
cluster0	0.00547678
cluster0	0.0173888
cluster0	0.0291938
cluster0	0.00560695
cluster0	0.0145217
cluster0	0.0065408
cluster0	0.00682813
cluster0	0.0299033
cluster0	0.0105074
cluster0	0.0176877
cluster0	0.0291547
cluster0	0.0272066
cluster0	0.0174257
cluster0	0.0226307
cluster0	0.00800262
cluster0	0.0416434
cluster0	0.0373665
cluster0	0.0187291
cluster0	0.0315365
cluster0	0.0212713
cluster0	0.0291824
cluster0	0.0400474
cluster0	0.0147806
cluster0	0.0144327
cluster0	0.0190195
cluster0	0.0207469
cluster0	0.0073616
cluster0	0.0160458
cluster0	0.0192895
cluster0	0.0252189
cluster0	0.0232525
cluster0	0.0296248
cluster0	0.0106311
cluster0	0.0358584
cluster0	0.0215844
cluster0	0.0194384
cluster0	0.0106515
cluster0	0.0378535
cluster0	0.0490245
cluster0	0.016627
cluster0	0.0209134
cluster0	0.00569253
cluster0	0.0224085
cluster0	0.0295735
cluster0	0.00546932
cluster0	0.0226013
cluster0	0.0461079
cluster0	0.0285938
cluster0	0.0269426
cluster0	0
cluster0	0.0121745
cluster0	0.0260523
cluster0	0.0211737
cluster0	0.0161507
cluster0	0.0108673
cluster0	0.014793
cluster0	0.0267987
cluster0	0.0212911
cluster0	0.0282595
cluster0	0.0307936
cluster0	0.0234473
cluster0	0.0236134
cluster0	0
cluster0	0.0167414
cluster0	0.0298025
cluster0	0.00544275
cluster0	0.0548592
cluster0	0.00586326
cluster0	0.038334
cluster0	0.0117066
cluster0	0.0187482
cluster0	0.0109227
cluster0	0.0136837
cluster0	0.00315907
cluster0	0.0406692
cluster0	0.00652439
cluster0	0.00720979
cluster0	0.0274669
cluster0	0.0216603
cluster0	0.0178422
cluster0	0.00732399
cluster0	0.0229658
cluster0	0.0269555
cluster0	0.0488169
cluster0	0.0324387
cluster0	0.0277523
cluster0	0.0431021
cluster0	0.0369451
cluster0	0.0134874
cluster0	0.0143483
cluster0	0.0207905
cluster0	0.0333434
cluster0	0.0269782
cluster0	0.0432818
cluster0	0.0218677
cluster0	0.0265661
cluster0	0.00547129
cluster0	0.0140013
cluster0	0.0353128
cluster0	0.0109004
cluster0	0.0062101
cluster0	0.0140389
cluster0	0.0259446
cluster0	0
cluster0	0
cluster0	0.00783182
cluster0	0.00757646
cluster0	0.0114989
cluster0	0.0235083
cluster0	0.0327136
cluster0	0.0184184
cluster0	0.0332466
cluster0	0.03909
cluster0	0.0403623
cluster0	0.0107082
cluster0	0.019315
cluster0	0.00525358
cluster0	0.0128335
cluster0	0.00740005
cluster0	0
cluster0	0.0241195
cluster0	0.0220574
cluster0	0.0116819
cluster0	0
cluster0	0.0248524
cluster0	0.0152742
cluster0	0.029743
cluster0	0.0126772
cluster0	0.0108828
cluster0	0.00910648
cluster0	0.0198381
cluster0	0.0362036
cluster0	0.00719029
cluster0	0.00759655
cluster0	0.0111926
cluster0	0
cluster0	0.0325147
cluster0	0.0207465
cluster0	0.00708725
cluster0	0.010821
cluster0	0.0111929
cluster0	0.0435361
cluster0	0.00756513
cluster0	0.0184509
cluster0	0.0190454
cluster0	0.0195776
cluster0	0.0169761
cluster0	0.0214997
cluster0	0
cluster0	0.0108056
cluster0	0.0159795
cluster0	0.0112869
cluster0	0
cluster0	0.00570433
cluster0	0.0426557
cluster0	0.0286755
cluster0	0.00783357
cluster0	0.0672232
cluster0	0.0159519
cluster0	0.0234199
cluster0	0.00591248
cluster0	0.00272803
cluster0	0.0141987
cluster0	0.0169439
cluster0	0.0110314
cluster0	0.0349704
cluster0	0.0200906
cluster0	0.0132572
cluster0	0.0162255
cluster0	0.0290148
cluster0	0.0248294
cluster0	0.0107139
cluster0	0.0259994
cluster0	0.0426243
cluster0	0.0119727
cluster0	0.0159879
cluster0	0.00770857
cluster0	0.0219457
cluster0	0.0273142
cluster0	0.0112014
cluster0	0.0078753
cluster0	0.00663807
cluster0	0.00376121
cluster0	0.0143546
cluster0	0.0314513
cluster0	0.0155865
cluster0	0.039586
cluster0	0.0225642
cluster0	0.00969869
cluster0	0.0150277
cluster0	0.0192646
cluster0	0.00704221
cluster0	0.014529
cluster0	0.00628434
cluster0	0.0203668
cluster0	0.00815829
cluster0	0.0126132
cluster0	0.014173
cluster0	0.0166835
cluster0	0.011703
cluster0	0.030289
cluster0	0.012081
cluster0	0.016778
cluster0	0.0139
cluster0	0.00714692
cluster0	0.0114387
cluster0	0
cluster0	0.0216266
cluster0	0.0103354
cluster0	0.0222348
cluster0	0.0053505
cluster0	0.00545654
cluster0	0.0573494
cluster0	0.0143465
cluster0	0.0195348
cluster0	0.00778328
cluster0	0.0144022
cluster0	0.00539121
cluster0	0.0381544
cluster0	0.0169032
cluster0	0.0289923
cluster0	0.00553753
cluster0	0.0333375
cluster0	0.0138787
cluster0	0.0113478
cluster0	0.00821004
cluster0	0.00909939
cluster0	0.0112494
cluster0	0.0170136
cluster0	0.0311525
cluster0	0.0238065
cluster0	0.0456835
cluster0	0.00993639
cluster0	0.0261342
cluster0	0.02668
cluster0	0.0213066
cluster0	0.0205194
cluster0	0.0224953
cluster0	0.00283096
cluster0	0.0331906
cluster0	0.0155993
cluster0	0.0179481
cluster0	0.030222
cluster0	0.0229353
cluster0	0.0434299
cluster0	0.0132908
cluster0	0.0102772
cluster0	0.00604219
cluster0	0.0078545
cluster0	0.00592393
cluster0	0.00633648
cluster0	0.0138359
cluster0	0.0165726
cluster0	0.0371656
cluster0	0.0121957
cluster0	0.0254055
cluster0	0.0370744
cluster0	0.0174836
cluster0	0.024367
cluster0	0.0179346
cluster0	0.00401344
cluster0	0
cluster0	0.0181974
cluster0	0.0319176
cluster0	0.0217641
cluster0	0.0236127
cluster0	0.0134605
cluster0	0.015498
cluster0	0.0132314
cluster0	0.01637
cluster0	0.00802831
cluster0	0.0337735
cluster0	0.0113053
cluster0	0.0215931
cluster0	0.0345974
cluster0	0.017249
cluster0	0.0140428
cluster0	0.0475416
cluster0	0.0161779
cluster0	0.0154043
cluster0	0.0219295
cluster0	0.00326724
cluster0	0.019378
cluster0	0.00859398
cluster0	0.034661
cluster0	0.0138472
cluster0	0.0258997
cluster0	0.00660095
cluster0	0.0217029
cluster0	0.00813149
cluster0	0.0317124
cluster0	0
cluster0	0.0179597
cluster0	0.00375211
cluster0	0
cluster0	0.0201181
cluster0	0.0223721
cluster0	0.0234999
cluster0	0.0382393
cluster0	0.0074888
cluster0	0.0144997
cluster0	0.0113629
cluster0	0.0230076
cluster0	0.012152
cluster0	0.0362819
cluster0	0.0364707
cluster0	0.00633896
cluster0	0.0317779
cluster0	0.00308205
cluster0	0.00544446
cluster0	0.0309111
cluster0	0.00573841
cluster0	0
cluster0	0.0178077
cluster0	0.0380289
cluster0	0.0357555
cluster0	0.025493
cluster0	0.0152315
cluster0	0.00321881
cluster0	0.0224193
cluster0	0.0146872
cluster0	0.0243426
cluster0	0
cluster0	0.00539452
cluster0	0.021251
cluster0	0.00707403
cluster0	0.0239139
cluster0	0.0304858
cluster0	0.0324441
cluster0	0.0195528
cluster0	0.0572387
cluster0	0.012274
cluster0	0.0228564
cluster0	0.0117102
cluster0	0.0118106
cluster0	0.00658347
cluster0	0.0341444
cluster0	0.0111511
cluster0	0.00733009
cluster0	0.0120502
cluster0	0.011353
cluster0	0.0116984
cluster0	0.0247279
cluster0	0.0360909
cluster0	0.00606758
cluster0	0.0204328
cluster0	0
cluster0	0.0240068
cluster0	0
cluster0	0
cluster0	0.00923886
cluster0	0.0234103
cluster0	0.0275286
cluster0	0.0271597
cluster0	0.022546
cluster0	0.0138071
cluster0	0.0266719
cluster0	0.0233269
cluster0	0.0123614
cluster0	0.0197704
cluster0	0.0072278
cluster0	0.0112436
cluster0	0.0222011
cluster0	0
cluster0	0.0268928
cluster0	0.0119002
cluster0	0.0149948
cluster0	0.0166454
cluster0	0.011806
cluster0	0
cluster0	0.0266818
cluster0	0.00398378
cluster0	0.0370861
cluster0	0.0237837
cluster0	0.0133522
cluster0	0.0403159
cluster0	0.0177726
cluster0	0.0100343
cluster0	0.0205541
cluster0	0.028093
cluster0	0.0157703
cluster0	0.0180027
cluster0	0.0227208
cluster0	0.0288374
cluster0	0.0458925
cluster0	0.0140762
cluster0	0.0190288
cluster0	0.015519
cluster0	0.0107539
cluster0	0.0198342
cluster0	0.00739474
cluster0	0.0310654
cluster0	0.00579139
cluster0	0.00977785
cluster0	0.016542
cluster0	0.0227358
cluster0	0.0149649
cluster0	0.0138998
cluster0	0.0272129
cluster0	0.00563347
cluster0	0.0392615
cluster0	0.0165925
cluster0	0.0450323
cluster0	0.0240843
cluster0	0.0229836
cluster0	0
cluster0	0.00838429
cluster0	0.0115149
cluster0	0.0198951
cluster0	0.00682705
cluster0	0.0153382
cluster0	0.0136879
cluster0	0
cluster0	0.0234711
cluster0	0
cluster0	0.040158
cluster0	0.0459015
cluster0	0.00774345
cluster0	0.00602653
cluster0	0.0337263
cluster0	0.0169223
cluster0	0.0365657
cluster0	0.0137137
cluster0	0.0161933
cluster0	0.0324659
cluster0	0.0150982
cluster0	0.00660844
cluster0	0.0293545
cluster0	0.0158855
cluster0	0.0151819
cluster0	0.00672088
cluster0	0.00618949
cluster0	0.032432
cluster0	0.0199028
cluster0	0.0198932
cluster0	0.0556621
cluster0	0.0227916
cluster0	0.0195903
cluster0	0.0223259
cluster0	0.00303871
cluster0	0.011621
cluster0	0.0296301
cluster0	0.00723206
cluster0	0.0109555
cluster0	0.023112
cluster0	0.0787808
cluster0	0.00736754
cluster0	0.0167447
cluster0	0.00688461
cluster0	0.0145355
cluster0	0.0087011
cluster0	0.0408568
cluster0	0.0195349
cluster0	0.0199514
cluster0	0.0229717
cluster0	0.018048
cluster0	0.015395
cluster0	0.0282308
cluster0	0.0394603
cluster0	0.0112237
cluster0	0.00575078
cluster0	0
cluster0	0.0164249
cluster0	0.0118104
cluster0	0.0259836
cluster0	0.0117875
cluster0	0.0110093
cluster0	0.0252524
cluster0	0
cluster0	0.0142565
cluster0	0.0227433
cluster0	0.00708472
cluster0	0.0149438
cluster0	0.0143488
cluster0	0.0351266
cluster0	0.00764456
cluster0	0.00841466
cluster0	0.0397689
cluster0	0.00358331
cluster0	0
cluster0	0.0180108
cluster0	0.0109609
cluster0	0.0224394
cluster0	0.0330776
cluster0	0.007444
cluster0	0.0117179
cluster0	0
cluster0	0.0138821
cluster0	0.0267843
cluster0	0.00581096
cluster0	0.0207579
cluster0	0.0427639
cluster0	0.00996485
cluster0	0.0236883
cluster0	0.0331614
cluster0	0.0416829
cluster0	0.0617154
cluster0	0.00584134
cluster0	0.0200266
cluster0	0.00822384
cluster0	0.0344589
cluster0	0.0223492
cluster0	0.0226652
cluster0	0.00277292
cluster0	0.00292237
cluster0	0.00877534
cluster0	0.0132271
cluster0	0.00917783
cluster0	0.02363
cluster0	0.014023
cluster0	0.0484168
cluster0	0.0158828
cluster0	0.0543861
cluster0	0.0108228
cluster0	0.00683614
cluster0	0.0319285
cluster0	0.0110715
cluster0	0.0304523
cluster0	0.0143972
cluster0	0.00673378
cluster0	0.0173248
cluster0	0.0121887
cluster0	0.0281692
cluster0	0.0469428
cluster0	0.0181725
cluster0	0.0198848
cluster0	0.0210605
cluster0	0.0353734
cluster0	0.0153347
cluster0	0.0263468
cluster0	0.00775497
cluster0	0.0164335
cluster0	0.0109967
cluster0	0.00859494
cluster0	0.020501
cluster0	0.0205401
cluster0	0.0225119
cluster0	0.008421
cluster0	0.00763648
cluster0	0.0122237
cluster0	0.0149519
cluster0	0.021737
cluster0	0.0198659
cluster0	0.00746679
cluster0	0.0235119
cluster0	0.011111
cluster0	0.0289459
cluster0	0.0125604
cluster0	0.0181911
cluster0	0.0296461
cluster0	0.0279506
cluster0	0
cluster0	0.0443584
cluster0	0.0170512
cluster0	0.0191115
cluster0	0.0203312
cluster0	0.00946603
cluster0	0.0256372
cluster0	0
cluster0	0.0384275
cluster0	0.0288144
cluster0	0.0139756
cluster0	0
cluster0	0.0116307
cluster0	0.00634652
cluster0	0.0139084
cluster0	0.0150388
cluster0	0.0261019
cluster0	0.0172193
cluster0	0.0475813
cluster0	0.0112911
cluster0	0.0100197
cluster0	0.0227474
cluster0	0.024936
cluster0	0.015919
cluster0	0.00765643
cluster0	0.0140923
cluster0	0.018187
cluster0	0.0182511
cluster0	0
cluster0	0.0182021
cluster0	0.0145925
cluster0	0.0195835
cluster0	0.0166478
cluster0	0.0180157
cluster0	0.0098213
cluster0	0.00753142
cluster0	0.0075461
cluster0	0
cluster0	0.0497527
cluster0	0.0177214
cluster0	0
cluster0	0.0147887
cluster0	0.00568356
cluster0	0.0119726
cluster0	0.0206386
cluster0	0.023158
cluster0	0
cluster0	0.0231091
cluster0	0.00639062
cluster0	0.0241277
cluster0	0.0116704
cluster0	0.0187314
cluster0	0.00786628
cluster0	0.0176981
cluster0	0.0229433
cluster0	0.0375174
cluster0	0.00638144
cluster0	0.0206451
cluster0	0.0054744
cluster0	0.0236079
cluster0	0.0146018
cluster0	0.0217297
cluster0	0.00782559
cluster0	0.00905432
cluster0	0
cluster0	0.00715139
cluster0	0.0170935
cluster0	0.0169352
cluster0	0.0227458
cluster0	0.0144034
cluster0	0.00721862
cluster0	0.0259154
cluster0	0.0277304
cluster0	0
cluster0	0.0143572
cluster0	0.0204784
cluster0	0.00604605
cluster0	0.0305426
cluster0	0
cluster0	0.0179207
cluster0	0.0202666
cluster0	0
cluster0	0.0429986
cluster0	0.00283112
cluster0	0.0236558
cluster0	0.0314511
cluster0	0.0197468
cluster0	0
cluster0	0.0118688
cluster0	0.00616208
cluster0	0.0240143
cluster0	0.0223186
cluster0	0.0488125
cluster0	0.0234021
cluster0	0.0157763
cluster0	0.00819913
cluster0	0.00306567
cluster0	0.0169473
cluster0	0.0156676
cluster0	0.0153405
cluster0	0.0157609
cluster0	0.0151203
cluster0	0.0117878
cluster0	0.00751116
cluster0	0
cluster0	0.0265713
cluster0	0.0122281
cluster0	0.0108772
cluster0	0.0177224
cluster0	0.0209656
cluster0	0.0342667
cluster0	0.00599695
cluster0	0.0172386
cluster0	0.0183556
cluster0	0.0115235
cluster0	0.00302463
cluster0	0.0139446
cluster0	0.0357213
cluster0	0
cluster0	0
cluster0	0.0119265
cluster0	0.0253057
cluster0	0.00904974
cluster0	0.0199856
cluster0	0.014011
cluster0	0.0291007
cluster0	0.014771
cluster0	0.058149
cluster0	0.0152528
cluster0	0.0139303
cluster0	0.0236282
cluster0	0.0115735
cluster0	0.0263672
cluster0	0.0205557
cluster0	0.0153903
cluster0	0.0116463
cluster0	0.0141124
cluster0	0.0122412
cluster0	0.00899386
cluster0	0
cluster0	0
cluster0	0
cluster0	0.0121426
cluster0	0.0261255
cluster0	0.0060692
cluster0	0.0255198
cluster0	0.00423114
cluster0	0.00768407
cluster0	0.0350137
cluster0	0.0234435
cluster0	0.00685704
cluster0	0.013254
cluster0	0.0479704
cluster0	0.00776191
cluster0	0.00836432
cluster0	0.0432989
cluster0	0.036278
cluster0	0.0155804
cluster0	0.0257376
cluster0	0.0115839
cluster0	0.0029762
cluster0	0.033984
cluster0	0.0468997
cluster0	0.0293642
cluster0	0.0203342
cluster0	0.0116243
cluster0	0.0373874
cluster0	0.0467408
cluster0	0.022955
cluster0	0
cluster0	0.0512099
cluster0	0
cluster0	0.0258529
cluster0	0
cluster0	0.00431536
cluster0	0.0295214
cluster0	0.0333818
cluster0	0.00313186
cluster0	0.0164421
cluster0	0
cluster0	0.026543
cluster0	0.0115547
cluster0	0.0210813
cluster0	0
cluster0	0.0422033
cluster0	0.00394862
cluster0	0.066577
cluster0	0.0062219
cluster0	0
cluster0	0.0133059
cluster0	0.0156258
cluster0	0.0179533
cluster0	0.0232868
cluster0	0.0116938
cluster0	0.0291454
cluster0	0.0226747
cluster0	0.020268
cluster0	0.024263
cluster0	0.0144083
cluster0	0.021012
cluster0	0.00714929
cluster0	0
cluster0	0.0364597
cluster0	0.00748869
cluster0	0.0399577
cluster0	0.0299546
cluster0	0
cluster0	0.0197589
cluster0	0.0411938
cluster0	0.00902081
cluster0	0.0241226
cluster0	0.0236464
cluster0	0.0127504
cluster0	0.0376024
cluster0	0.0290977
cluster0	0.0208559
cluster0	0.0124922
cluster0	0
cluster0	0.0317646
cluster0	0.00863868
cluster0	0.0150656
cluster0	0.00696585
cluster0	0.0301944
cluster0	0.019337
cluster0	0.0359638
cluster0	0.00595022
cluster0	0.0377809
cluster0	0.021465
cluster0	0.0510455
cluster0	0.0144434
cluster0	0.0120569
cluster0	0.0623336
cluster0	0.00768964
cluster0	0.00747466
cluster0	0.0358815
cluster0	0.00609762
cluster0	0.0270029
cluster0	0.0380382
cluster0	0.00287741
cluster0	0.0246374
cluster0	0.0475957
cluster0	0.0124876
cluster0	0.0041034
cluster0	0.0280423
cluster0	0.0506871
cluster0	0.0122475
cluster0	0.00940624
cluster0	0.0610722
cluster0	0
cluster0	0.0100755
cluster0	0.0256051
cluster0	0.0179495
cluster0	0.0159953
cluster0	0.00605228
cluster0	0.0312693
cluster0	0.0284336
cluster0	0.0155436
cluster0	0
cluster0	0.0119998
cluster0	0.00823143
cluster0	0.00676127
cluster0	0.0278762
cluster0	0.0185202
cluster0	0.00661154
cluster0	0.00826926
cluster0	0
cluster0	0.0296125
cluster0	0.0118055
cluster0	0.0207258
cluster0	0.0118532
cluster0	0.00822231
cluster0	0.0211231
cluster0	0.0156805
cluster0	0.0284217
cluster0	0.0221752
cluster0	0.0155513
cluster0	0.0129587
cluster0	0.027881
cluster0	0.020289
cluster0	0.0160295
cluster0	0.011771
cluster0	0.0356968
cluster0	0.0224304
cluster0	0.00669653
cluster0	0
cluster0	0.0157878
cluster0	0.0116472
cluster0	0
cluster0	0.0287796
cluster0	0.00395926
cluster0	0
cluster0	0.024331
cluster0	0.0405175
cluster0	0.00950964
cluster0	0.0274908
cluster0	0
cluster0	0.0302509
cluster0	0.0454249
cluster0	0.00966716
cluster0	0.00617002
cluster0	0.0185824
cluster0	0.0183959
cluster0	0.00672745
cluster0	0.0115431
cluster0	0.0396252
cluster0	0.0152828
cluster0	0.0177435
cluster0	0.0275374
cluster0	0.00295599
cluster0	0.021174
cluster0	0.0064611
cluster0	0.0179349
cluster0	0.0119148
cluster0	0.00926902
cluster0	0.0278971
cluster0	0
cluster0	0
cluster0	0
cluster0	0.0240243
cluster0	0
cluster0	0.00677631
cluster0	0.0213091
cluster0	0.0115476
cluster0	0.00612567
cluster0	0.0299895
cluster0	0.0381431
cluster0	0.0114946
cluster0	0.0925961
cluster0	0.0266601
cluster0	0.0421255
cluster0	0.0127098
cluster0	0.0410594
cluster0	0.0210272
cluster0	0.0186683
cluster0	0
cluster0	0.0123925
cluster0	0.00673187
cluster0	0.047353
cluster0	0.0383158
cluster0	0.00844596
cluster0	0.0183583
cluster0	0.0399168
cluster0	0.0187067
cluster0	0.014524
cluster0	0.00829126
cluster0	0.0212917
cluster0	0.0295148
cluster0	0.0155076
cluster0	0.0393883
cluster0	0.00771218
cluster0	0.0147332
cluster0	0
cluster0	0.0465942
cluster0	0
cluster0	0.0219092
cluster0	0.0243454
cluster0	0.0168953
cluster0	0.0254621
cluster0	0.0300425
cluster0	0.0112903
cluster0	0.0342349
cluster0	0.0118183
cluster0	0.0155948
cluster0	0.0186635
cluster0	0
cluster0	0.00672551
cluster0	0.05378
cluster0	0
cluster0	0.00438487
cluster0	0.00945845
cluster0	0.0168777
cluster0	0.0118367
cluster0	0.00900353
cluster0	0.0121072
cluster0	0.0179445
cluster0	0.00670221
cluster0	0.0130586
cluster0	0
cluster0	0.00598848
cluster0	0.010955
cluster0	0.0181541
cluster0	0
cluster0	0.00656741
cluster0	0.0179835
cluster0	0.00316772
cluster0	0.0309491
cluster0	0.0144298
cluster0	0
cluster0	0.0267549
cluster0	0.0171532
cluster0	0.0313662
cluster0	0.0248565
cluster0	0.0123191
cluster0	0.0257877
cluster0	0.0339659
cluster0	0.0122765
cluster0	0.0218571
cluster0	0
cluster0	0.00572845
cluster0	0.0130363
cluster0	0.0130803
cluster0	0.0554111
cluster0	0.0366307
cluster0	0.00607112
cluster0	0
cluster0	0.0382125
cluster0	0.0450953
cluster0	0.025352
cluster0	0.0113996
cluster0	0.025251
cluster0	0.021791
cluster0	0.0463078
cluster0	0.00908241
cluster0	0.00882678
cluster0	0.00306586
cluster0	0.0365636
cluster0	0.0297834
cluster0	0.017737
cluster0	0
cluster0	0.0129126
cluster0	0.0117425
cluster0	0.0153912
cluster0	0.00621682
cluster0	0.00802611
cluster0	0.00763142
cluster0	0.00795708
cluster0	0.0242269
cluster0	0.0236468
cluster0	0.0119662
cluster0	0.0120384
cluster0	0.0307672
cluster0	0.0157502
cluster0	0.00902432
cluster0	0.00732232
cluster0	0.0168764
cluster0	0.0232372
cluster0	0
cluster0	0.047366
cluster0	0.0122268
cluster0	0.00624592
cluster0	0.0145853
cluster0	0.025384
cluster0	0
cluster0	0.00812023
cluster0	0.0444174
cluster0	0.0182784
cluster0	0.0217081
cluster0	0.015156
cluster0	0.00909183
cluster0	0
cluster0	0.0302118
cluster0	0.0304509
cluster0	0.0334211
cluster0	0.0213579
cluster0	0.00619026
cluster0	0.00662786
cluster0	0.0160659
cluster0	0.0134563
cluster0	0.00726208
cluster0	0.00889957
cluster0	0.0125452
cluster0	0.0180424
cluster0	0.0133138
cluster0	0.0296034
cluster0	0.0257082
cluster0	0.00396364
cluster0	0.0177539
cluster0	0.0195348
cluster0	0.00591921
cluster0	0.0086936
cluster0	0.0189266
cluster0	0.0159378
cluster0	0.00616934
cluster0	0.0125896
cluster0	0.0123522
cluster0	0.0239858
cluster0	0.00758894
cluster0	0.0175327
cluster0	0.0125144
cluster0	0.0184924
cluster0	0.0162636
cluster0	0.0122912
cluster0	0.00927129
cluster0	0.0219177
cluster0	0.0238426
cluster0	0.0326162
cluster0	0
cluster0	0.0191822
cluster0	0.00316144
cluster0	0.0174932
cluster0	0.0126006
cluster0	0.00661548
cluster0	0.0413925
cluster0	0.052191
cluster0	0.0128896
cluster0	0.0278371
cluster0	0.00759622
cluster0	0.00772333
cluster0	0.0220687
cluster0	0
cluster0	0.0214737
cluster0	0.0122105
cluster0	0.0436209
cluster0	0.0275015
cluster0	0.0239733
cluster0	0.02444
cluster0	0.0195399
cluster0	0.00428928
cluster0	0.0131175
cluster0	0.0304413
cluster0	0.00794747
cluster0	0.0123748
cluster0	0.00939954
cluster0	0.0309378
cluster0	0.015816
cluster0	0.00598888
cluster0	0.0257318
cluster0	0.00602175
cluster0	0.0387484
cluster0	0.0305715
cluster0	0.0124734
cluster0	0.0105441
cluster0	0.0224427
cluster0	0.00925926
cluster0	0.0145591
cluster0	0.00344764
cluster0	0.00648923
cluster0	0.00660873
cluster0	0.00408569
cluster0	0.0345914
cluster0	0.0310373
cluster0	0.0185655
cluster0	0.00772621
cluster0	0.0251882
cluster0	0.0160884
cluster0	0
cluster0	0.0124081
cluster0	0.0181786
cluster0	0.0129011
cluster0	0.0216373
cluster0	0.00839204
cluster0	0.0203138
cluster0	0.00705442
cluster0	0.0331416
cluster0	0.0136109
cluster0	0.0435727
cluster0	0.0203088
cluster0	0.0273873
cluster0	0.0123145
cluster0	0.0144083
cluster0	0.0555295
cluster0	0.00626111
cluster0	0.0191885
cluster0	0.0148289
cluster0	0.0275026
cluster0	0.00872971
cluster0	0.00585537
cluster0	0.0117311
cluster0	0.0122486
cluster0	0.00616665
cluster0	0.0151786
cluster0	0.0239827
cluster0	0.0189698
cluster0	0.00631909
cluster0	0.0185799
cluster0	0.0300582
cluster0	0.0123355
cluster0	0.0213314
cluster0	0.0241739
cluster0	0.0121201
cluster0	0.0167014
cluster0	0.0253238
cluster0	0.0277602
cluster0	0.0252084
cluster0	0.0178319
cluster0	0.0185789
cluster0	0.0152771
cluster0	0.0087567
cluster0	0
cluster0	0.0123879
cluster0	0.0241373
cluster0	0.0328677
cluster0	0.0126103
cluster0	0.00934009
cluster0	0.0155018
cluster0	0.00612814
cluster0	0.00904608
cluster0	0.0232738
cluster0	0.0226904
cluster0	0.00808267
cluster0	0.00356847
cluster0	0.0223339
cluster0	0.0191021
cluster0	0.0133979
cluster0	0
cluster0	0.00645952
cluster0	0.0358717
cluster0	0
cluster0	0.0318638
cluster0	0.0442235
cluster0	0.0120236
cluster0	0.00831229
cluster0	0.0247847
cluster0	0.0127637
cluster0	0.00894817
cluster0	0.0249626
cluster0	0.00311728
cluster0	0.00676673
cluster0	0.0122043
cluster0	0.00968958
cluster0	0.0215824
cluster0	0.0587458
cluster0	0.00815153
cluster0	0.0351811
cluster0	0
cluster0	0.0239172
cluster0	0.0358455
cluster0	0.0475079
cluster0	0.0119232
cluster0	0.0465329
cluster0	0.0266981
cluster0	0.0126265
cluster0	0.0127628
cluster0	0.00316084
cluster0	0.00598499
cluster0	0.0122995
cluster0	0.0240189
cluster0	0.0314905
cluster0	0.0294563
cluster0	0.0179758
cluster0	0.00661118
cluster0	0.0105532
cluster0	0.0126263
cluster0	0.051858
cluster0	0.0228519
cluster0	0.0111035
cluster0	0.040174
cluster0	0.011941
cluster0	0.0335608
cluster0	0
cluster0	0.0034407
cluster0	0.0161024
cluster0	0
cluster0	0
cluster0	0
cluster0	0.0245282
cluster0	0.00375061
cluster0	0.0435533
cluster0	0.00361797
cluster0	0.0202533
cluster0	0
cluster0	0.0120121
cluster0	0.00419946
cluster0	0.0117156
cluster0	0.00622512
cluster0	0.0197351
cluster0	0.00666889
cluster0	0.00616811
cluster0	0.0195599
cluster0	0.0363929
cluster0	0.0231027
cluster0	0.0198837
cluster0	0.012782
cluster0	0.00661918
cluster0	0.0116423
cluster0	0.00764049
cluster0	0.014706
cluster0	0.0158335
cluster0	0.0190743
cluster0	0.0155983
cluster0	0.0273876
cluster0	0.0299943
cluster0	0.0165065
cluster0	0.0182968
cluster0	0.0126234
cluster0	0.00585821
cluster0	0.0118765
cluster0	0.00957071
cluster0	0.0130337
cluster0	0.0124388
cluster0	0
cluster0	0.0599056
cluster0	0.00744158
cluster0	0.0321102
cluster0	0.0128925
cluster0	0.0134643
cluster0	0.0331805
cluster0	0
cluster0	0.0128049
cluster0	0.00657546
cluster0	0.0283159
cluster0	0.0131562
cluster0	0.0254044
cluster0	0.0334875
cluster0	0.00930301
cluster0	0.0255706
cluster0	0.0062324
cluster0	0.00326458
cluster0	0.0421118
cluster0	0.0342374
cluster0	0.00606612
cluster0	0
cluster0	0.0173235
cluster0	0
cluster0	0.00612065
cluster0	0.0155447
cluster0	0.00651822
cluster0	0.0123233
cluster0	0.00718871
cluster0	0.0283583
cluster0	0
cluster0	0.024977
cluster0	0.00663694
cluster0	0.0126768
cluster0	0.0492956
cluster0	0.0101665
cluster0	0.0189218
cluster0	0.0141121
cluster0	0.0280483
cluster0	0.00320258
cluster0	0.0343549
cluster0	0.00612211
cluster0	0.0292941
cluster0	0
cluster0	0
cluster0	0.0275255
cluster0	0.0130238
cluster0	0.0369563
cluster0	0
cluster0	0.0103095
cluster0	0.0285873
cluster0	0.0397216
cluster0	0.0407695
cluster0	0.0182459
cluster0	0.0384568
cluster0	0.0140913
cluster0	0
cluster0	0.0305518
cluster0	0.0161279
cluster0	0
cluster0	0.0237895
cluster0	0.00666644
cluster0	0.00978867
cluster0	0.0332819
cluster0	0.00622697
cluster0	0.0294729
cluster0	0
cluster0	0.0276258
cluster0	0.0216208
cluster0	0.00608617
cluster0	0.0182923
cluster0	0.0281168
cluster0	0.0201041
cluster0	0.0310024
cluster0	0.0340995
cluster0	0.0521617
cluster0	0.017942
cluster0	0.0307162
cluster0	0.00635283
cluster0	0
cluster0	0.0143519
cluster0	0.00574679
cluster0	0.0349273
cluster0	0.0128237
cluster0	0.0308485
cluster0	0.0122501
cluster0	0
cluster0	0.0207096
cluster0	0.00635366
cluster0	0
cluster0	0.00612946
cluster0	0.013289
cluster0	0.0105195
cluster0	0.0127526
cluster0	0.0307271
cluster0	0.00444401
cluster0	0.0200977
cluster0	0.0064932
cluster0	0.00777622
cluster0	0.0307751
cluster0	0.0152849
cluster0	0.0192734
cluster0	0.0215078
cluster0	0.0120255
cluster0	0.0416617
cluster0	0.0444846
cluster0	0.00344945
cluster0	0.0260831
cluster0	0.00616205
cluster0	0.0364298
cluster0	0.0186519
cluster0	0.006302
cluster0	0.0061792
cluster0	0.0131644
cluster0	0.00316619
cluster0	0.0329288
cluster0	0.04896
cluster0	0.00673569
cluster0	0
cluster0	0.0193936
cluster0	0.00947027
cluster0	0.0135184
cluster0	0.0246721
cluster0	0.012311
cluster0	0.0221405
cluster0	0
cluster0	0.00785383
cluster0	0.0276642
cluster0	0
cluster0	0.0099762
cluster0	0.0469162
cluster0	0.0125146
cluster0	0.0323798
cluster0	0.0228232
cluster0	0.0195108
cluster0	0.0138349
cluster0	0.0319073
cluster0	0.012974
cluster0	0.0184723
cluster0	0.0396513
cluster0	0.0187021
cluster0	0.0253073
cluster0	0.0192013
cluster0	0.0155934
cluster0	0.00983047
cluster0	0
cluster0	0.0254932
cluster0	0.0148967
cluster0	0.0187906
cluster0	0.0158653
cluster0	0.0405764
cluster0	0.0206883
cluster0	0.0230562
cluster0	0.0508395
cluster0	0.0316122
cluster0	0.00962899
cluster0	0.0474111
cluster0	0.0303443
cluster0	0.0130616
cluster0	0.0253464
cluster0	0.0237074
cluster0	0.013625
cluster0	0.00855764
cluster0	0.00943821
cluster0	0.04703
cluster0	0.0326008
cluster0	0
cluster0	0.0132847
cluster0	0.00924925
cluster0	0.0250843
cluster0	0.0193046
cluster0	0
cluster0	0.0197789
cluster0	0
cluster0	0.0137891
cluster0	0.0124795
cluster0	0.0127879
cluster0	0.0368052
cluster0	0.0242142
cluster0	0.0326145
cluster0	0.0613948
cluster0	0.00429398
cluster0	0.0118934
cluster0	0.00928827
cluster0	0.00426529
[truncated: 60,170 more rows]

## Sheet: Figure 5a
CHR	START	END	S131-1	S233-1R
chr10	10001	54882	2.02266e+06	1.66972e+06
chr10	54883	66887	1.26666e+06	1.83672e+06
chr10	66888	77790	1.29567e+06	1.55972e+06
chr10	77791	87964	1.31267e+06	1.47072e+06
chr10	87965	97964	1.36366e+06	1.40172e+06
chr10	97965	107980	1.37466e+06	1.46272e+06
chr10	107981	117980	1.29566e+06	1.52672e+06
chr10	117981	129060	1.24565e+06	1.36972e+06
chr10	129061	139060	1.26762e+06	1.37567e+06
chr10	139061	149159	1.30066e+06	1.41172e+06
chr10	149160	159341	1.26165e+06	1.41772e+06
chr10	159342	169341	1.32265e+06	1.44172e+06
chr10	169342	179409	1.31565e+06	1.44672e+06
chr10	179410	189497	1.26166e+06	1.37272e+06
chr10	189498	199497	1.36665e+06	1.44372e+06
chr10	199498	210058	1.25665e+06	1.46572e+06
chr10	210059	220058	1.26065e+06	1.37872e+06
chr10	220059	230058	1.39565e+06	1.46372e+06
chr10	230059	240124	1.39065e+06	1.40371e+06
chr10	240125	250124	1.35366e+06	1.44572e+06
chr10	250125	260124	1.29766e+06	1.42871e+06
chr10	260125	270476	1.31166e+06	1.42171e+06
chr10	270477	280476	1.38467e+06	1.46371e+06
chr10	280477	290476	1.37466e+06	1.43871e+06
chr10	290477	300511	1.39566e+06	1.47671e+06
chr10	300512	310589	1.27667e+06	1.41271e+06
chr10	310590	320589	1.32666e+06	1.45571e+06
chr10	320590	331759	1.63666e+06	1.47572e+06
chr10	331760	341759	1.32166e+06	1.37172e+06
chr10	341760	352314	1.33967e+06	1.44771e+06
chr10	352315	362314	1.28367e+06	1.35171e+06
chr10	362315	372529	1.37667e+06	1.46771e+06
chr10	372530	382529	1.35466e+06	1.43671e+06
chr10	382530	392529	1.24967e+06	1.35472e+06
chr10	392530	403749	1.25266e+06	1.28471e+06
chr10	403750	413791	1.26766e+06	1.46271e+06
chr10	413792	423913	1.30567e+06	1.55871e+06
chr10	423914	434001	1.26466e+06	1.48872e+06
chr10	434002	444001	1.38066e+06	1.44072e+06
chr10	444002	454385	1.40867e+06	1.41071e+06
chr10	454386	464604	1.38366e+06	1.43271e+06
chr10	464605	476023	1.29366e+06	1.41271e+06
chr10	476024	486023	1.22467e+06	1.40972e+06
chr10	486024	496337	1.29767e+06	1.40471e+06
chr10	496338	506337	1.32366e+06	1.39571e+06
chr10	506338	516337	1.22467e+06	1.32671e+06
chr10	516338	526489	1.34867e+06	1.46072e+06
chr10	526490	536737	1.31967e+06	1.36571e+06
chr10	536738	546799	1.35366e+06	1.48271e+06
chr10	546800	556799	1.28367e+06	1.32172e+06
chr10	556800	566799	1.31267e+06	1.39171e+06
chr10	566800	576851	1.35766e+06	1.46371e+06
chr10	576852	586851	1.34066e+06	1.39271e+06
chr10	586852	597188	1.34867e+06	1.43471e+06
chr10	597189	607234	1.31067e+06	1.40571e+06
chr10	607235	617234	1.33267e+06	1.44271e+06
chr10	617235	627234	1.30967e+06	1.31072e+06
chr10	627235	637441	1.39967e+06	1.46272e+06
chr10	637442	647441	1.36367e+06	1.56672e+06
chr10	647442	657803	1.45167e+06	1.52672e+06
chr10	657804	668031	1.41566e+06	1.53072e+06
chr10	668032	678041	1.33066e+06	1.43072e+06
chr10	678042	688041	1.35367e+06	1.31272e+06
chr10	688042	698041	1.25163e+06	1.41068e+06
chr10	698042	708041	1.35766e+06	1.45971e+06
chr10	708042	718247	1.44266e+06	1.41471e+06
chr10	718248	728591	1.55067e+06	1.37671e+06
chr10	728592	738889	1.42167e+06	1.29172e+06
chr10	738890	751203	1.31366e+06	1.42871e+06
chr10	751204	761569	1.35166e+06	1.46172e+06
chr10	761570	771798	1.24266e+06	1.45372e+06
chr10	771799	782292	1.36967e+06	1.47273e+06
chr10	782293	792713	1.39967e+06	1.49173e+06
chr10	792714	803069	1.33166e+06	1.40471e+06
chr10	803070	813069	1.36567e+06	1.45772e+06
chr10	813070	823069	1.38767e+06	1.37171e+06
chr10	823070	833092	1.36666e+06	1.40771e+06
chr10	833093	843092	1.32665e+06	1.34371e+06
chr10	843093	853092	1.30466e+06	1.42471e+06
chr10	853093	863092	1.30866e+06	1.49171e+06
chr10	863093	873092	1.32166e+06	1.39671e+06
chr10	873093	883092	1.27966e+06	1.42371e+06
chr10	883093	893117	1.39166e+06	1.45272e+06
chr10	893118	903117	1.26666e+06	1.43072e+06
chr10	903118	913117	1.35066e+06	1.38871e+06
chr10	913118	923117	1.29166e+06	1.40271e+06
chr10	923118	933117	1.31164e+06	1.48571e+06
chr10	933118	943117	1.37266e+06	1.40571e+06
chr10	943118	954108	1.32867e+06	1.49871e+06
chr10	954109	964374	1.35067e+06	1.41371e+06
chr10	964375	974374	1.31067e+06	1.48371e+06
chr10	974375	984418	1.30066e+06	1.45771e+06
chr10	984419	994637	1.34367e+06	1.35672e+06
chr10	994638	1004637	1.31266e+06	1.43971e+06
chr10	1004638	1014755	1.38467e+06	1.44571e+06
chr10	1014756	1024803	1.40566e+06	1.43271e+06
chr10	1024804	1034864	1.31065e+06	1.39071e+06
chr10	1034865	1045141	1.39166e+06	1.43572e+06
chr10	1045142	1055899	1.33766e+06	1.39672e+06
chr10	1055900	1065899	1.31566e+06	1.41372e+06
chr10	1065900	1075899	1.29766e+06	1.49672e+06
chr10	1075900	1085990	1.37466e+06	1.45372e+06
chr10	1085991	1096016	1.33266e+06	1.43871e+06
chr10	1096017	1106039	1.31467e+06	1.42571e+06
chr10	1106040	1116039	1.34766e+06	1.43571e+06
chr10	1116040	1126343	1.34067e+06	1.49771e+06
chr10	1126344	1136346	1.30466e+06	1.41672e+06
chr10	1136347	1146346	1.26066e+06	1.43072e+06
chr10	1146347	1156351	1.35667e+06	1.46571e+06
chr10	1156352	1166357	1.33667e+06	1.46971e+06
chr10	1166358	1176357	1.32967e+06	1.42871e+06
chr10	1176358	1186357	1.34167e+06	1.46772e+06
chr10	1186358	1196460	1.35767e+06	1.43272e+06
chr10	1196461	1206460	1.33467e+06	1.41672e+06
chr10	1206461	1216460	1.41367e+06	1.45072e+06
chr10	1216461	1227995	1.38966e+06	1.50871e+06
chr10	1227996	1240075	1.19967e+06	1.54772e+06
chr10	1240076	1250944	1.33067e+06	1.44371e+06
chr10	1250945	1262547	1.40166e+06	1.47471e+06
chr10	1262548	1272852	1.34966e+06	1.37472e+06
chr10	1272853	1283441	1.36766e+06	1.41171e+06
chr10	1283442	1293441	1.34567e+06	1.37671e+06
chr10	1293442	1304554	1.29166e+06	1.34471e+06
chr10	1304555	1316420	1.32866e+06	1.39571e+06
chr10	1316421	1326420	1.40966e+06	1.42471e+06
chr10	1326421	1336470	1.32166e+06	1.42572e+06
chr10	1336471	1346586	1.44166e+06	1.50971e+06
chr10	1346587	1356764	1.24867e+06	1.38171e+06
chr10	1356765	1366764	1.29367e+06	1.45672e+06
chr10	1366765	1376784	1.35366e+06	1.41171e+06
chr10	1376785	1386784	1.34966e+06	1.37472e+06
chr10	1386785	1396784	1.31866e+06	1.49972e+06
chr10	1396785	1407187	1.31267e+06	1.43872e+06
chr10	1407188	1417193	1.33967e+06	1.42172e+06
chr10	1417194	1427207	1.30366e+06	1.39271e+06
chr10	1427208	1437207	1.27866e+06	1.46172e+06
chr10	1437208	1447373	1.38266e+06	1.47872e+06
chr10	1447374	1457373	1.28766e+06	1.43571e+06
chr10	1457374	1467429	1.28567e+06	1.44071e+06
chr10	1467430	1477429	1.30767e+06	1.40571e+06
chr10	1477430	1487429	1.33666e+06	1.41071e+06
chr10	1487430	1497429	1.30966e+06	1.36472e+06
chr10	1497430	1507429	1.30566e+06	1.40472e+06
chr10	1507430	1517429	1.34466e+06	1.48871e+06
chr10	1517430	1527429	1.35766e+06	1.46571e+06
chr10	1527430	1537429	1.31767e+06	1.31871e+06
chr10	1537430	1548125	1.21467e+06	1.42772e+06
chr10	1548126	1558125	1.35267e+06	1.42471e+06
chr10	1558126	1568650	1.32067e+06	1.47671e+06
chr10	1568651	1578650	1.34067e+06	1.41072e+06
chr10	1578651	1588651	1.29766e+06	1.37971e+06
chr10	1588652	1598909	1.35067e+06	1.44271e+06
chr10	1598910	1608909	1.29066e+06	1.34271e+06
chr10	1608910	1618963	1.39666e+06	1.52971e+06
chr10	1618964	1628963	1.36466e+06	1.44172e+06
chr10	1628964	1638963	1.29966e+06	1.44471e+06
chr10	1638964	1648963	1.30966e+06	1.45871e+06
chr10	1648964	1658963	1.30367e+06	1.45271e+06
chr10	1658964	1669027	1.30567e+06	1.40172e+06
chr10	1669028	1679027	1.36767e+06	1.41471e+06
chr10	1679028	1689027	1.36766e+06	1.38571e+06
chr10	1689028	1699027	1.29466e+06	1.39571e+06
chr10	1699028	1710047	1.28667e+06	1.27371e+06
chr10	1710048	1720071	1.27166e+06	1.44371e+06
chr10	1720072	1730071	1.39066e+06	1.49471e+06
chr10	1730072	1740071	1.31366e+06	1.40772e+06
chr10	1740072	1750071	1.34966e+06	1.45271e+06
chr10	1750072	1760251	1.26966e+06	1.40872e+06
chr10	1760252	1772671	1.30666e+06	1.43271e+06
chr10	1772672	1782691	1.31366e+06	1.42171e+06
chr10	1782692	1792774	1.33166e+06	1.48672e+06
chr10	1792775	1802822	1.33466e+06	1.48372e+06
chr10	1802823	1812838	1.25766e+06	1.46272e+06
chr10	1812839	1822838	1.40265e+06	1.45473e+06
chr10	1822839	1832838	1.33866e+06	1.45972e+06
chr10	1832839	1842838	1.31566e+06	1.41872e+06
chr10	1842839	1852838	1.37766e+06	1.45672e+06
chr10	1852839	1862838	1.28766e+06	1.39171e+06
chr10	1862839	1872838	1.34966e+06	1.49371e+06
chr10	1872839	1882838	1.36066e+06	1.39471e+06
chr10	1882839	1892838	1.31766e+06	1.41372e+06
chr10	1892839	1902855	1.29966e+06	1.40672e+06
chr10	1902856	1912916	1.36065e+06	1.45972e+06
chr10	1912917	1922916	1.36665e+06	1.52673e+06
chr10	1922917	1932916	1.33566e+06	1.44172e+06
chr10	1932917	1942916	1.27966e+06	1.37371e+06
chr10	1942917	1952933	1.32166e+06	1.46272e+06
chr10	1952934	1962949	1.34866e+06	1.40572e+06
chr10	1962950	1973099	1.27066e+06	1.41371e+06
chr10	1973100	1983099	1.26166e+06	1.41072e+06
chr10	1983100	1993125	1.27666e+06	1.39672e+06
chr10	1993126	2003125	1.31165e+06	1.41871e+06
chr10	2003126	2013125	1.33966e+06	1.40271e+06
chr10	2013126	2023125	1.32766e+06	1.45471e+06
chr10	2023126	2033581	1.27166e+06	1.48172e+06
chr10	2033582	2043593	1.38165e+06	1.44172e+06
chr10	2043594	2053593	1.35765e+06	1.47072e+06
chr10	2053594	2063593	1.31166e+06	1.43972e+06
chr10	2063594	2073593	1.31566e+06	1.46372e+06
chr10	2073594	2083613	1.34166e+06	1.44972e+06
chr10	2083614	2093613	1.34566e+06	1.42571e+06
chr10	2093614	2103613	1.27466e+06	1.41671e+06
chr10	2103614	2113613	1.27566e+06	1.47772e+06
chr10	2113614	2123613	1.28066e+06	1.45071e+06
chr10	2123614	2133613	1.24666e+06	1.49972e+06
chr10	2133614	2143613	1.28666e+06	1.43271e+06
chr10	2143614	2153613	1.31766e+06	1.47472e+06
chr10	2153614	2163613	1.36066e+06	1.44872e+06
chr10	2163614	2173613	1.35366e+06	1.45071e+06
chr10	2173614	2183613	1.24466e+06	1.36571e+06
chr10	2183614	2193646	1.34566e+06	1.43372e+06
chr10	2193647	2203692	1.31966e+06	1.43372e+06
chr10	2203693	2213692	1.40366e+06	1.52072e+06
chr10	2213693	2223692	1.23466e+06	1.50172e+06
chr10	2223693	2234197	1.27866e+06	1.53672e+06
chr10	2234198	2244197	1.25066e+06	1.38872e+06
chr10	2244198	2255081	1.33066e+06	1.43571e+06
chr10	2255082	2265081	1.35265e+06	1.42572e+06
chr10	2265082	2275155	1.27162e+06	1.37767e+06
chr10	2275156	2285155	1.34066e+06	1.48472e+06
chr10	2285156	2295181	1.41266e+06	1.41671e+06
chr10	2295182	2305181	1.27666e+06	1.39971e+06
chr10	2305182	2315181	1.27866e+06	1.39872e+06
chr10	2315182	2325229	1.35366e+06	1.40671e+06
chr10	2325230	2335229	1.25264e+06	1.43669e+06
chr10	2335230	2345551	1.34166e+06	1.43872e+06
chr10	2345552	2355579	1.24662e+06	1.36669e+06
chr10	2355580	2365579	1.27566e+06	1.42372e+06
chr10	2365580	2375720	1.31766e+06	1.39372e+06
chr10	2375721	2385720	1.33566e+06	1.48071e+06
chr10	2385721	2395720	1.74066e+06	1.55972e+06
chr10	2395721	2405730	1.30166e+06	1.39872e+06
chr10	2405731	2415730	1.35466e+06	1.46872e+06
chr10	2415731	2425730	1.29866e+06	1.43172e+06
chr10	2425731	2435730	1.29366e+06	1.32972e+06
chr10	2435731	2445730	1.26065e+06	1.3987e+06
chr10	2445731	2455730	1.33065e+06	1.41872e+06
chr10	2455731	2465730	1.28665e+06	1.39273e+06
chr10	2465731	2475730	1.32266e+06	1.50172e+06
chr10	2475731	2485730	1.31664e+06	1.4627e+06
chr10	2485731	2496491	1.27866e+06	1.35172e+06
chr10	2496492	2506491	1.34766e+06	1.42272e+06
chr10	2506492	2516492	1.24966e+06	1.38872e+06
chr10	2516493	2526882	1.38866e+06	1.45872e+06
chr10	2526883	2536966	1.30366e+06	1.45271e+06
chr10	2536967	2547007	1.31166e+06	1.45171e+06
chr10	2547008	2557007	1.35166e+06	1.43872e+06
chr10	2557008	2567007	1.31565e+06	1.43772e+06
chr10	2567008	2577015	1.26065e+06	1.45572e+06
chr10	2577016	2587133	1.23859e+06	1.34865e+06
chr10	2587134	2597146	1.34966e+06	1.47072e+06
chr10	2597147	2607151	1.29266e+06	1.41372e+06
chr10	2607152	2617151	1.32666e+06	1.39672e+06
chr10	2617152	2627151	1.32466e+06	1.47871e+06
chr10	2627152	2637170	1.34566e+06	1.32472e+06
chr10	2637171	2647179	1.27266e+06	1.44072e+06
chr10	2647180	2657179	1.40966e+06	1.48372e+06
chr10	2657180	2667179	1.30766e+06	1.32772e+06
chr10	2667180	2677179	1.25066e+06	1.41072e+06
chr10	2677180	2687179	1.30666e+06	1.46072e+06
chr10	2687180	2697179	1.35766e+06	1.47972e+06
chr10	2697180	2707179	1.30566e+06	1.46272e+06
chr10	2707180	2717179	1.29066e+06	1.38972e+06
chr10	2717180	2727190	1.32366e+06	1.38771e+06
chr10	2727191	2737190	1.36066e+06	1.44471e+06
chr10	2737191	2747190	1.34666e+06	1.48472e+06
chr10	2747191	2757190	1.24165e+06	1.38771e+06
chr10	2757191	2767190	1.32066e+06	1.42371e+06
chr10	2767191	2777190	1.31666e+06	1.39672e+06
chr10	2777191	2787195	1.29666e+06	1.41372e+06
chr10	2787196	2797195	1.29766e+06	1.45672e+06
chr10	2797196	2807853	1.32566e+06	1.42372e+06
chr10	2807854	2817853	1.31366e+06	1.34971e+06
chr10	2817854	2827853	1.29764e+06	1.4487e+06
chr10	2827854	2837907	1.34666e+06	1.50571e+06
chr10	2837908	2847907	1.27966e+06	1.40371e+06
chr10	2847908	2857907	1.24466e+06	1.44172e+06
chr10	2857908	2867907	1.37566e+06	1.47572e+06
chr10	2867908	2877907	1.33766e+06	1.45072e+06
chr10	2877908	2887908	1.37766e+06	1.49771e+06
chr10	2887909	2897949	1.36566e+06	1.45671e+06
chr10	2897950	2907949	1.39566e+06	1.41871e+06
chr10	2907950	2917949	1.28366e+06	1.44372e+06
chr10	2917950	2927949	1.40066e+06	1.43571e+06
chr10	2927950	2937960	1.34566e+06	1.38271e+06
chr10	2937961	2948031	1.28866e+06	1.45071e+06
chr10	2948032	2958034	1.37466e+06	1.43071e+06
chr10	2958035	2968034	1.39966e+06	1.42171e+06
chr10	2968035	2978034	1.30866e+06	1.34271e+06
chr10	2978035	2988051	1.25466e+06	1.37971e+06
chr10	2988052	2998070	1.25466e+06	1.39371e+06
chr10	2998071	3008075	1.32966e+06	1.36771e+06
chr10	3008076	3018075	1.28166e+06	1.45371e+06
chr10	3018076	3028084	1.32766e+06	1.48571e+06
chr10	3028085	3038084	1.34366e+06	1.45371e+06
chr10	3038085	3048177	1.28066e+06	1.35271e+06
chr10	3048178	3058283	1.28966e+06	1.42571e+06
chr10	3058284	3068308	1.31466e+06	1.41072e+06
chr10	3068309	3078324	1.29367e+06	1.33272e+06
chr10	3078325	3088660	1.30167e+06	1.38972e+06
chr10	3088661	3098706	1.23666e+06	1.40971e+06
chr10	3098707	3109063	1.29367e+06	1.36472e+06
chr10	3109064	3119063	1.30467e+06	1.40671e+06
chr10	3119064	3129065	1.36467e+06	1.49672e+06
chr10	3129066	3139065	1.36967e+06	1.43571e+06
chr10	3139066	3149065	1.29966e+06	1.45271e+06
chr10	3149066	3159065	1.36066e+06	1.45671e+06
chr10	3159066	3169065	1.32266e+06	1.47371e+06
chr10	3169066	3179065	1.35366e+06	1.44472e+06
chr10	3179066	3189242	1.33866e+06	1.38071e+06
chr10	3189243	3199242	1.38566e+06	1.43371e+06
chr10	3199243	3209242	1.27967e+06	1.34171e+06
chr10	3209243	3219242	1.34666e+06	1.37771e+06
chr10	3219243	3230046	1.30866e+06	1.42471e+06
chr10	3230047	3240046	1.35467e+06	1.45371e+06
chr10	3240047	3250046	1.40666e+06	1.48771e+06
chr10	3250047	3260378	1.32966e+06	1.49971e+06
chr10	3260379	3270398	1.35066e+06	1.46971e+06
chr10	3270399	3280398	1.29966e+06	1.39171e+06
chr10	3280399	3290398	1.33666e+06	1.44471e+06
chr10	3290399	3300398	1.31066e+06	1.36171e+06
chr10	3300399	3310398	1.35366e+06	1.44171e+06
chr10	3310399	3320606	1.46466e+06	1.55472e+06
chr10	3320607	3330606	1.29166e+06	1.47471e+06
chr10	3330607	3340606	1.32366e+06	1.40571e+06
chr10	3340607	3350606	1.27466e+06	1.49071e+06
chr10	3350607	3360606	1.40366e+06	1.41271e+06
chr10	3360607	3370606	1.28566e+06	1.42171e+06
chr10	3370607	3380719	1.28466e+06	1.42371e+06
chr10	3380720	3390719	1.30466e+06	1.42671e+06
chr10	3390720	3400719	1.33566e+06	1.39471e+06
chr10	3400720	3410719	1.37466e+06	1.39471e+06
chr10	3410720	3420735	1.53266e+06	1.6577e+06
chr10	3420736	3430735	1.30366e+06	1.43371e+06
chr10	3430736	3440742	1.45166e+06	1.56771e+06
chr10	3440743	3450742	1.33966e+06	1.44772e+06
chr10	3450743	3460742	1.34866e+06	1.45171e+06
chr10	3460743	3470742	1.20466e+06	1.37271e+06
chr10	3470743	3480742	1.27566e+06	1.46771e+06
chr10	3480743	3490742	1.33866e+06	1.43871e+06
chr10	3490743	3500742	1.30866e+06	1.43472e+06
chr10	3500743	3510742	1.28666e+06	1.46471e+06
chr10	3510743	3520753	1.29366e+06	1.28671e+06
chr10	3520754	3530787	1.25166e+06	1.47871e+06
chr10	3530788	3540787	1.34366e+06	1.40871e+06
chr10	3540788	3551151	1.26866e+06	1.40171e+06
chr10	3551152	3561507	1.30366e+06	1.42471e+06
chr10	3561508	3571507	1.38266e+06	1.39871e+06
chr10	3571508	3581507	1.28366e+06	1.45172e+06
chr10	3581508	3591507	1.34766e+06	1.44971e+06
chr10	3591508	3601507	1.31266e+06	1.37772e+06
chr10	3601508	3611507	1.33066e+06	1.45872e+06
chr10	3611508	3621507	1.31165e+06	1.44872e+06
chr10	3621508	3631507	1.30466e+06	1.46172e+06
chr10	3631508	3641507	1.31666e+06	1.42971e+06
chr10	3641508	3651507	1.25766e+06	1.46371e+06
chr10	3651508	3661507	1.40266e+06	1.47071e+06
chr10	3661508	3671507	1.29367e+06	1.40871e+06
chr10	3671508	3681512	1.42566e+06	1.36071e+06
chr10	3681513	3691512	1.33066e+06	1.42571e+06
chr10	3691513	3701512	1.32466e+06	1.43771e+06
chr10	3701513	3711585	1.25066e+06	1.41071e+06
chr10	3711586	3721603	1.33166e+06	1.35171e+06
chr10	3721604	3731603	1.29366e+06	1.43072e+06
chr10	3731604	3741603	1.39566e+06	1.41072e+06
chr10	3741604	3751638	1.37466e+06	1.37271e+06
chr10	3751639	3761638	1.32066e+06	1.41171e+06
chr10	3761639	3772263	1.35166e+06	1.41771e+06
chr10	3772264	3782311	1.33266e+06	1.36971e+06
chr10	3782312	3792311	1.33766e+06	1.48572e+06
chr10	3792312	3802311	1.37366e+06	1.36872e+06
chr10	3802312	3812319	1.28166e+06	1.42871e+06
chr10	3812320	3822319	1.32366e+06	1.37571e+06
chr10	3822320	3832319	1.33066e+06	1.45171e+06
chr10	3832320	3842319	1.34366e+06	1.41172e+06
chr10	3842320	3852319	1.26466e+06	1.36472e+06
chr10	3852320	3862319	1.30266e+06	1.3147e+06
chr10	3862320	3872319	1.33166e+06	1.38872e+06
chr10	3872320	3882319	1.35866e+06	1.37171e+06
chr10	3882320	3892319	1.22666e+06	1.32571e+06
chr10	3892320	3902319	1.31366e+06	1.38571e+06
chr10	3902320	3912319	1.30666e+06	1.46571e+06
chr10	3912320	3922319	1.37066e+06	1.39471e+06
chr10	3922320	3932362	1.25266e+06	1.40371e+06
chr10	3932363	3942364	1.33266e+06	1.41671e+06
chr10	3942365	3952364	1.32066e+06	1.38371e+06
chr10	3952365	3962364	1.33366e+06	1.40971e+06
chr10	3962365	3972364	1.33266e+06	1.43071e+06
chr10	3972365	3982364	1.29066e+06	1.46072e+06
chr10	3982365	3992364	1.33266e+06	1.41971e+06
chr10	3992365	4002364	1.23266e+06	1.42772e+06
chr10	4002365	4012364	1.27766e+06	1.44571e+06
chr10	4012365	4022364	1.25266e+06	1.39171e+06
chr10	4022365	4032370	1.33466e+06	1.43271e+06
chr10	4032371	4042370	1.25466e+06	1.41572e+06
chr10	4042371	4052372	1.37366e+06	1.43771e+06
chr10	4052373	4062373	1.27665e+06	1.44371e+06
chr10	4062374	4072373	1.28666e+06	1.43871e+06
chr10	4072374	4082373	1.31466e+06	1.43471e+06
chr10	4082374	4092399	1.29866e+06	1.38071e+06
chr10	4092400	4102404	1.33066e+06	1.40572e+06
chr10	4102405	4112404	1.30465e+06	1.49072e+06
chr10	4112405	4122434	1.25366e+06	1.46672e+06
chr10	4122435	4132434	1.31466e+06	1.38871e+06
chr10	4132435	4142434	1.31266e+06	1.47572e+06
chr10	4142435	4152488	1.35366e+06	1.42772e+06
chr10	4152489	4162488	1.36366e+06	1.41772e+06
chr10	4162489	4172488	1.34566e+06	1.40971e+06
chr10	4172489	4182488	1.31466e+06	1.42172e+06
chr10	4182489	4192488	1.33166e+06	1.39271e+06
chr10	4192489	4202488	1.24365e+06	1.4077e+06
chr10	4202489	4212488	1.31366e+06	1.42371e+06
chr10	4212489	4222488	1.35366e+06	1.41372e+06
chr10	4222489	4232506	1.36265e+06	1.40472e+06
chr10	4232507	4242506	1.25665e+06	1.49372e+06
chr10	4242507	4252506	1.20866e+06	1.26771e+06
chr10	4252507	4262506	1.27966e+06	1.42472e+06
chr10	4262507	4272506	1.30066e+06	1.42671e+06
chr10	4272507	4282506	1.27766e+06	1.42572e+06
chr10	4282507	4292506	1.32166e+06	1.40771e+06
chr10	4292507	4302509	1.30666e+06	1.40772e+06
chr10	4302510	4312509	1.35766e+06	1.47271e+06
chr10	4312510	4322512	1.33066e+06	1.43172e+06
chr10	4322513	4332512	1.34766e+06	1.43672e+06
chr10	4332513	4342512	1.28366e+06	1.44471e+06
chr10	4342513	4352513	1.33165e+06	1.43972e+06
chr10	4352514	4362513	1.28166e+06	1.46172e+06
chr10	4362514	4372513	1.31765e+06	1.43372e+06
chr10	4372514	4382513	1.30465e+06	1.43472e+06
chr10	4382514	4392513	1.32766e+06	1.36372e+06
chr10	4392514	4402513	1.29065e+06	1.42972e+06
chr10	4402514	4412513	1.26366e+06	1.40072e+06
chr10	4412514	4422733	1.25465e+06	1.37473e+06
chr10	4422734	4432733	1.30666e+06	1.43873e+06
chr10	4432734	4442733	1.30066e+06	1.42872e+06
chr10	4442734	4452733	1.25565e+06	1.40072e+06
chr10	4452734	4462733	1.26266e+06	1.45372e+06
chr10	4462734	4472733	1.27465e+06	1.39772e+06
chr10	4472734	4482733	1.32166e+06	1.46172e+06
chr10	4482734	4492733	1.30366e+06	1.43772e+06
chr10	4492734	4502733	1.27563e+06	1.2987e+06
chr10	4502734	4512733	1.36566e+06	1.42872e+06
chr10	4512734	4522741	1.35666e+06	1.40672e+06
chr10	4522742	4532904	1.33665e+06	1.44672e+06
chr10	4532905	4542904	1.32566e+06	1.36372e+06
chr10	4542905	4552904	1.32765e+06	1.50072e+06
chr10	4552905	4562904	1.34065e+06	1.42272e+06
chr10	4562905	4572904	1.25965e+06	1.37272e+06
chr10	4572905	4582912	1.29266e+06	1.44772e+06
chr10	4582913	4593139	1.36065e+06	1.46372e+06
chr10	4593140	4603578	1.30566e+06	1.42172e+06
chr10	4603579	4613578	1.32866e+06	1.41173e+06
chr10	4613579	4623578	1.26666e+06	1.42073e+06
chr10	4623579	4633578	1.29466e+06	1.35471e+06
chr10	4633579	4643578	1.35466e+06	1.42772e+06
chr10	4643579	4653578	1.32966e+06	1.37172e+06
chr10	4653579	4663578	1.38366e+06	1.48072e+06
chr10	4663579	4673578	1.05965e+06	1.32273e+06
chr10	4673579	4683578	1.34465e+06	1.42972e+06
chr10	4683579	4693578	1.34665e+06	1.42271e+06
chr10	4693579	4703578	1.29966e+06	1.40772e+06
chr10	4703579	4713578	1.31866e+06	1.50671e+06
chr10	4713579	4723578	1.27266e+06	1.47772e+06
chr10	4723579	4733578	1.30765e+06	1.40673e+06
chr10	4733579	4743578	1.24666e+06	1.43372e+06
chr10	4743579	4753578	1.25865e+06	1.45372e+06
chr10	4753579	4763592	1.36466e+06	1.41571e+06
chr10	4763593	4773592	1.35565e+06	1.53272e+06
chr10	4773593	4783596	1.33065e+06	1.48272e+06
chr10	4783597	4793608	1.38765e+06	1.36973e+06
chr10	4793609	4803655	1.33966e+06	1.38671e+06
chr10	4803656	4813655	1.26466e+06	1.40872e+06
chr10	4813656	4824134	1.38066e+06	1.50972e+06
chr10	4824135	4834134	1.30466e+06	1.40372e+06
chr10	4834135	4844134	1.32666e+06	1.39271e+06
chr10	4844135	4854175	1.38366e+06	1.40972e+06
chr10	4854176	4865132	1.29966e+06	1.40672e+06
chr10	4865133	4875132	1.27766e+06	1.45772e+06
chr10	4875133	4885132	1.36966e+06	1.47171e+06
chr10	4885133	4895132	1.27965e+06	1.49671e+06
chr10	4895133	4906006	1.32566e+06	1.45472e+06
chr10	4906007	4916006	1.24562e+06	1.38369e+06
chr10	4916007	4926006	1.35366e+06	1.43672e+06
chr10	4926007	4936727	1.30566e+06	1.49072e+06
chr10	4936728	4947181	1.29166e+06	1.50271e+06
chr10	4947182	4957792	1.29766e+06	1.38571e+06
chr10	4957793	4969912	1.40466e+06	1.45272e+06
chr10	4969913	4983275	1.30666e+06	1.52772e+06
chr10	4983276	4996201	1.27066e+06	1.34872e+06
chr10	4996202	5008611	1.22366e+06	1.42472e+06
chr10	5008612	5019275	1.33766e+06	1.38171e+06
chr10	5019276	5030305	1.25666e+06	1.45071e+06
chr10	5030306	5040315	1.35666e+06	1.46671e+06
chr10	5040316	5050315	1.31866e+06	1.45071e+06
chr10	5050316	5060634	1.25267e+06	1.39071e+06
chr10	5060635	5070634	1.29866e+06	1.54172e+06
chr10	5070635	5080634	1.34266e+06	1.40071e+06
chr10	5080635	5091627	1.30765e+06	1.38372e+06
chr10	5091628	5101640	1.30965e+06	1.44472e+06
chr10	5101641	5112650	1.17566e+06	1.33872e+06
chr10	5112651	5123040	1.37165e+06	1.36772e+06
chr10	5123041	5133040	1.35066e+06	1.48472e+06
chr10	5133041	5143393	1.33865e+06	1.45072e+06
chr10	5143394	5154562	1.34166e+06	1.46272e+06
chr10	5154563	5164562	1.33466e+06	1.39071e+06
chr10	5164563	5174907	1.35665e+06	1.49572e+06
chr10	5174908	5186529	1.35065e+06	1.40571e+06
chr10	5186530	5196529	1.36066e+06	1.44272e+06
chr10	5196530	5206544	1.33966e+06	1.39072e+06
chr10	5206545	5216547	1.32066e+06	1.45672e+06
chr10	5216548	5228131	1.33966e+06	1.43571e+06
chr10	5228132	5238449	1.36766e+06	1.30071e+06
chr10	5238450	5254299	1.32166e+06	1.40371e+06
chr10	5254300	5264706	1.29766e+06	1.46771e+06
chr10	5264707	5274706	1.34465e+06	1.48772e+06
chr10	5274707	5284706	1.24466e+06	1.42572e+06
chr10	5284707	5295004	1.31866e+06	1.41171e+06
chr10	5295005	5305062	1.31466e+06	1.39171e+06
chr10	5305063	5315074	1.31466e+06	1.37871e+06
chr10	5315075	5325122	1.27966e+06	1.36571e+06
chr10	5325123	5335177	1.37166e+06	1.41371e+06
chr10	5335178	5345222	1.30566e+06	1.41671e+06
chr10	5345223	5355316	1.29966e+06	1.53571e+06
chr10	5355317	5365316	1.25666e+06	1.36972e+06
chr10	5365317	5375316	1.41566e+06	1.43171e+06
chr10	5375317	5385330	1.33566e+06	1.44971e+06
chr10	5385331	5395330	1.29966e+06	1.41271e+06
chr10	5395331	5405330	1.32666e+06	1.35172e+06
chr10	5405331	5415330	1.32565e+06	1.41172e+06
chr10	5415331	5425330	1.33666e+06	1.49972e+06
chr10	5425331	5435452	1.28365e+06	1.42072e+06
chr10	5435453	5445452	1.27666e+06	1.41472e+06
chr10	5445453	5455452	1.32265e+06	1.34172e+06
chr10	5455453	5465452	1.32566e+06	1.47072e+06
chr10	5465453	5475938	1.33767e+06	1.43171e+06
chr10	5475939	5486116	1.33067e+06	1.40672e+06
chr10	5486117	5496116	1.26467e+06	1.47371e+06
chr10	5496117	5506116	1.31767e+06	1.42872e+06
chr10	5506117	5516116	1.33667e+06	1.44372e+06
chr10	5516117	5526116	1.24667e+06	1.40272e+06
chr10	5526117	5536116	1.31367e+06	1.37471e+06
chr10	5536117	5546116	1.31166e+06	1.45672e+06
chr10	5546117	5556116	1.30167e+06	1.40771e+06
chr10	5556117	5566116	1.29767e+06	1.43172e+06
chr10	5566117	5576116	1.31167e+06	1.41971e+06
chr10	5576117	5586132	1.26867e+06	1.37871e+06
chr10	5586133	5596132	1.30167e+06	1.41871e+06
chr10	5596133	5606132	1.27367e+06	1.45171e+06
chr10	5606133	5616132	1.34067e+06	1.42571e+06
chr10	5616133	5626132	1.29467e+06	1.28572e+06
chr10	5626133	5636152	1.31767e+06	1.37571e+06
chr10	5636153	5646152	1.32866e+06	1.42571e+06
chr10	5646153	5656152	1.32367e+06	1.37371e+06
chr10	5656153	5666156	1.25367e+06	1.42371e+06
chr10	5666157	5676166	1.34366e+06	1.43372e+06
chr10	5676167	5686166	1.30666e+06	1.50472e+06
chr10	5686167	5696166	1.31466e+06	1.46572e+06
chr10	5696167	5706173	1.30966e+06	1.41972e+06
chr10	5706174	5716173	1.35166e+06	1.47072e+06
chr10	5716174	5726173	1.24566e+06	1.39072e+06
chr10	5726174	5736173	1.32466e+06	1.41772e+06
chr10	5736174	5746213	1.34166e+06	1.44272e+06
chr10	5746214	5756253	1.32166e+06	1.40171e+06
chr10	5756254	5766253	1.34966e+06	1.44072e+06
chr10	5766254	5776304	1.35466e+06	1.45971e+06
chr10	5776305	5786328	1.38766e+06	1.42072e+06
chr10	5786329	5796337	1.29366e+06	1.37471e+06
chr10	5796338	5806342	1.30166e+06	1.44372e+06
chr10	5806343	5816342	1.34566e+06	1.47872e+06
chr10	5816343	5826342	1.32566e+06	1.38471e+06
chr10	5826343	5836342	1.34467e+06	1.38571e+06
chr10	5836343	5846342	1.21067e+06	1.42271e+06
chr10	5846343	5856342	1.33467e+06	1.16071e+06
chr10	5856343	5866397	1.32467e+06	1.42171e+06
chr10	5866398	5876404	1.30467e+06	1.39171e+06
chr10	5876405	5886419	1.29266e+06	1.38671e+06
chr10	5886420	5896419	1.31965e+06	1.43071e+06
chr10	5896420	5906419	1.28666e+06	1.43871e+06
chr10	5906420	5916419	1.24066e+06	1.40071e+06
chr10	5916420	5926419	1.45066e+06	1.52271e+06
chr10	5926420	5936419	1.27666e+06	1.36271e+06
chr10	5936420	5946419	1.29267e+06	1.35671e+06
chr10	5946420	5956419	1.35467e+06	1.34271e+06
chr10	5956420	5966419	1.31067e+06	1.39971e+06
chr10	5966420	5976419	1.27866e+06	1.35572e+06
chr10	5976420	5986419	1.32166e+06	1.48272e+06
chr10	5986420	5996419	1.28766e+06	1.38072e+06
chr10	5996420	6006513	1.24066e+06	1.33471e+06
chr10	6006514	6016559	1.35466e+06	1.46371e+06
chr10	6016560	6026577	1.35067e+06	1.36171e+06
chr10	6026578	6036577	1.26165e+06	1.40971e+06
chr10	6036578	6046577	1.30866e+06	1.43072e+06
chr10	6046578	6056654	1.25967e+06	1.39171e+06
chr10	6056655	6066654	1.27466e+06	1.44871e+06
chr10	6066655	6076659	1.27966e+06	1.42571e+06
chr10	6076660	6086669	1.35466e+06	1.35571e+06
chr10	6086670	6096669	1.32065e+06	1.43471e+06
chr10	6096670	6106669	1.32966e+06	1.47972e+06
chr10	6106670	6116669	1.27666e+06	1.43771e+06
chr10	6116670	6126691	1.29666e+06	1.43071e+06
chr10	6126692	6136691	1.30967e+06	1.41071e+06
chr10	6136692	6146691	1.38067e+06	1.47172e+06
chr10	6146692	6156706	1.31267e+06	1.32371e+06
chr10	6156707	6166819	1.27266e+06	1.36971e+06
chr10	6166820	6176819	1.37367e+06	1.35471e+06
chr10	6176820	6186834	1.28367e+06	1.44671e+06
chr10	6186835	6196868	1.32767e+06	1.41671e+06
chr10	6196869	6207426	1.36867e+06	1.45473e+06
chr10	6207427	6217726	1.26467e+06	1.33772e+06
chr10	6217727	6227726	1.38567e+06	1.50872e+06
chr10	6227727	6237726	1.37267e+06	1.42672e+06
chr10	6237727	6247726	1.36766e+06	1.38971e+06
chr10	6247727	6257739	1.26966e+06	1.45871e+06
chr10	6257740	6267772	1.36966e+06	1.41471e+06
chr10	6267773	6277777	1.30966e+06	1.45371e+06
chr10	6277778	6287777	1.27666e+06	1.36871e+06
chr10	6287778	6298989	1.26166e+06	1.43071e+06
chr10	6298990	6308993	1.30966e+06	1.43571e+06
chr10	6308994	6318998	1.32266e+06	1.43971e+06
chr10	6318999	6328998	1.31466e+06	1.44971e+06
chr10	6328999	6338998	1.30166e+06	1.34471e+06
chr10	6338999	6348998	1.28466e+06	1.40171e+06
chr10	6348999	6359459	1.26966e+06	1.33972e+06
chr10	6359460	6369459	1.31566e+06	1.36772e+06
chr10	6369460	6385001	1.27766e+06	1.37371e+06
chr10	6385002	6395001	1.25566e+06	1.41871e+06
chr10	6395002	6405001	1.32366e+06	1.36071e+06
chr10	6405002	6415012	1.30166e+06	1.41171e+06
chr10	6415013	6425012	1.28166e+06	1.42271e+06
chr10	6425013	6435012	1.36866e+06	1.40671e+06
chr10	6435013	6445012	1.32066e+06	1.47971e+06
chr10	6445013	6457560	1.30966e+06	1.33471e+06
chr10	6457561	6467560	1.43766e+06	1.55371e+06
chr10	6467561	6477560	1.32866e+06	1.51771e+06
chr10	6477561	6487560	1.34366e+06	1.38571e+06
chr10	6487561	6497560	1.32066e+06	1.34271e+06
chr10	6497561	6507566	1.29665e+06	1.39071e+06
chr10	6507567	6517566	1.26966e+06	1.45871e+06
chr10	6517567	6527566	1.26966e+06	1.40671e+06
chr10	6527567	6537566	1.30766e+06	1.36571e+06
chr10	6537567	6548883	1.35266e+06	1.41171e+06
chr10	6548884	6558885	1.27266e+06	1.38971e+06
chr10	6558886	6568885	1.30966e+06	1.37571e+06
chr10	6568886	6578885	1.35666e+06	1.35671e+06
chr10	6578886	6588885	1.30165e+06	1.39571e+06
chr10	6588886	6598885	1.29666e+06	1.41372e+06
chr10	6598886	6608904	1.35266e+06	1.42971e+06
chr10	6608905	6618930	1.35566e+06	1.45772e+06
chr10	6618931	6628930	1.26266e+06	1.43171e+06
chr10	6628931	6640135	1.35466e+06	1.47371e+06
chr10	6640136	6650237	1.29366e+06	1.36171e+06
chr10	6650238	6660237	1.31466e+06	1.41072e+06
chr10	6660238	6670368	1.28666e+06	1.35972e+06
chr10	6670369	6680554	1.33765e+06	1.46071e+06
chr10	6680555	6690582	1.32466e+06	1.45071e+06
chr10	6690583	6700658	1.35566e+06	1.48371e+06
chr10	6700659	6710658	1.26266e+06	1.38972e+06
chr10	6710659	6720658	1.29166e+06	1.38571e+06
chr10	6720659	6730658	1.30366e+06	1.38671e+06
chr10	6730659	6740658	1.36566e+06	1.41771e+06
chr10	6740659	6750658	1.31566e+06	1.36471e+06
chr10	6750659	6760658	1.28966e+06	1.51271e+06
chr10	6760659	6770658	1.25266e+06	1.35271e+06
chr10	6770659	6780658	1.29966e+06	1.37971e+06
chr10	6780659	6790758	1.27065e+06	1.42471e+06
chr10	6790759	6802180	1.10066e+06	1.12671e+06
chr10	6802181	6814220	1.27166e+06	1.38371e+06
chr10	6814221	6824220	1.44366e+06	1.51571e+06
chr10	6824221	6835897	1.47464e+06	1.6437e+06
chr10	6835898	6845897	1.2226e+06	1.35066e+06
chr10	6845898	6855897	1.28765e+06	1.36972e+06
chr10	6855898	6867716	1.37366e+06	1.39872e+06
chr10	6867717	6877716	1.33066e+06	1.46871e+06
chr10	6877717	6887716	1.33766e+06	1.39871e+06
chr10	6887717	6897716	1.35966e+06	1.44972e+06
chr10	6897717	6908621	1.37066e+06	1.44372e+06
chr10	6908622	6918621	1.32966e+06	1.35371e+06
chr10	6918622	6928621	1.29966e+06	1.50472e+06
chr10	6928622	6938621	1.28866e+06	1.36471e+06
chr10	6938622	6948641	1.28366e+06	1.36371e+06
chr10	6948642	6958641	1.30366e+06	1.43671e+06
chr10	6958642	6968641	1.27966e+06	1.37072e+06
chr10	6968642	6978641	1.26966e+06	1.36671e+06
chr10	6978642	6988649	1.28666e+06	1.40071e+06
chr10	6988650	6999012	1.27866e+06	1.44872e+06
chr10	6999013	7009012	1.29966e+06	1.36371e+06
chr10	7009013	7019012	1.29366e+06	1.48672e+06
chr10	7019013	7029012	1.34266e+06	1.44072e+06
chr10	7029013	7039113	1.20066e+06	1.27871e+06
chr10	7039114	7049113	1.31566e+06	1.35571e+06
chr10	7049114	7061956	1.24066e+06	1.35371e+06
chr10	7061957	7073053	1.33966e+06	1.35371e+06
chr10	7073054	7083053	1.44666e+06	1.39771e+06
chr10	7083054	7093053	1.29766e+06	1.43671e+06
chr10	7093054	7103053	1.37366e+06	1.41571e+06
chr10	7103054	7113053	1.31066e+06	1.38871e+06
chr10	7113054	7123053	1.36066e+06	1.42871e+06
chr10	7123054	7133053	1.30166e+06	1.42171e+06
chr10	7133054	7146602	1.32966e+06	1.40771e+06
chr10	7146603	7156905	1.32966e+06	1.32671e+06
chr10	7156906	7166905	1.31966e+06	1.39571e+06
chr10	7166906	7176905	1.37966e+06	1.46471e+06
chr10	7176906	7186963	1.21366e+06	1.40471e+06
chr10	7186964	7196963	1.34666e+06	1.46771e+06
chr10	7196964	7206963	1.37266e+06	1.40671e+06
chr10	7206964	7216963	1.34066e+06	1.41671e+06
chr10	7216964	7226963	1.32866e+06	1.45672e+06
chr10	7226964	7236963	1.21666e+06	1.44971e+06
chr10	7236964	7246963	1.26966e+06	1.39071e+06
chr10	7246964	7256963	1.31166e+06	1.44671e+06
chr10	7256964	7266979	1.33966e+06	1.38071e+06
chr10	7266980	7276979	1.38666e+06	1.32371e+06
chr10	7276980	7286979	1.31166e+06	1.39471e+06
chr10	7286980	7297055	1.27166e+06	1.40671e+06
chr10	7297056	7307055	1.35666e+06	1.43771e+06
chr10	7307056	7317055	1.42166e+06	1.38471e+06
chr10	7317056	7327055	1.35866e+06	1.47871e+06
chr10	7327056	7337055	1.32666e+06	1.37771e+06
chr10	7337056	7347064	1.25066e+06	1.43371e+06
chr10	7347065	7357064	1.31666e+06	1.37271e+06
chr10	7357065	7367064	1.33666e+06	1.43971e+06
chr10	7367065	7377064	1.31166e+06	1.40571e+06
chr10	7377065	7387161	1.29966e+06	1.43671e+06
chr10	7387162	7397225	1.23166e+06	1.37171e+06
chr10	7397226	7407227	1.29266e+06	1.38071e+06
chr10	7407228	7417227	1.33167e+06	1.43873e+06
chr10	7417228	7427227	1.30066e+06	1.44671e+06
chr10	7427228	7437284	1.31866e+06	1.40371e+06
chr10	7437285	7447284	1.36566e+06	1.43271e+06
chr10	7447285	7457284	1.27166e+06	1.42371e+06
chr10	7457285	7467303	1.25066e+06	1.38271e+06
chr10	7467304	7477303	1.37266e+06	1.44471e+06
chr10	7477304	7487303	1.30866e+06	1.45871e+06
chr10	7487304	7497303	1.25766e+06	1.44971e+06
chr10	7497304	7507385	1.31466e+06	1.41871e+06
chr10	7507386	7517385	1.34266e+06	1.43472e+06
chr10	7517386	7527418	1.34466e+06	1.53571e+06
chr10	7527419	7537418	1.30566e+06	1.41971e+06
chr10	7537419	7547418	1.36766e+06	1.43371e+06
chr10	7547419	7557418	1.26766e+06	1.42771e+06
chr10	7557419	7567432	1.24866e+06	1.32571e+06
chr10	7567433	7577454	1.35966e+06	1.37271e+06
chr10	7577455	7587464	1.26866e+06	1.43971e+06
chr10	7587465	7597552	1.27667e+06	1.45071e+06
chr10	7597553	7607561	1.26166e+06	1.45171e+06
chr10	7607562	7617561	1.31466e+06	1.44871e+06
chr10	7617562	7627575	1.30866e+06	1.38771e+06
chr10	7627576	7637603	1.31566e+06	1.43371e+06
chr10	7637604	7647603	1.26663e+06	1.37669e+06
chr10	7647604	7657603	1.30466e+06	1.48971e+06
chr10	7657604	7667603	1.31265e+06	1.3427e+06
chr10	7667604	7677603	1.31166e+06	1.33171e+06
chr10	7677604	7687603	1.35066e+06	1.39771e+06
chr10	7687604	7697616	1.34966e+06	1.44271e+06
chr10	7697617	7707616	1.23866e+06	1.40671e+06
chr10	7707617	7717688	1.25966e+06	1.47071e+06
chr10	7717689	7727857	1.25566e+06	1.37771e+06
chr10	7727858	7738195	1.25264e+06	1.34169e+06
chr10	7738196	7748202	1.30666e+06	1.35071e+06
chr10	7748203	7758316	1.27766e+06	1.34972e+06
chr10	7758317	7768331	1.33066e+06	1.46072e+06
chr10	7768332	7778331	1.36266e+06	1.40371e+06
chr10	7778332	7788333	1.33766e+06	1.48372e+06
chr10	7788334	7798339	1.31566e+06	1.43172e+06
chr10	7798340	7808369	1.32966e+06	1.40672e+06
chr10	7808370	7818369	1.26566e+06	1.33971e+06
chr10	7818370	7828369	1.28666e+06	1.43872e+06
chr10	7828370	7838369	1.36166e+06	1.38971e+06
chr10	7838370	7848375	1.31066e+06	1.42572e+06
chr10	7848376	7858375	1.31366e+06	1.40971e+06
chr10	7858376	7868419	1.30466e+06	1.39972e+06
chr10	7868420	7878419	1.27765e+06	1.43773e+06
chr10	7878420	7888419	1.31266e+06	1.42072e+06
chr10	7888420	7898419	1.33566e+06	1.42472e+06
chr10	7898420	7908419	1.36766e+06	1.44472e+06
chr10	7908420	7918477	1.26066e+06	1.34472e+06
chr10	7918478	7928477	1.24466e+06	1.43773e+06
chr10	7928478	7938505	1.25866e+06	1.42171e+06
chr10	7938506	7948505	1.35366e+06	1.52271e+06
chr10	7948506	7958594	1.24466e+06	1.42472e+06
chr10	7958595	7968594	1.34666e+06	1.43671e+06
chr10	7968595	7978594	1.37866e+06	1.42672e+06
chr10	7978595	7988596	1.30466e+06	1.39872e+06
chr10	7988597	7998596	1.20466e+06	1.40872e+06
chr10	7998597	8008596	1.25766e+06	1.39272e+06
chr10	8008597	8018596	1.24466e+06	1.34972e+06
chr10	8018597	8028624	1.26866e+06	1.33171e+06
chr10	8028625	8038624	1.29267e+06	1.45472e+06
chr10	8038625	8048624	1.33867e+06	1.42572e+06
chr10	8048625	8058624	1.28867e+06	1.50074e+06
chr10	8058625	8068662	1.32466e+06	1.39471e+06
chr10	8068663	8078663	1.31966e+06	1.43071e+06
chr10	8078664	8088663	1.31767e+06	1.36571e+06
chr10	8088664	8098663	1.27566e+06	1.40671e+06
chr10	8098664	8108663	1.23966e+06	1.38371e+06
chr10	8108664	8118676	1.30367e+06	1.37671e+06
chr10	8118677	8128710	1.27366e+06	1.40071e+06
chr10	8128711	8138710	1.39466e+06	1.44571e+06
chr10	8138711	8148710	1.31566e+06	1.45271e+06
chr10	8148711	8158757	1.35866e+06	1.44171e+06
chr10	8158758	8168757	1.32666e+06	1.40271e+06
chr10	8168758	8178757	1.33166e+06	1.38171e+06
chr10	8178758	8188757	1.27766e+06	1.42171e+06
chr10	8188758	8198757	1.24066e+06	1.37671e+06
chr10	8198758	8208757	1.29666e+06	1.37472e+06
chr10	8208758	8218757	1.30166e+06	1.44171e+06
chr10	8218758	8228757	1.18766e+06	1.39071e+06
chr10	8228758	8238757	1.26866e+06	1.35771e+06
chr10	8238758	8248757	1.32666e+06	1.43471e+06
chr10	8248758	8258757	1.20466e+06	1.41371e+06
chr10	8258758	8268757	1.20764e+06	1.33869e+06
chr10	8268758	8278765	1.12358e+06	1.26463e+06
chr10	8278766	8288964	1.27966e+06	1.36871e+06
chr10	8288965	8299139	1.31866e+06	1.44371e+06
chr10	8299140	8309203	1.31766e+06	1.43571e+06
chr10	8309204	8319266	1.31166e+06	1.40172e+06
chr10	8319267	8329266	1.31366e+06	1.39872e+06
chr10	8329267	8339270	1.24966e+06	1.40771e+06
chr10	8339271	8349324	1.29866e+06	1.39272e+06
chr10	8349325	8359355	1.25966e+06	1.36072e+06
chr10	8359356	8369567	1.20762e+06	1.41868e+06
chr10	8369568	8379567	1.38066e+06	1.40871e+06
chr10	8379568	8389567	1.29263e+06	1.31668e+06
chr10	8389568	8399567	1.26566e+06	1.47172e+06
chr10	8399568	8409567	1.30566e+06	1.36571e+06
chr10	8409568	8419567	1.35766e+06	1.37471e+06
chr10	8419568	8429567	1.28366e+06	1.42671e+06
chr10	8429568	8439567	1.37166e+06	1.38971e+06
chr10	8439568	8449567	1.31666e+06	1.42171e+06
chr10	8449568	8459572	1.33066e+06	1.48171e+06
chr10	8459573	8469572	1.36666e+06	1.47171e+06
chr10	8469573	8479572	1.37766e+06	1.45172e+06
chr10	8479573	8489572	1.29166e+06	1.42571e+06
chr10	8489573	8499676	1.28166e+06	1.43872e+06
chr10	8499677	8509676	1.27065e+06	1.38371e+06
chr10	8509677	8519676	1.36866e+06	1.46172e+06
chr10	8519677	8529676	1.25066e+06	1.36671e+06
chr10	8529677	8539676	1.34266e+06	1.47271e+06
chr10	8539677	8549687	1.32965e+06	1.41472e+06
chr10	8549688	8559687	1.30766e+06	1.42872e+06
chr10	8559688	8569692	1.30465e+06	1.4387e+06
chr10	8569693	8579692	1.30666e+06	1.45272e+06
chr10	8579693	8589700	1.22566e+06	1.45271e+06
chr10	8589701	8599700	1.38165e+06	1.44672e+06
chr10	8599701	8609754	1.35165e+06	1.41172e+06
chr10	8609755	8619754	1.36466e+06	1.42272e+06
chr10	8619755	8629754	1.23266e+06	1.42671e+06
chr10	8629755	8639754	1.32766e+06	1.45572e+06
chr10	8639755	8649754	1.32566e+06	1.42072e+06
chr10	8649755	8659754	1.30765e+06	1.43372e+06
chr10	8659755	8669754	1.40865e+06	1.52972e+06
chr10	8669755	8679754	1.25765e+06	1.40172e+06
chr10	8679755	8689754	1.30965e+06	1.50272e+06
chr10	8689755	8699754	1.24066e+06	1.39872e+06
chr10	8699755	8709754	1.31665e+06	1.45572e+06
chr10	8709755	8719754	1.29965e+06	1.46572e+06
chr10	8719755	8729754	1.31866e+06	1.42972e+06
chr10	8729755	8739754	1.38266e+06	1.47872e+06
chr10	8739755	8750052	1.26565e+06	1.39372e+06
chr10	8750053	8760055	1.33565e+06	1.49272e+06
chr10	8760056	8770055	1.31465e+06	1.48672e+06
chr10	8770056	8780055	1.29565e+06	1.42772e+06
chr10	8780056	8790055	1.30665e+06	1.42672e+06
chr10	8790056	8800152	1.32565e+06	1.39072e+06
chr10	8800153	8810152	1.26366e+06	1.28772e+06
chr10	8810153	8820152	1.36565e+06	1.41472e+06
chr10	8820153	8830152	1.24865e+06	1.46572e+06
chr10	8830153	8840163	1.27566e+06	1.39572e+06
chr10	8840164	8850163	1.32465e+06	1.50073e+06
chr10	8850164	8860163	1.25965e+06	1.43372e+06
chr10	8860164	8871073	1.33265e+06	1.43272e+06
chr10	8871074	8881073	1.38765e+06	1.47772e+06
chr10	8881074	8891073	1.28265e+06	1.45473e+06
chr10	8891074	8901073	1.28365e+06	1.42172e+06
chr10	8901074	8911073	1.28265e+06	1.38772e+06
chr10	8911074	8921074	1.24765e+06	1.49172e+06
chr10	8921075	8931074	1.28865e+06	1.42972e+06
chr10	8931075	8941074	1.27565e+06	1.44673e+06
chr10	8941075	8951074	1.26965e+06	1.45672e+06
chr10	8951075	8961074	1.28465e+06	1.48972e+06
chr10	8961075	8971074	1.33765e+06	1.46272e+06
chr10	8971075	8981074	1.28465e+06	1.44272e+06
chr10	8981075	8992073	1.21765e+06	1.36872e+06
chr10	8992074	9002113	1.29666e+06	1.44472e+06
chr10	9002114	9012113	1.27365e+06	1.45372e+06
chr10	9012114	9022113	1.32365e+06	1.45073e+06
chr10	9022114	9032113	1.32266e+06	1.44273e+06
chr10	9032114	9042113	1.31265e+06	1.38372e+06
chr10	9042114	9052113	1.30465e+06	1.48372e+06
chr10	9052114	9062113	1.33466e+06	1.46773e+06
chr10	9062114	9072113	1.32666e+06	1.46072e+06
chr10	9072114	9082113	1.34664e+06	1.44472e+06
chr10	9082114	9092121	1.34265e+06	1.37472e+06
chr10	9092122	9102121	1.39465e+06	1.43772e+06
chr10	9102122	9112146	1.32665e+06	1.42773e+06
chr10	9112147	9122252	1.28965e+06	1.42572e+06
chr10	9122253	9132252	1.30866e+06	1.44272e+06
chr10	9132253	9142469	1.26865e+06	1.45072e+06
chr10	9142470	9152469	1.26465e+06	1.55472e+06
chr10	9152470	9162469	1.27065e+06	1.41472e+06
chr10	9162470	9172469	1.34565e+06	1.42072e+06
chr10	9172470	9182469	1.31866e+06	1.44572e+06
chr10	9182470	9192480	1.30966e+06	1.42073e+06
chr10	9192481	9202494	1.30666e+06	1.47373e+06
chr10	9202495	9212494	1.33065e+06	1.39073e+06
chr10	9212495	9222718	1.35866e+06	1.47072e+06
chr10	9222719	9232718	1.31265e+06	1.43972e+06
chr10	9232719	9242718	1.25965e+06	1.48273e+06
chr10	9242719	9252718	1.34965e+06	1.46772e+06
chr10	9252719	9262718	1.27365e+06	1.38572e+06
chr10	9262719	9272990	1.30365e+06	1.40772e+06
chr10	9272991	9282993	1.27365e+06	1.39771e+06
chr10	9282994	9292993	1.32165e+06	1.48772e+06
chr10	9292994	9302993	1.28865e+06	1.45372e+06
[truncated: 11,925 more rows]

[truncated: 19 more sheets: Figure 5d, Figure 6e, Figure 6b, Figure 7a, Figure 7b, Figure 7d, Figure 7e, Supplementary Figure 1g, Supplementary Figure 1h, Supplementary Figure 2c, Supplementary Figure 3a,b,c, Supplementary Figure 4c, Supplementary Figure 4a,b, Supplementary Figure 4d, Supplementary Figure 5a,b,c, Supplementary Figure 5e, Supplementary Figure 6, Supplementary Figure 9, Supplementary Figure 11]
